# Supplementary material for: Identification and characterization of circRNAs in Pyrus betulifolia Bunge under drought stress
Source: PLoS One. 2018 Jul 17;13(7):e0200692. doi: 10.1371/journal.pone.0200692 (PMC6049930; doi:10.1371/journal.pone.0200692)
Supplement: S2 File — (FA) [file pone.0200692.s002.fa]

>pear circRNA 0000001
GTTGAGAGCTCGGACACCATCGACAATGTTAAGGCCAAGATCCAGGACAAGGAGGGGATCCCACCGGACCAGCAGAGGCTGATCTTTGCCGGGAAGCAGCTCGAGGATGGCCGCACTTTGGCGGACTACAACATCCAGAAGGAGTCGACCCTTCACTTGGTGCTGCGTCTGAGGGGTGGTATGCAGATCTTTGTGAAGACCTTGACAGGGAAGACCATCACCTTGGAG
>pear circRNA 0000003
GTGATGGTCTTCCCTGTCAAGGTCTTCACAAAGATCTGCATACCACCCCTCAGACGCAGCACCAAGTGAAGGGTCGACTCCTTCTGGATGTTGTAGTCCGCCAAAGTGCGGCCATCCTCGAGCTGCTTCCCGGCAAAGATCAGCCTCTGCTGGTCCGGTGGGATCCCCTCCTTGTCCTGGATCTTGGCCTTAACATTGTCGATGGTGTCCGAGCTCTCAACCTCCAGGGTGATGGTCTTGCCAGTCAGGGTCTTCACAAAAATCTGCATGCCACCACGGAGACGAAGCACCAAATGAAGAGTGGACTCTTTCTGGATGTTGTAGTCGGCAAGGGTGCGGCCGTCCTCGAGCTGCTTTCCTGCAAAGATAAGCCTCTGCTGGTCCGGTGGGATGCCCTCCTTGTCTTGAATCTTGGCCTTCACGTTGTCGATGGTGTCGGAGCTCTCCACCTCAAGGGTGATGGTCTTCCCTGTAAGGGTCTTGACGAAGATTTGCATCCCACCACGGAGACGAAGAACCAAGTGAAGGGTCGACTCCTTCTGGATGTTGTAGTCGGCAAGGGTCCTGCCATCCTCTAGCTGCTTTCCGGCAAAGATCAATCTCTGCTGGTCTGGAGGGATGCCCTCCTTGTCCTGGATCTTGGCCTTGACGTTGTCGATGGTGTCGGAGCTTTCGACCTCCAGGGTGATAGTCTTGCCGGTGAGGGTCTTGACAAAGATCTGCATGCCACCACGCAGACGGAGCACCAAGTGGAGGGTTGACTCCTTCTGGATGTTGTAATCTGCGAGGGTTCGGCCGTCTTCGAGCTGCTTTCCGGCGAAGATAAGACGCTGCTGGTCTGGGGGGATCCCTTCCTTGTCCTGGATCTTGGCTTTGACGTTGTCGATGGTGTCGGAAGACTCGACCTCGAGG
>pear circRNA 0000005
CCGATATTCGTGTTCATCAGTTCTTTAAAACATCATATTTCAAGACCGGGATTCACCCACTCCCAGGTGCTCATGAGACGATTCATAAGTTGTTAGATTTCTGTGACCTGTCTGCAGTTTGAATAATGGATTTTCTTGACACATAAATAGTTTCTAATGATATCAGAAACCTCGAGAAGTCTTGCTTGATAAATTCATCATGGATATTAAGGATTATACTAAAGAGTCAAGCAATATTAGTTAAATGTTTGTTATGATTCTTATGTAAATAAATAGATTAGTCAAGGATATAATTGTAATTGTAAGAGCAGTGTTTTGTCTATATATACACTGCTGCATCATTGTAAGGTTATCTGTGAAATCAATATATGAGAGATATTTAGAAACAGTGGATCTTGGTTTTATACATGGTACCATCGCCACACCGCCTCACGGCTTCTTCGATCCTGACCTCTTCCGCTCTTCTCTGATCGCCTCCGATCGTCTTCTCCGCTGTGATTGTTTGAGGTGTTGTTCTTCGATTCAGATTCTTGCTTCCTCTTCTTGAAATCTTGATGGCGTCTCCCTCTGATTCTTCTTCTCCATTTGAGTCGGTGCCTCCCTTAAACCCTAATTCCTCTTCCCCAAATCTCAATACCTCTCAGATCTATAATTCTCTCACGATTCAGAACATTGGCAGTATGGTTCCGATCAAGCTCCGACGATCCAATTATCTGCCGTGGCGAGCTTTGTTTGCTCCGATTCTCCGTCGCTACAAGCTTCTAGGGATTGTTGATGGCACTGAGCCCTGTCCATCTCCCTTTCTTCCAGATCGCTCCATCAATCCAGGTTTTGAGCAATGGTATGAGAAAGATCAGAATTTACTTATCTGGTTCAATTCGACGCTATCTGAGGAAATTATTCCGTTCACAGTCGGTGTCTCCTCTGCTCGTGATCTCTGGCTCAAGCTTGAGCAGCGTTTTGGTGGTATTTCAGATGTACATATTCATCAATTGCGTTCGAAGCTTCAAAATGTTCAGAAAGGCTCTCAATCCATGGCTGACTATCTTCAACAAATCAAGGAGATCTCCGATTCTCTCACTGCCGCTGGTGCATCTGTTATTGATCGTGATCTCATTGCTGCGACTCTTGCAGGTCTTACTGATGATTTTGAATCTTTCACTGATTCCATCTTACTTCGCCTTTCTTCTACTTCGTTGGATGAATTACATGGCCTGTTGCTCACTAAGGAGTTGTCCATGGAGCGTCGCAAGAAACTTTCATCTTCTGAGCCCTTTCATGCCTTCTCTGTGCAAAGCCAACCGCCTCTTCTTCCTACACCACCCCAAGCTCTTGCTGCTCACAATCCTGGCGCATCACCACTTCAAAATTCTTTTCGGTATAATTCTAACAGAGGCTACAATCGTGGTTCTACCCGAGGCTTTAACCGTGGTTCTAATCGCAGCTACAATCGTGGTTCCAATCGTGGGAATTTCAACTCTGGTTTCACTCGAGGATCTTCTAATTCTGGATTCAATCGTCATGTTTCCTCTTCAGGATCCAAAACTCCTTGTCAAATTTGTGGCTCTACTAGTCATGAAGCTCTTGACTGCTTCGACAGAATGAATCCTGAAATCTCAGGCAAGTTTCCTCCAGCTAAACTTGCTGCCATGTGTGCTCACTATACTGCAAAGTCCTCTAATCCTTGGCTCATTGATTCGGGTGCTACCTCTCACATTACGAATGATATATCCAATATTCAATCTCCTACTCCCTACCATGGTGAAGACAAGGTGTACATCGGAGATGGTAAAGGTCTGTCTATAGATCATATTGGCCCATCTATTTTGCATACTCCTGCTCACTCGTTTAAATTGCAAAATGTTCTTCATGTGCCTCAAATGAAACATAGTCTTCTCTCTGCTTATCAGTTTATTAAAGATAATGATTGTTCATTAACACTTGACATTCATGGATCCTCTGTCAAGGATCGTTTTACGGGGAGGACGCTTTTGCGGGGCCAAGTTAAAGATGGCTTCTTTCCGCTTCATGGTTCATCTGCTCTCTCTTCTGTCACTCATACTCCTACTGCACTTGTAAGTACTTCTGCTAGTGTTCGTATATGGCACAGCCGACTTGGTCATCCATCCTCTGCTATTTTTCGCAAAGTCTTGTCTACCAATAAAGTTGCTGTTCAAGGCACCTCTTCTCTGGCCTTCTTCTGCAAAGACTGTGCTTTAGCAAAGAATCACAAGCTTCCTTTTGGTACTCATCAATCTGTATCTACTAAAAGTCTAGATTTGTTGCACTGTGATGTCTGGGGACCATCTCCTGTTGTATCAGGGAGTGGCTATAGATATTACTTGCTTATTGTTGATGATCACAGCAAGTATAGTTGGTTTTTTCCCTTAAAGTCCAAGTCTTCTGTATTTTCAACCTTTGTGGAGTACAAGTCCTATGTAGAGAACACTCTTGGTAATAAAATAAAAGTTGTTCGCTCTGATTCAGGGGGTGAGTTTACCAGTCATCAATTTCAGAATTTTCTTAAACTTCATGGCATTTTGCAACAATTTAGCTGTCCTCATACTCCTGAGCAGAATGGATGTGTTGAACGGAAACATCGTCATTTAGTTGAAACTGCTCGTACACTCCTCGTGCAATCTCAAGTGCCTCATTTGTTTTGGGTTGAAGCTTTTTCCACTGCTGCATATCTAATCAATCGCCTTCCCCTTGGTGGTCTACTGCAGTCTCCTTGGGAACTTATCTTTGGCACTCCTCCAGATTATTCTCGACTCAGAATTTTTGGTTGCTGTTGTTATCCCTGGCTCAAACCCTATACTACATCTAAGTTGGCCAGCAAGAGTAAATCCTGTGTTTTCCTTGGGTACAGTCTTCAACACAAGGGGTATCGTTGTCTTGATCCAGTTACACAGCGAGTATATATCTCTCGGCATGTCATCTTTGATGAGACTACCTTTCCCTTTCAGAGTCTATCATCTGGCTTTTCTGGTGCTCCTAATGTTCTTGCTGATACTTCTCCAGTGAATTCGTCTGTCAATCTGCAATTCACAATCCCTGCTGCTCACTCTGTACCTCATGTGCATCCTCCAGTATCTGTTCATGTTCCTGTCTCCCCAGCGGATCCTCCAGTATCTGTTGATGTTCCAGTACCTCATGAGGATATTCCAGTCCCTGTTGCTGCTCCAGGACCTCTTGTGACCTCTCCTGAGCACTCTTCAGTGAATCCTTCTTCTGCCCCTTCTTTTGTTCCTAATACTCATCCTATGATTACTAGATCCAAAGCTGGTATCTTTAAACCCAAAGCCTACTCTGCCACCAAACACCCTTTACCTGATACGGTTGATATTATTCCCACAACTTATCTTCAGGCCTCAAAACATGCTCACTGGAGGGCTGCTATGCAGGATGAAATAAATGCTCTGCAGTCCACTGGCACTTGGTCTCTCGTTCCTTTTACTTCCCAACAAAATATTGTTGGTTGTAAGTGGGTGTTTCGAGTTAAGAAACATCCCAATGGTACTATAGACCGTTACAAAGCCCGGCTTGTGGCCAAAGGATTTCATCAGCAAGCTGGTTTGGATTACAAGGAAACATTTAGTCCTGTTGCAAAACCTGTCACCATTCGGATTCTTCTATCTCTTGCAGTTCAATATGACTGGTTTCTTAATCAATTGGATATCAGTAATGCTTTTCTGCACGGTGACCTTCAGGAAGATGTCTACATGCAGCAACCTCCTGGGTTCAGTGATCCAAATTATCTGACTCATGTCTGCAAGCTTCGTAAATCTTTGTATGGATTGAAACAAGCCCCTCGGGCCTGGTTTGACAAATTATTTGCAGAACTCAAATCCTTGGGTTTTCATCAATCTCAATCTGATGCTTCTTTATTTGTGCTTCAAGAATCTGTTCCTGTTTTTGTCTTGGTATATGTCGATGACATACTTGTCACAGGTCCAAATCCTGCAGCTTGTCAACGTTTCATTCAGACACTCAGTACTGTTTTCCCTGTGAAGGATTTAGGCCCTTTGCACTATTTTTTGGGTCTTGAGGTTCAGAGATCTGCTGCTGGTCTTTTCTTACATCAAAGCAAGTATATTTTTGACTTACTTCACAAGACCCGCATGGATGGTGCTAAACCATGCCTCACTCCTCTTGGATCTATCAAACTCGATCACACTGGTCCCTTGTTATCTGATCCAGCTGAATACCGATCTATTGTGGGTGCTTTGCAATACCTAACTTGGACACGACCTGATTTATCCTTTGCTGTCAATCAAGTCTGTCAGTTTATGCATGCTCCCCGCGAACCACATCTTCAAGCAGCCAAACGTATTCTCAGATTCCTCAAAGCCACAGTCAGTCATGGTTTGTGGTTCACGAAAGGTAATGTTCATCTTACTGCCTATTCTGATGCTGATTGGGCTGGCTGTCCATTCGATCGTCGTTCTACTAGTGGCTATTGCATATTCCTGGGATCCAATCTTATTAGCTGGAGTGCTAAGAAGCAACCCACGGTTGCTCGTTCCTCAACTGAAGCAGAATACAGATCATTAGCGCACACAGCCGCTGAAATCACCTGGATTTGCAAAGTGTTAAAAGATCTTGGTCTCCAGCTTCCTCAGGTCCCTTCTCTCTGGTGTGATAATCTGTCTGCCATATCTCTTGCATCCAATCCAGTCTTTCATGCTCGCACCAAGCATATTGAACTTGATTACCATTATATTCGAGAGTTGGTCCTTGCTAATCTACTCAAAGTCCAGTATGTGTGTTCTCAAGATCAGTTAGCTGATATTCATACCAAATCTCTGCCTAAATCTAGGTTTCTGTATCTGCAATCCAAGCTTGCCCTTGGACCTTTCGATGCCTCCAAGTTCAGCTTGAGGGGGTGTAAAGAGTCAAGCAATATTAGTTAAATGTTTGTTATGATTCTTATGTAAATAAATAGATTAGTCAAGGATATAATTGTAATTGTAAGAGCAGTGTTTTGTCTATATATACACTGCTGCATCATTGTAAGGTTATCTGTGAAATCAATATATGAGAGATATTTAGAAACAGTGGATCTTGGTTTTATACATATACAGCCTCTGAAAATTGTTGCACAAGTTCGAGGTCCGTACACACACTCCTCTTTCTTTATACTTACCATTTCTTTCTCTTTAATTGGTACTATTTTTTAATTTATCTTTTAAAACTGTTTGAACTTGGAATTGATTTGTATGATTGCAGATAAGGAGAATGTAACCCCGAGTGGCTCCAAGCTTGCAGTAACATCAAATAACAGAACTAACGGTAAGCTATGCGGTAACCTTTTTCCTTTTCTTCGCCATGACAAACTAACGGTAACTCCCTTTCTGATATAATGAATATTTTATGCATATGTGGAGATATTCACATCAAAATGTCTGAACATAATTTGGGATCAAAGCATTGTGACAGAAACACGTAAGTTTACAATTCGGGTGTTGATATTGTTGTAAATTTGGTTTCTTTTCAAGAAATTTGAATTGGATTTTTCTTTTGCAAATCGTCTTTGAAGGTACTCATCTGAGATCAAATCGTTGCTTAGAAGGCTTGGTGTGGAGCCGATCGAGATTGAATTGGATGAACTGGGTACAAATTTTTTACTATCTATTACATGGCAATGGTTGGTTTGCAATTCAATATTTAGATTTAATGTAATTTGTTAATTGAGCTTCAGTTTTCTGTGTTTCACAATATGGTAGAATAGTCGGAATGAAAATTTAATGGTAAATCAGTTGATTATGTATACAAGGTGGGAATAGTGAATAATATTTAAGAGCAACTTTTTACGTTCCTTTCACCGTTCCAAACAAAAATATTCTGGTAGTGCATTTTTGGGGCTCTCAGAATGTTCGAAATAGTGTTTGCAGAGTTAAGACTATATGTGTGCTTCAATGCACCAAGTTCAAAGGTTTTTGTTCCCCCAATTTAACAAGTTACGCGTTTGTTTAGTTTAGTTTTAATGTCAAAGAATCATTGTTTGATTAAATATTAGTATGTTATTTTAATGATTTCATATGCTTCTCTTTACATTAATTGTGTTGGATTTCTACTTTTCTGGCTTTTGTTTTCTTTAATTAAATGAAGTTTGTAATGTATCTTGACTCGTACCAATCTTCTTAATGAAGATTAGAGCAATCAAATGGAGCTTCACATGATAAGTGTGTGAGGGTGACGCGTCGCATGCTTCTTGATGGTTTTACTTTAGTCTTCATTTCGGTTGCTTGCCCAGATTATACAGAACTCAAGTGGTGCAAACATTGCTGTGGATATATGGAGTCTTGGGTGCACTGTCTTGAAAATATCTTTAGTGTGATGGTTTTGAGTATAATGTGTTTTCCTAATACTGTTTTTCTCCCTCTTTGTAGTCCAGTCGTGAAGAAGAGGTTCCCATGCAGAGGAGGAAAACTGCTGCAAGTGGAGGGATAGGTAACAGCTCAAGACACTTGGTATGAGGGTGCAGGTAAACAGTACTTATGCATCTGGAGAAAGTAAAAAGTAAAGGAGGATTGGCTGTAGCTTCTCCTTCTTGCCACAATAGAATACTTTTGAACTGCATTAAGCTGTTAATAAATTAAGCTTAAGCTATATTTTACTTATCAAGAATGGGTAAACTGTTTTAAATAGGAAAATTAAGTGCTTATATGAAGTAAATTGTAAATTTAAAATTTTCTGGTAAATTAGATATATAGTTTAATTCGAAGAGTTGAGTTGATCTTTACTTTTGTTAAATTATATGGTTTAATTGCTTCCCCTTTTTCCAATCCCTATACATCTGCTCAACTCATGAGTCAATTATTTGCCAGTAGGAATGTTTAATTGCTTGATCAATGCTGTTGATTCAATTTGAAGAAGAAATAGGACTTTTGTTCAATAGGGATTGGCTTGTCTCATGAGTAAGATATCCCAATTGTTCATTGGTTTTTAGGTGCTACAACGTCTTTTTCGTTGCTTTGTGTGGAAACTATTTATGCATGTTGCGACTAATACATTCAACACCCGCTGCAAAAGCACGGACACATTTTCTAGTCAATACAATTACAGTAATTTATGGAGAAAAAAAATATCGAAAACTCTGACTGGCTGAAAGTATGGTGGTGGGAGAGTCAAGTACGTAAAGTGTATTCACATATACATCATTATTTCCTTCTTCTTTGTGGTTGGCCCACAACACAATATTCCTCATGAATCAGTCACACTAGCCAACTTCCCTTCAAAGTTTGATTAGTCCAATAGGTGCCAAAACATGAATTCCACGTATAATGATAAAAAGTTGAGAGGTACCCCTTAGAAAAAGTCCAGTGACACCTATGAGCTTATGTCACAAAGAAATTTAAAAGACATAATCTTAAATCTTTCTTTCTTCAAATGGAATTGGTCTCTTCGAGGTTTCATTAAAAAAAAGAAAAGGAATTGGCGTATTTCTCGATTTAATACAAGATAACGACCAACTAGTGATTTGTTAAACTATGAAACACAATAGAGTCGTTAGCCCTGATACCACATTAACAGTTGAAGGTTAATCAAACAAGAAGAATACTAAGATCAGAGAATGGCATGAAAGAAAGAGACGTGAGCTGAGAAAGAAGAGAGATGAATGTAATTGTTCGGATTCAATTCAATGTAATGAGAGTCATTTTACAATATGTTATTCTAACACATTGGAAAAACTAACAGACTTGTAACAAACTTAACCACTCTAAGTTGACATGGCAAGGACCAATACACATCAACCACATGCATAACTGCAACTCTACTCTGTTTACACTTCTCAGTGATACTAGTCTCTATTTGATTGAAGGAGATCTCTAGTTATGACTGATTTAAATTGTAAAAAGTGTACGCATTTGTTGTGAGTTTGAAACTAAATTGTGGCTACCATCATTGGAAGAGTAGCCACAATTGAAGATGGAAGGAGAGAAAATCGGTTAATATGGTTTAGATATGTGAACCAAAGACTTGTATGGTTAGAAAATGTGATTATGAGATAGAGGCTAAGAATAAAAGAGCAGAAAGACATAAGAAGATTTGGAAAGAGAGTTTAAGAAAAAACATGAAGTACTTGAAGCTAACATAAGACCTGGTGCAAAATCGAGCCCAATAACGTTTTAAAATTATATATATCTGACCCTATTTAATGGGGTAAAGCTTGTTAATGTTGTAATAAGAGTCAAATCAAATACTATTTGCCATAATTGGTCAAAGTAACAAAACCTGCAAATCTAATAAGGGTCAAGAAACCAGCTGGGTCGATAGTGACATTTGAGTCAAGGAACCAAGGTCTTTTGTTTAATTTGATTTTTCTTAGCTGCTTCCACCTCTTCTAGTCTATGAAAATCTATAATTGAACACAAGTTGATACTTTCTGACATGGGCAAGAGAGAAATGGGATCCTCAAAATCATTGCTTATCTTCATTTTTCCAATTATTTTCAACAATATTTTAGCTGGATTCCGTTGAATGGTCCAGAATTCCTGCTCTTGTTCATTTCCGTAAGGCTAGTTCAAATCTCTAGAATTGAGTGAATGAGAATGGTTCGCAGTAGACATGTGTTGATAAATTAGAAGTGGTCCTGGAGCTCATACCCGAAACTACGATTTTTGGCTGGAAGTTTGGGCAATTTTCAAAGCTTCGTAACTCAATAGTTTCTTAACCAAATTCGACCTATAATATATCAAAATGAAGATAGGAAAGTGTAGAATAAGATTATACCTATTTGGAAGCCTAATGGTTGCCGGAGATGGCTGGAAAATAGCCTCAAAGGTGATTGGTCCGCGGGAAAACTGAGAAACTCGTGAAAATTGGGTAAACTTTAAACATTCATAACTTCTTCTATACTCAACGAAATCGAGTAATTCAAAACCAAAATAATACTTCTTGACGAGACAAAGAGAATGATACCTTTCTCGACAGCTAACTCGTCGTGGTTTGCTAGAAAACGGCTAGAAAGTGGCTAACTCGACGAGACCAAGATAGCAACTTTCAAGCCGTTTTTCAGCCAAACCACTGCAAGTTAGCCGTCAAGAAAGCTACCATTCTCTTTGTCTCGTCAAAAAGTATGATTTTTGGATTTTGAATTACTTGATTTCGTTGAGTATTGAAGAAGTTATGAACGTTTAAAGTTTACCTAGTTTTCCCACGGACCAGTCACATTTCAGGCTCTTTTTCGGCCAAACCACGGCGATTTAGCCATTGAGGAAGGTACTATACTCTTCATCTCATCAAGAAGTATGATTTTTGTTTTTGAATCACTCGATTTTGTTGAGTATTGAAGAAGTTATGAACGTTTAAACTTTACCCAGTTTCCGGCAAGTTTTCCAGTTTTCCCGCGGTCCAGTCACATTTTAGGCTATTTTCCGACCATCTCCGGCAACCATTGGGCTTTTAAATAAGTATAATCTTATTCAACACTTTCCTATCTTCATTTTGATATATTATGGGTCAAATTTGGTTAAGAAACGATTGAGTTACGAAGCTTTGAAAATTGCCCAAACTTCCGGCCAAAAATCTCAATTTTCGGTATGAGCTCCGGAACCACTTAATGGAGTTTTTAACGGAATGACCAAAATAATGGATGGTGGACAATTTCAAGGACCATTTCTATTGATTTTCAATCTCAAGGACCAAAGTTATGTGTTATGCAAATCTCAGGGACCATTTTGGCTAAAAAGCCTACTACTTAAGTTGCACACGGTTATTTATAGACCAAAGTGAAAAATTGTTGTACTAAGCAAGTGGCCATTTACTATAGTGGTGGAAAGATGTTGAGCCCTTGCATAACGGTGTGAGTTCAAGCCCCGTCGATGGCTAATCTAACATCTACTCTAACAAAATCTATCGTTTGACAAAAAAAAAAAAAAAAAAATTGTTGTACTAATACTCTCAATGGTTAAGAAAAAGCAGGGTAACTCACAACTCATTAACACATCTATTTATGTCATCTGGAAGTAGGTTCTCAAGATCAGACCTAAGGGACTGACTGTAAGCACAGAAGCTGGAACAGAAAGGGTTGTGAGAGGAATGTATGCAACAACCCTGCAATTTCCCAAACCAAAATAAATTATAACCCTAAAATACTAAAATCCAACATATACGTCACAACTCACAACGTCTCAAGGCAATGTAATCTAACTGAAAAATGTTAACAGCATAATTTACTACAGAATGAAGTTTTGAGAGCCTTATTATTATTATTTTTTTTAAATCTTTGGTTATTTATAACTTAATTATTTTGGTGAGAAGAACATGCTCAAAGGGTAGAAACACTAAAATTTCTTATACTATCATTCATCCATTACATATCTTCTACCTCCATATCAGTTTCAAGTGCTACATTTTACAAATCCTAATCTAGATTTCACAAACCCTAATCTAAATTTCACAAACCCTAAATTAATTCCAAAATTTACCTGATTTGGGGGAGAATCGGTGCACAGTGCACTGGAATCTGGATGAAGAAGTCGAGAAAGAGAGATCAGAGAGGTGAGTGGCGCCAATGGCCGTAGTTCTGCCCCTGTGCCATGAAGGAATGCTCATCCACAGTGAGGGTCTGAGGGATGAGGTCGATGAGGATGGTGGTGAAGTTGTCTAAAGTGAGGTCGATGAGGGTGGTGGTGAGGTTGTTTGAGACTCTGAGGTTGATGAGGGTTACCAAGTCAGCGCATTTTTTACCTATTAATGAGAACTATTCGTTGAATCGGTTGGCTGAATTTTTCGTCTCCAAGATTGTTAAGTATCATGGTGTTCCGGTTAGTATTATTTCTGATTGGGACCCTAGATTTACTTCGAAGTTCTAGGTAGCTTTTCAAGAAGCTCTAGGTTCGAGATTACTTTACAGCACTGCCTATCATCCTCATACCAATGGGCAATTAGAGAGAACTATCCAGATGCTCAAAAATATGTTGAGATCTTCAGTCACACAATTCGGAGATGCATGGCACAAGCCCTTGCCGTTAATAGAATTTGCCTACAACAACAACTTCCATTCCAGCATTGGTATGTCACCATTTGAAGCGTTGTATGGGAAACCATGTCATACACCGCTGTATTGGTCCGAAGTTGGCGAAAGAGTTTTGGTTGGTCCTAACATCGTGGATGAGACGACACAGAACATTCAGGTGATAAAGGCTAGCCTGAAAGCAGCCCAGGATCGACAATAGAGTATAGCTGACAGACATTCGACCAACAGGGTATACAAGGTTGGAGACTGGGTATTCTTAAAGCTGTTACCGTGGAAAGGTGTTGTATGATTTGGAAAGAAAGAGAAGCTAAGCCCTCGTTACATTGGACTGGACCAGATCATTGAGCAAGTTGGTGAAGTTGCTTACCGACTTGATCTACCTCCAGAGTTGTCGAGGGTACATAATGTGTTTCACGTATCCATGCTACTAAGATATGTCTCTGATCCGTCACATATGATTCATCCTTAGCCGTTAGAGATTAATCACTCAGTTAAGGAAGCTACTTGGGAGACAGAGTAGCGCATGCGAGATTTGTATCCACGTTTGTTCTTTGATTGATATATAGTCAGTGTTGAAATTTCGAGGACGAAATTTTCTTAAAAGGGGTAGGTTATGATGTCCCGTCCCAAATTTTCTATGTTGTTTCTCCTCGAGTGTGTAAATTGAAATTTATGCCCTTGTTGGCAAAGTGACGTGGATGTGATTTTGCAGCTTTAAATTATTTTTCTCACTATCATAACCAAATTGTACTCGTTGCGAACACGTTAGTACGAGTTGGACCTGAATCGGATCTGTAACGAAAAAGTTACGTTACATTAAAGTACGTTAGCAGCAGGTAGAATTGTACACACGTGTGTACTAATATATCAGTGTTAGAAACACTGTTATTGATAAGGGGTTGGATTTTCTGACTTCTTTTCTACTGTGCAAATCTGAAACCCTATCATTTTTCTTCTTTAAAGCCGGCCCTTATTGGTGACTTCTCACCACACCACCAATATTTTCTTCCCTTTTTCTGGCACCCAATCAGACACTCTCCCTATCCCTTATCCAATCAGAAAAGCTTTCATTCTTTCTCTCCTAGCTAAACTCTTCTTGTCTTTGTAACACAAAGAAACCATCATCAAGGTTCACAGATCGAACCTCAAAATACCACCATCGTACTCCTCTCCTCACCACGAACCTAACTATACCGACCGATCTTTGAAATGACGAGTTTTGACTCGCCAACTTGGAAGCTCCGACTCGGTGAGTTTGAGTTTGACGTGATCTCAGCTTAGTTACAAGGTTTTAAAGGTTGGGGAAACTTCTACTCAACTCCCCGAGGCTCTTAGTACAAGTTTAAAGAAGGTTCGACGTGAAAACAAGCGAGTTTAAGGAGTTGAGTTTTTAACCGAACCTTTTGAGCCATTTTCAGGGCATTTCCTGTTCATTTTTGGACTTCCAAAAGATATAGACTTATTTTACTCCTCAAGAGCTTCATTTCCATATAAAGTTTGTCAAAAATGGTTGAGAAATGAAGAAGTTATGCAATTTTGAAAATTTTTCCAAAAACCAGCCACTTTTCCCAGTTCCTGACGAACCAGATGGCAGTGCCGGCGGCGACAGCACCAGAGGTCCACCGAAGAGGAAGACTGAATATTCCATTAGACGTAATGGAATATTCGGATGCCGTTACCGTTAACGAAATATTCCTCTGCCGTTAGGTCAGTTCTGTCAAGCGCATATGGTTGCGAGCTGGTGGTGTGTGAGGGTGCGCCCAGCCACTGGCTGGCGAGTGGTTGACATGTACGGGTCCGCGTTGTCAAGTAGAATGTTTTTGTATATTCAAACCTTCCATTTGAGCAAACTATGGGGAGTTATTCCTAACTTTTAGTGTATGTCCTTATTAACTAATTAGTATTAGTTGTTTCACATATAGGGGAGACTTAACTCGAGGATGTACGAGGACAAGCGAGACTAGGGGCTACGATCCATCGAAACTCGAGGATGTACGAGGACAAGCGAGACTAGGGGCTACGATCCATCGACATACCAGTGAGTAGGCTTTTTTTTTCTTCGTATATATATATATATATATATATATATATATATATATATATATATATATATATATATATATATATATATATATATATATATATATATATATATATATATATATACGAAGAAAAAAAAAGCCTACTCACTGGTATGTCGATGGATCGTAGCCCCTAGTCTCGCTATATATAACTTTATAGTATTCACAAATGCTTTTAAATTGATTTATGCATTTTATGCCATGATTTATTTAATTTTAAAAAGGCTATTATGTGGTTGAGATTTATATATCGTCATGCCATATTAATATGCATTTTACCTGCTCATAAATGTTGTACTGTTATGAAATGCTAAAGTAATTACGGGATGTGCAGGAAAGTCCAGGTAAGGTTATTATGTTGATTGAAATTGTTGAATCATTATCGCATGTTTATTCATATAGTCTGCTCATCATTGTTACACCCAGGTGTTAGTGCTCAGCCCAGGCTAGGCTAGTCTTTCACGTGTTGTTCACATCAACACCGCACGCTCGCCTTGGATCCAAGTAGGTGCTAGTCCTGTCGTACAGACTGCATTAGGTAGTTCCGACTCGTATGTGACAGCGAATAGCGCTAGTTTTCACGCGATTGTAGCACTAGAGCATATATTATTACACCTGGCCCTATCATACAGGTCACTTTAGGTGACTCCGACTCGTGTGCTAGCATAGACTGATTAGCGTTAAGTGCAGTCGTACAGGTCGCATTAGGCGACTCTGGCTGACATGCTAGTAAAGATTGTTGAGCACATGATTATACTTATATCGTTGTTGAGATATTTTGTTGTAGCATACTTCTAGTTTTACTGTTGGCATGCTTTGATTTCATACTTATACGTAGTATGATTTTCTGGAAACCATACATGTTTTACAGCGAGGGGTTAGTATGTTCAGAAAATAAATGGATTTTATAAATCTTTATTTTTGTGCCCATTCACCCTTTTGTTTTTTGCCCCTCCAGGTCCTAGTTAGCTGACCTACTCTGTGGCACACGAGGATCACTCGGCGATTTCTGACATACCTCTATTTAATGTAGGAACTGTTTCTAGTTGTGTATTAAGTACTTTTCTAGTTTCGACTGCACTATTTGTCATCTATGCTTTGAGCATTTGTATTCTATGAGTTCTATCCACTACTGCACACTCACTTTAGTAGTTTAATCAAGTTCTTGTTACGGTTTTAATTTATTCACTTTCTTACATCACTTACACTTTGGTTACGTCACCTTCGGGTGATGGCCAACATGCCTCGACTCCAGTCGGGGTGTGTCATGAAAGGATGGCCATCGGTGCAAGAAAAAAGGTTGCCGCCAGTGAGGTGGGTTGTTAAAGGGTGAGTGCATCGTTAGGGTTCTTTCGAGAGAGATAGTAGAGAAAGAAATCAGATAATGAGATGAAATAACCTATTTATATACAAGGACAATTAAGTCATTTTTAGTTGTAGAAAAAAAAAATTATTTCTGTTATATTGTTGTGTATGGCATGTGCATGTTCTGTGCATATTCAGTTTGTCTTATTTCAGTCCTAAGGTTAAGAAAATTGGTCATTTTTAGAAATTTTCCTATTTTTTTATGAAGTTGTACAACTCTCATAATTTTGAAATTTTAAAATAATCCGATTTCTAAAATACCAAATGCGGTATGAGTTTATGAAAATTTTGAAATTCCGGTTCCGAGATTGAAAATGATACACGTTTCCAAAACTTTTTGGATTGAAATTGGATACACGTTTTTTAGGATAATGCTAGGGAAATTAAATTTTGGAAATTAAAGGACATGAAAGTTATTGATTGGTTTATTACTTAAGCGTTGATAAACGTGCTCATTCATATTTGTGACATATCATTTAGTGTACAAATTTAGTTTCCTTAATATTACCCTATTTTTTATCCAACAAAAAAATAAGGGTAGTGTTTGTGGCAACACAGACAGACAAACTGTTAGTTAATTGTATCTTTTTTTTTTTTTTTTTTTTTTTTTTTGGAACTATAAATTTTGTATTTCTTTCCAACGCAGTTGATCACTTTTCAACACACGGAATTTAATCAACACAGTTAGTCACAACACAAGAATTTAATCAACACAGTTAGTCACAACACAAGAGTGGGATACTTTTCAACACAGGGAATTTAATCAACACAGTTAGTCACAACATAAGAGTGGTAGACTCTTCAACACGGAATATAATGAGTCTTTACGAAGTTTACTATAAAATTAATTGATAATATAAAGTGTAGCTTAATCTTTTATAAGTCATTGTAATGCTTTTCTTTTTATTGATGTGAGACTCTTTTACATTCGCATTTTCACACTTTCTATATTTCTATGCATAAAATGAGGAAAAAAAGAGCTAGCTATGAAATTTTACTTTTGTGGTCCCCCTTGTACAACATACATCGCTGTTCACTCTAGGGCCAACGACCTGGTGTTGTCTGAGTCAAAGCCTTCTGCAATTTTCATCTTCACCGAAAGCATATATATAACAATTATCCATCGTTGTTTTCGTAAATTATAATATCGATATTTTTATAAAAAAAAAAAAAACTGATATTTAAAACCTTCCTATTTAATTAAGAGCAAGGGGGGATGCTGATGAAGATGTCCATGATCCTTTTGTTGTTTCTCTCCATGCTTAGCTTGCTCAGTTTGATCACCAGTAATGAAACTAGTGAATTTTTAGCCATTTTCTGCCCAAACACAACCACTTTCACGTCCGACGCAGGCGGGTTCGAATTCTTCTTCCCCGACAGCTTCCAAACCAATCGCAACGAAGTCCTCAACAACCTTACCTCTCCCGCTGCCCCTGACACCGGCTTTTACAACACAACGGCGGGCTTAAATTCTACGGAAAAGGCCTACGGCCTCTTTCTCTGCCAAGGATATGTCTCTACCAACGTTTGTAAACATTGCGTGACTGCGGCAAGCACAATGGCAACCCAACGCTGTCCCAACGGAATAAATGCAATTGTATGGTACGACCACTGCATGCTACGCTACTCAAACGAGTCCTTATCCACCTTGCGCGAACGGCCGGCCTTCTACATGAGAAACGAGCAGAATGCAACCGAATGGAATCGGTTCAACCAGGTGCTGGCGGAGAGTATGCACGAGGTGGCCACCGAGGCTACTAATACTGCCAACAAGTTTGCAACGAAACAGGCAAATATTAGTAGGTTTCTTTCTCTGTACAGCCTCGCACAGTGCACATGGGATCTATCCGCAATGGATTGCAACCGGTGTTTAGGGGCTGCCGTGGTGGAATTGCCATTCTGTTGTGATGGAAGGGTAGGGGGACGAGTTTTGATGCCGAGTTGTAACATTAGGTTTGAAATTTATCCCTTTTACCTCCAAAACGCCACCTCAGCACCGGCGCCTGCACCGAAGGCTCTTTTTCCTCCTGCACTTAAAGGTACCAATTGATTTTATAATGCAAATCATGTTTAAAGTTTCCAATGAATCAATTTCTAAGAAGCTGAAATTTAATAGATTGTACATCGATCAAAATTGATGGAAATGCCTGATAGAACAAAAACCAAACTCCAGTCATACCCCACCAAAGCACGGCCTGCTTTTCACTGTTCACAAAAAAAAAAAATGGTTCAACGATGATCAGCAACTTGTGATTGTATTGGCACTGACCGACATTAATGATTAATCGCGCTGTAATGGAATTGGATCCACTCTGGATATTAGTGTTCAGAGCCTAGGGATTAAACAATTTGGGCCACGCAAATTGGAACCGATCTCACACAAACCAATGACTTCAATTTTTTTTTCACATAAATGTGTGACCTAGATTGTTTGATCCCTATACTCCAAACACCAAGATATGCTCCAAGATATTAAGGTCCGGAGTGGATCCGTAATGGAATATAGCACGTACTCTGCGATGCATCCACACTAGCTAGCTGAAGCCAAACTTGTGGTACTTTTGACTTTGTGGTCCCTACCATGTTTTTCTCATGTATCACACAGTATGCTTGACTCGAGGGTCAACGAGCCATGCTTACAATTGCCATCTAATTCCCTGAAATAATCACTAATTGTTAAACTTCTGAATATAAGATCAACATTTCTAATTAAGGGCAAGGGAGGAGATGATGAGGAATATGTCTACGATCTGTTAAAGAAATGAACCCCATCTCATTGAAAGATCTGCATAAATTTAGAATAAAGAATTCTAAGAATATTCACTGAAGTTGGTTAGCTAGAATTATCTAAGCTAAGTAGTCCTTTGTAGAAAGGATTAGAAGGTTGTTTCTTACGTCGGTGGAAGGGTGTGTGCATGATCAATGCATTAGAAATTTCTAGTGATAGTATAAGTCGGCAAACATGCGTTATAGTATGTATACATGTGTGTTGTAAGCAAATCAAGAAAGATAGAAGGCAAGAATCAAGACAGAGCTAAGTTAGAAAGTGAGAAGTCTTGTGGGTGAGTAGTCTTGTGAAGAGTGTGAGTAGTCTAGAGTTTGTCTCTAGAAAAGTGAGAGAATGTCATAACTTCTAAAATGTGTCCTTGACAGTTTGTGTTGTAATATTTTGTGGTTAATACAAGTAATTTGTTTACTTGTTTTGTCTCTCCAGCACTTGTGTTAGAGTTGTGTTCTCTAATTTTTTTCCTCAACAATTGGTATTAGAGCGGTACGATCAGGGACCGACGCTAGTGAAGTTTCGAGAATCGTGAGAAATGTAGTAGTTTGCAAGATTGTTGACTAATCTTGTTTGGCTTAACGAAGTTCTGCCGACACGATGAGAGATCTTCAAGTTGTTGGAGGAATCAAGAATTTGAACAATAAAAATTACAACACATGGGCAACATGCAAGGAGTCTTACCTACAAGGCCAAGATCTTTGGGAGATCATTGGCGTGCGGTAATGAAGTTACGCAGCCGGAAGAAGACACCAGCATCACTTTGAGGAAGTGGAAGATCAAGGCAAGTAAGGCCATGTTTGCCTTAAAAACTTCAGTTGAAGATGACATGTTGGAGCACATAAGGAAAGCCAAAACATTGAAAGAAGCATAGGACGCCTTCGTCACACTTTTTTAAAAGAGGAACGATACAAGACTGCAGCTTGTCTTGACGCCGAAAGTGTACGCCTCGATTCTAAGTCCTGAAAGGGGCGCAAAACAAAACATGAGTGGACCAAGCTGATATATATATATATATATACATATATATTACTGAAACGGTTATCAACATATTAACCCCCAAGGTTTTATGAAAACTAATAGCATAGTATGTATTAGGTTTTCTGAAAACCCTAGTATGCCATAAAATCTTTCTAAAACATATCTTGTATATAGTGTACTAAATAGTGGTATCCAATAACAATATCTCTCGGCCCAATGCCAGCTCCTATGTCTTTGGGCCCGAAGCCAGAATTATTTATCCCGGCCTATAGCCAACAACCATATCCCTCGCCCGCAGGCAAAACAGTGACCACTAGATAAGCACAAAACATTGAATATACTCTTTCCAACATAAATACATAAATCTCAACGGAGCTTAGTAGCTCAAACATCATATCTCAAAACATCTTCATAGCATATAGGCATCCATCATATATACTATAAAGAAATGTGTAAAAACATGTTCGTAAGCAGTATATAGTCATCCATCTTACATACTACAAAGAACATCAGTTCGATAAAATATGGTAATTCAAACTAGTCTCAGTAAGCATAATATCTCATAAAACATATGTTTTAAATCATGTTTTCCATGTATGCAATTCTACTATTAAAACATGCATTTTAGAAGGGGTCCACTCACAGATACTCCGTCGTCGAAGAGCTGTGCAAAAAAAGAAGAATGGAATCGCTGCTAATAATTGCACCTAAGCACATAAAGGGTCCAATTAATAAAACTATACTTAAACGATTGAATTTCAAAAAACGAACGTCATAAACGGATTCGGGACGTCAAAAAACATAAAGGGGGACCTCGGGTACCCCCACGCGCCGCCGCATGTGTCAGGAAAAGTCAATAGAGCCGCCGTGGACGGTGGCGTGTGTGCTCCATACACCGGTGTCGACTCGGCTTCACGTGCGCCCACGCGCCGACCCACGCACTGGCTTGGATCTAGGATCCGACCGGGTTTAGGCCTAATCCAGATTGGACCTTGGTTCGAATCCTGGGCTTGGGCCTAATGGGTTTGGGCTTGAGTTCAACGGGCCAAATGCCTTAGTTACACAGCCCAAGGGTTATAGGTTCCTTTGGGTTTTGGGTTTGGGTTCTACTAGGCCTTGGGCTTGAAAGCCCGACCCAAGTGCCTTTGGGTTTGAAAAAATAAAAATAAATAAATAACTGGGTTTGGGTTTAATGGGCCAAAGCCCGAGTTCCAAATGGCCCGAAGGCCTAATAGAAAGGGTTTGGGTTTCGGCTGCCCTAAGGCTTAGGCCTTTGGTTTAGGCCCAAAGGCCTTGGCTTGTTTCTTGCCGAGGAAGAAGGCTGGAGCTTCCTGAGCTCCGATCGTCGTCGACACTCTAACCTAGGCTACGATCTAGGTACGAAAATGAAGTGCAAGGTGAGGGAAAATGTTTCCTTACCTTTGATTCATCGTGGGATGGTCGGAGGTGGCCGAATTCTTGCTCGAAACTCACGGGTTCACTGGACCTAGGTTGGATGTCCTCTGGGTGTCCCGGAGCTTCACAGCGACGAAGATAGAGAAAGAGAAGGTTCTCGCGAGGGTGATGGTGGTAGTGGTGAGGTTGTTGGGGGTGGTGGTGCCTCAGTGTGGAGAGAAAGAGAGAGCTGAGAGGGAGAGTGAAAGTGAGCTGAGAAAAAGCTCAAGGGGAAAGAAAAAGAAAAAGGGAAATGAAGGTTGCCACGTGGTAACCAAAGAAAAGAGGGGAATCGGGGGACCAAAACAGGGGGTTGCCCCACCTTGGGCACACCACCAATCCCATAAAAGATAAAATAAGAAGAAGATAGAAATAACTTTCTTGAGTGTGTGAGATTGCTATTTTACCCTTCCGACTCGCCAAAATCGGGACAGGTTGTTACAATCTACCCCCGTTAAATAAAATTTCACCCTAAAATTTGAAATAACCTGTTACACTGAATCATCGTTCATATGGAGAAGGTAAATTCGAACATTGAAACATCGTTCGCTATGGAGAAGCATGAGTCATCTCTTATAGTGACAAGTCCGGAGTCAATTGACTACGAGAATGACTAGATCGTGGATTCAGGCTACTCAAACCACATGACAGGTGATGAGAAAAAGTTACAAAGTTTGATTGAGTACAAGGGAGGTTGATTGGTGGTGATGGTCAATAACTCGAGGTTACCGATTGCTCATATCGATAAGACAATAATTATACCCCAATACAACACTAACCAGGTGTCGCTTTAAGATGTCTACCATGTTCTAGGTATGAAGAAAAATATGTTTTCAGTACCGCAGCTGACGTCATTAAGAAATTATGTCTTGTTTGGTCCACAAGATGTAAAGGTGTATCAACACCTCAAGATCTTAAGGACGCCAACAATGAAGGGACGAAAACTGCAGTCAATCTATAAAATGTCAGCAGAAACTGCATACATAGACAAGGCAAGGAAGAACGAGACAACATATTTATGGCACATGAGATTGGGTCGCGTTAGCTATCACAAGCTAAATGTGATGATGAAGAAGTCAATGCTTAAGGGGGTACCTCAACTTGATGTAAGAACAGACATGGTTTGTGTAGGATATCAGTATCGTAAAGCACATCAACTACCATACGAGGAGTCGAAATTTAAGGTGAAATAACTGTTAGAATTAGTTCATTCTGATGTGTTCGGGCCCGTCAAGCAACATCGATAAGTGGGATGCGGTACATGGTGACATTCATTGATTACTTCTCCAGGTATGTATGGGTTTTCTTCATGAAAGAAAAAAAATCTGACACATTTTCAAAATTTAAGGAGTTTAAAGAGACAGTTAAAGGAGAAGTAGGAAAGAAGATCTGTTGCATACGCACAGATAATGGAGGAGAATATACCTCGAATGAGTTTTCCCAGTATCTACGATAATGTAAAATACATCACCAGTTCACTTGTGCTAACATGCCACAACAAAATGGTGTAGCAGAAAGAAAGAACCGACATCTTGCTGAAATATGTCGAAGTATGCTCCATGCCAAGAATGTAACAGGAAGGTTTTAGGCCGAAGCTATGAGAACTACAACTCATGTGATCAACAAGCTTTCTCAACCAAGGTAAGAATTTGTCTCACCCTTTGAGAAACTATGGGTATGAAACCTACAGTTAGCTATTTTTTAGTATTTGGCTGTGTGTGCTACGTATTTGTTCCAAGTCATTTACGTAGCAAGTTTGACAAGAAGGCAATCAGATGTTTCTTTGTGGGATACAACAGCCAAAGAAAAGGGTGGAAATGCTGTGATCCTACAACTGGAAGATGTTACACATCGCGAGATGTGGTGTTTGATGAAGCATTTTCTTGGTGGTCCTCAGAAAATGAGGTGTTGCCTGATTCAAGAGAAATTGAAGATAAGTTGTAGCAAAAGATGGGGGAGTAAACTATTCAAATCTAATCGAGACCAGATGAGTCTAAGGTTTTTCTTTTTGGTAATGATGTTAAGCAAGCAGTACCTCTAAATCCTTCGCAAACTAGCATATATCAACAACCAGAAGAAGATTGACCTAGTGAAGTGGAAGTATCTAACTCCGCAATCACAACTAAAGAGATCAACGAGAATCCAGAAGCCAAATCCTAAGTACGCCAACGCAGCCATAGAAGAATAAGCAGTTGAACCTGAGATGCATGAAGAAGCATCACAAGATTCCGTGTGGCGTACAGCTAGGCGAAAAGGACGTTGCGATAAAGAAATATCGAACTTGGAATCCATTGGCAAAGCCAAGAGATGTTAAGCCCATATATTGCAAATGGGTGTACAAGATAAAGCGTTGTCAACTCAATGTAGAGAAAAGAATGAGATGGTGTTGAGGAGGAGTGTTAAAGAAATCAACCTCATCTCATTGAAAGACCCACATAAATCTAGAATAAAGAATTCTAGAATATTCACTGAAGTTGGTTAGCTAGAATTATGTAAGCTGAGTAGTCCATTGTAGAAAGGACTTGAAGGTTGTTTCTTAACTCGGTGGAAGGGTGTGTGCATGATCAATGCACTAGAAAGTTCTAGCGATAGTATAAGTCAGCAAACATGCGTTATAAATATGTATGCATGTGTATTGTAAGAAAAGCAAGAATCAAGAGAGAGCTAAGTTAGAAAGTGAGAAGCCTTGTGAGTAGTCTTGTGAAGAGTGAGTGGTCTAGAGTTTGTCTCTAAAAAAGTGAGAGAGTGTCATAGCTTCTAAAGTGTGTCTTTGAGAGTTTGTGTTGTAATATTTTGTGAGGTTAATACAAGTAATTTGTTTACTTGTTTTGTCTCTCCAACACTTGTGTTAGAGTTATGTACTCTAATTTTTTCCTCAACACGATCCCTTTTCTGTTTCTCATGAGTTTGATCACTAGTAGTAGTGAAGCAGTTCGTTACTTCGTCTATGACTGCCCAAACGCTACCACTTTCACCCCAGCCGAAGTATTCGAATCCTACCCCGATAGCTTCCAATATAATCTCGGTCAACTTCTCCAATCCCTTGTCTCGAACGCCACACGTACTGACACCGGTTTTTACACTGCCACCGCTGGCCGCAGCTCAACTGAAAAGGCCTACGGGATGTTTCTATGTCACGGTGATGTCTCTACCGTCGTTTGCAAAGAGCGTGGCCGTCACAAACATGGAGGCAGCACAACGCTGCCCTGATGGAAAAGAGGTTATCATATGGTACGATGAGTGCATGGTACGCTACTCAAATAAGACATTATGTTTCTCCATGAACATTTTGCATTCAGCGGGCAAGTGGTACGGGGATAATAAACCAACCTGATATAGCCAGGTAGTCGCAACTATTGTTCATGAGCTAACCACTGGGGCTGTCAATAAAGGGTCAAATGAGACGGTGTACAGCCTTGCGCAGTGCGTGCAGGACCTCTCCGCTTCAGATTTCAAACGGTGTCTAGCACAAGCTGCAGAAGAATTAGTTTCAACGGTATCCCAGGGGGGACGATTTCTATCCATGTTGTAGTGTTCGGTTTGATGATGCCCTCTTTTAAGCCATCAATTGGACCGCCGCACAGCGTCATCTCACGCCAGAGGCTCCTCCTCCTCCTAATACTCTACTACTATATTCACGTTCACCACCCAACTCTGTGATGATACCTATAGGCAAAGCACCTTGTGCACGTAAAAAAGTAGTCATGCACTCTTCTCTACTACGAATATGATGGAGAAACTATATAATGATGAGAGTACTAATAACACTACTCTTGTTAATTCTTTGTTTATATTTTTAAATCAAGATTTAGATATACGTATCACTTACGATCTTATCGGCCATTAGATATATATTAAGTGGATAAGAATAAGTATTACAAAGGGGAAGAATACAGTATTCAGAAAAATGAACATGACATATTAATCGTTTTTGTTTTGATGAATGTGGAAGGTTTGTGAAACTGAACATGACATATTATTGTTCTTACTGCAGAAAGAAGGAAAAACTTCTCTACAATTATCATTGTTGTTGGGTGTGTTGGCATAGCTCTTCTAGTTGTTTTTCTGGTTGTAGCACTGGGCTACTGCCTCCCGGGCAGAAGAGAAAGAAAGAAGAACGAAGAGGCTCTACAACAAGAAAATGGCAAACAGCAAGGTAAGGGAAAACAAATGAAACCCATAAGTTAGATTGAAAATTTTGAATTTATGTTGATGTGTCTGGCATATGATCGTAACTTTCTTTGCAATGCAAAAGATATGAGGACGGCTGAATCCTTGCAATTTGATTTGGGAACTCTCGAAACTGCCACAAATAAGTTTTCCGAAGATAACAAGTTAGGCGAAGGTGGATTCGGTGCAGTTTTCAAGGTAATAACCCAACAAATATATAATGCATTAGTTCATGAGTCATTCTATTAATCCAACATTGTATAGTATATATAAATTGCTTAGATCACAACGAAATTGTTGGATAAACTAAAATACCTATATACCTTATCACAGGGAATGCTTATTAATGGACAAGAAATAGCAGTAAAGAGGTTGTCAAAAAGCTCCGGACAAGGTGTAGAAGAATTTAAGAACGAGGTAGTATTGGTAGCCAAGCTTCAACACAGAAATCTTGTCAGGCTTTTAGGATTTTGCTTGGAAGGAGAAGAAACCATACTTGTTTATGAATATGTGCCCAACAAAAGCCTTGATTATTTTCTATTTGGTATGTGAACATCATTTGATGAATATATATGTTTGTGTCAGTAAATATAATTCTTTGTAGTTCCTAACTTGAAAAAGTACCACTTGAACTTGATAAATTTACAGAACATAAAAAACGAGAACAACTAGATTGGTTGAGCCGCACCATGATAATTGGAGGAATAGCTCGAGGAATTTTGTATCTCCATGAAGATTCGAGGCTTAGAGTTATACATCGTGATTTGAAAGCTAGCAACATTTTATTAGACAGCAATATGAATCCGAAAATATCAGATTTTGGGATGGCTAGAATGTTTGGAGTTGATGATCAAACTGAAGGAAATACCAAAAGAATTGTTGGCACTTAGTAAGTTTCAACTTATACAAATACCTCTATCTAATATTAGTAATCTTACATTCCAATTATTCGTTTCAACTTAAGTACTTACCTCTATTATAAATAGATAACAGAATAGTATATGTTTGTTATTTAAACTCTTATATATTTCATTTTGGTCCTACAATTAGTGGTTACATGGCTCCAGAATATGCTATGGAAGGGTTATATTCAGTAAAATCGGATGTCTTTAGCTTTGGAGTACTTCTGCTTGAGATCATAACGGGGAGAAGGAACTTTTTAGGCTTCCATCGCACAAATTGTGCACCTACTCTTATAGGTTATGTAAGTTCTTTACTTGGAATACTTATACAAAATATTCATGAGCTGAATTAATGTAGCTATCGAAACTGGAGTAGGACTTACATCCTTGAGAGGTATTGATTGCAGGCTTGGCAATTATGGAATGAAACGAAAGGGTTGGAGTTGATGGATCCGTCATTAAAAGATTCATGCAGTCCAAATGAATTTTTGAGATACATCCACATTGGATTACTGTGTGTTCAAGAGGATGCAAACAATAGGCCGATTATGTCATCAGTTGTTCATATGTTAAAAACTGAAACTATTAGTCTTTCCAGACCTGAGAAACCAGCCTTCTTTACAGGGAGATATGTTGATCACCATGATCAAGTGCGTGCTCAAGATTGCTCAGCCAATGGTTTGACGATTTCTATCGATGTTCCTCGTTGAGACCGATGACAATAAGGTTAATATCATTGGAAGCTCTTCCGTTAAAGGCACTTTGCTGCATTAGAGATAATTCTATAATCTTTACAGCTTTTCTTTCACCTTGTCATTTGTATAGGGTAAATGTTAGTTACCATGCACTCCCTAATCTCGAATCTCCAGAATTTTTAATGACATATACTGTATGTATACTACCAGTATGACTTGAGTGGTGCTATTTTACGTACTTATATGTTTCAAGTTAATTAGAATATTGGTCCCAGAACTTGTTACAATCTGTATCAATGATCATTTTTGGTAACTTCGTTAATTCCGTTCATATTTTCCTCTTTAACCCTTTATTCCAGAGAATAATTCCGTTCATATTTTCCCCTTTAAGCCCTTTATTTTGGAGGGTATTATAAAACAGTGTTTACTCAAACGAACCATTGCTACATCGGGACCCATTTAGGGATCGATGCTCTAATTTTCTTGTATCTTTCTGTAGGATTAATTATACAAACTTTAATTAATACTAGGATAAATAATAAAAAGAATTTTAATAACTAGCACGCCTTCAACAGCTCAGCTCAGCTACATCTCACTCCCTCTCGTTGTCTCTCTGTTGTCGGAATTCCAGATGACCAGTTGGAGCACTGTCCTCTGATCTTGAAATACAGAGCAAGTGCAGAAATGGCAGTTAATGACAAAATAGGTGTTGTCTAAGAGACATTTTCACAAGCAGGTTCGGGGCATACCAGACGAAACCGAAGGCACGAAGGAACTGTAACTATTTCCAAAGCGCAACGGAGACAAGCTTCGGACGCATTGGAGATGTGGCGAGTTGCAGAATGCAGCCGCAAGTCTTCTAAGAGCGATTGCCATTAACTGAGGTCCGAGGAGGGAAAGCGCGCACTGTCGCCGGTTTGTATTTGAAACGGAGTATCCACCGTGTTTGACCGAAAGGGCTTTCATAATGGAGGGCACATTCGTCCGCCTGGATTGACTTTGGACCGTCTTGGGCTTGAAAGTCCAAGCCAATAGATTATTTAGAACAAGTGAGTTGGATTGGAAATTTCGAGTTCAACCAGTTCTGACCAAGGTTCGAGGTGAAAATTTTCAACTTTGTTGCAATCGAAGGGAATTTCACATTCAAAATTCGCAAATAATTTGGATCAAAATTGGGATGTATCTTAAAATTCTAATTATTTACGATATTTGAAATATATTGGGGTGCCAAACTAAAATTCGCCACAATGATTAAATTTATGATGGAAAAAATAAAATCTAATAACCACATAGATGTAAAAAAATCTTTCAAAATGTTGGGTATATTCAAAAGCTGAACAATTTTTCAAATCTCAAATACCAACTTTTCTGAAATTCAAAGGTTTTTCAATCAGGATAGATGTTGAAGTTTTTATTTCTATTTATATATATATATATATATATATATTTATTATGGAATTGAATGAAAATGAAACTCATAATTTCAATTCAATCTGTCCGAAAATTAGGCATACATACATATGGAGAGCAGGCTAGGCAATGAAGTTTAATTCCAGTTGTGTGACCTATGGGGCATGCTAATCTCATATGTAACGTAAAGAAATAAATAAAAACCCACAAAATCCAAAGCATATGTTACTATTATTTGATGGTTTATGATGTCTAAGTCGAAAATAGTACGTTTCAATAACCTCCACAGCCTGCTCAATTCATTGCCTTCAAATCCTTCTGTTTCCAAGCTGTACAATACTTCCGCTGGAAATTGACCAGATAGAGTTTATGGCCTTAATATGTGCCTTAAGGGTGTGTTTGTTTCACCTTTTTAAGTGGGATTGGACTGGCTAGGATTATTGTCCCATGTTTGGTAAGCTTGGGGACTAACTTAAATGAGACTAGTCCGGACTCATGTGGACTCCGGGTCTCGTTAGGTCGTCCAAATTAGTCCGGCGTTGAACCATGGGATTGCTAAGAACTCATTCCTCACAACGTTGTCTCATTCGCCGTTCCTCATCTCTCTGTCTCTCCCTCTCCCTCTCTCTCTGCTCTCGCGTCCTGTCTTTGCTCTTGTTCTCTCACTAATGCTTGCGTCCTTTCCCTCTCTCCTCGCCCCGAACCCAGATCACATCCTCTCCCTTTCTCTCCTCGTCCTGCTAGATGCCGAGCCGATCTGAACGACCCAACCTATATGCTAAGCCGATCTGCACGACCCAACCCAGATCACGTTCTCTCCCTCTCTTTCCTCGTCCTGCTCAAATCAAAGTGTCGTTGGGTATACAAGGAATGCAATTGCGATTTCGATTGAAATTGAAATTGAATTTCTGATTGTTCATGTTTTAGGAGCTTTATCGATTCAAATGGAGGAGAAAGATGTGGTTGCAAGTAATGGAATTTGGACGGAGAGCTTTATCAATTGAAATGAAGGAAAAGCTGTGATTGGAATCTATGGAGTTTGGATAGAAAAAAAGGAACTTTAATGAAAAACTCCCGGTACTATTTACTTTAACGAAAAAACACATTTTTACACTAAAAAGTCAATCATGGTACTATTCACTTTACCCTTTATTTTTTCTTTATCGTTAAAACTCAAAGTTTTCAAGTCCTTTTCATTAGTTTTCCTTAGAAAAAAAAAAAAAAAAAAAGGAGAGGGAAAAAAGGTTTCAGGCAGAAAAAGAAATAGAAAAAGAAAAAAAAAGAATTAATTTTATTAATTTTATTATCCTACTTCTAATCCGATACTGCACCAAACGCTTCATTAAGTTAGTCCTGCTTAGTCTAGTCCAAGCTAATCCAGCTTAGTCCCTGAAGCTAGTTTAGTCCGAGATAGTCCGGTGCAACAAACGCATCCTAATAGTGTTAGTTCTAGTTAGTAGAAGGACAGGTGTCATTCAATTAAGCAAGGCACAAAGGGGCCATAGGCAAAAATGGTGCAGAAAATTTCAACTCGTTTTGGAGGTAAATTAAATGAGTAATGATAGGAAGACTAAATTTTGTAAACTAAATGACATAGAAGTTATTGATTGGATTATTACTTAAGCGTCAATAAACGTGCTCATTTTCTATTGCTAACATATCATTTAATTTGTAAATTTGTCTATAAATTTATTCTCTCTAGCATTACTCAAATTAAATAAGTATGTATTAGTACAAAATATGATTGATATGTCTCAGTTTTAGGGCGTATAAATAAATAAATAAAATAATAATACTAAGTGGTCGTGTTCAAGGTGCACCAAAACATTTATTTCAACGCAATTATCATGCGAAGAGGAGTGAACAATAATTATTTTAAAATGCTAATAACATCAGCCAAAATTTAATGTTTGTAATTTAAACATGATTTGAATTAGATAATCAATCACTACCTTTAGGCGGAGGAGGAGAGTTCAAATTTTCTGCACCATTTGTGCCTGTGACCCCCTTGTGCCTTGCTTAATTGAATGACACCTGTCCATCTACTAATCAGAACTAACACTGTTAAATTGACAATATCTAAAATAATAAAAAATAAACTAAATATTGAAAAATAGCTATCAGCCACTTTCATCCCCAGCCAGACGACAGCCACCAGGCGACCACATCAGTCAGCCACCATACCCGCCGCCGTACTTCTTATCCTCCACATCGCTGCCGAACAGGCCGTTTCCCACTCTCTCAAAATTGCCGCACCATATTTAGGATTCAGATTCGATATCGAATCATCGATCGAACCCCTCACCGCCAAATCAAACAAAATTGTTGATGTTTACTCATTTTCCTTCCTTCAGTTCCAAAATAGTACATTTCGCGGTACCAGTCGGCCGCCGAGGTTGATGTCGCAGCAGTCCGAAGCTATGGCCTGCGATTTTGAAACTTAATGCATACAGATTACAGAGCGACGGGGGGAGTACGAGAGGTAGGGCTTTAATTTTTGTTAGGACCTCACTGTGTGGGCCTAGGAACCATCTCTTGTTTAGCCCATGCGTGCCTTGTTTTGCTCAAAGCCCAGCCTGTGGGTGCTAGGGTTTCCCCTTTCAAATAAATATAAATAACTTAGTGTAATCTGTAAAGGGCATGAATGAAATGAACTTCCTTTTCCCTTATCTCTTTTCCTTTCCTCTCTCCTTTTAAATTATGCACTATTCTGTTAATTTCTTGCTTTCTACTGTTGGGAAACGATTGGACGTACCAATTGGTATCAGAACCCGTCGATTGATGGGCAAAAACATCCAGTTCGCTACCTCGTCCGATCCGGATGCGGTCGCAGCTGCTATGGATGCTCGCCAGGAACACCTTCGCACTCAGGTGGAGGGCTTCGGTGACTCCATTGCAGTCCTTGAAACACAACAAGCCACTCTTCAAAAATCGTTCGATCAAATGAACTCGTCAACCGCCACTTTCCAACACACAATGTCCTCACAGTTCGTAGCGTTTCAATCGCTAATGCTTGAACCCCGCCTTCTGAAAGCAACCAACCCTCCATCTCCCCGTCTACCCCAACCCACCACTGCTCCACCCACCCCAAACTCTAGTGGGAACCCATCCCTCCACACCCATTCCCACAACATCATTTCGTTCCTTATTCGCACCTCCCACCACCACATATTCGGGTTTAGGTCTGTCTCACCCTCCCCCACCGAGCCTCGTCCTTTTTCCCCATTATTTATCCACCAACCGTACCACTCCGTCACCCACCACCATTAACAGTCGCCCAACTCCATCGCACCACCACACTGGCTCTTCCTCTTTTTTTCCCCCAACCCTACTTTCCCCGAATCTTTCACAACCCCCATCCTTCCATATACTTCCTTCAACCACACAGATTCCCACACACCCCACCCAACCCATCACACCCACCACTTCTCAACCTCCCTCCCATTTCAAGGCCATTAAAATGGACTTACCTCGTTTTACGGGCGATGATCCCGATGGTTGGTTAACAATGGCAGAACGGGATCTGGACTACTATGAGGTCCTACCCCACCAGTGGGTTTTGGTGGCAGCCTGTAATTTTGGAGCGGATGCATCCATTTGGATGCGCGGATTTGAGCAACGTTATGGCCGCAACAACTGGGGTCTCTTTGTGGAATTATTGTTACAACGATTTGGGGGTGGTGATCGAGCACACATCGAATCACAACTTACACACATCCAGCAACTCGGCACGGTGGATGAATACATTGCTGATTTCACCAAACTTTTATGTCGAGTGCTCGATTGGACAGAAAATCAATTGAAGCATGTTTTCCTCGGGGGGTTACGAGACGATATTCGACATGATGTACTGGCCCTTGAACCTGATTCCCTTTACCAAGCCCAAAAATTAGCCAAAATCTTTAAGACCAAAAACCAAGCCAAACGGTTGTTCCGTCCAAATTTACCTCGCCAACACCAGCCTTCACCTTTTTCTCGACCCTCCATATCTTCCACCACCCCACAACACCAACCCCGTCCACCACCAGCCCTCCACCACAATGCCCCTTTCAAGCGTCTCACCCCAGTTGAGGTATAAGAAAAAATTCGAAAAAATGAGTGTTTCCACTGCACCGAACCATTTACCACTGGTCACAAATGCAAAACTCCTATGTTAGTGTTATTGGACATTGATACCCACGATGATGAACCTACGGAGTTCCATGATTGTCATTCTGAGGAAGACGCCCACACGGACCCTCCATGCCACATGCTTGAACTTTTCTCTATTCCAAGATTTAGCATTGGTCATCCAATGCGCTTGACGGGCTCTATTGGATATACTAAGATCCGAGTTCTTATAGATTCAGGAGCGGCATGCAATTTGTTGAGCCTGGACATTGCACAACAATTGCGCTTCGACATTAAGCATATTCCACCAGTCCATTTCACCACAGCTTCCCACAAAAAGGTCCATGCCAATATGCGCGCCCACAATGTCACTATACACCTACAAGACTACACTCATCTTGGTTCCTTTCTCCTCTTAAATATCCCAGGCTATGATTTGATTTTGGGTGCTGAGTGGCTCAAGTCACTCAGGTATATCGGGTGGCATTTCAGAAACAAAACAATGTTTTTCACAGTGAATGACAGAACCTATACCCTACAAGGGCTCATTACAGCCCAACCCACATTACACCCATGCAACCTAGCCCAATTTCACCCTCACTATTCCTCACCCCCACTTACTGCCAATTATCCCACCAACAGCTCTCAATTTTCCCCACCGCCCACATCTTCTCCTGTCAATTTCACGACCCCACCAGAGTCTTGTCATACCGACACCATGATTCCCACACCATATTTTTTTTCCACCAACACCACCTTTAACTCTACCAATATCCATCTCGCCATACTATCCCTGTTATCATAATACTCCCACCTTTTCACCACTCTTCTCAGCCTTCCACCTCCGCGTCAAGTCGACCATAAAATACCTCTGCTTCCCAATACCCAACCCGTCAAGTACGGCCATATCGTTACCCACACTCTCAGAAAGCAGAAATTGAAAGACAAGTGCAGGAACTTCTCGACTCCGGAGTCATTCGCAATAGCAACAGTCCATTTTCTTCCCCCGTTCTTTTGGTCAAAAAGAAAGACGACTCTTGGTGACTCTGTATTGATTACAGAGCCCTCAATGCTGCCACTATCAAGGATCGCTTTCCAACTCCTGTTGTAGATGAGTTGCTAGATGAGTTACATGGTGCATCAATTTTTTCAAAACTTGACCTGCGATCAGGTTACCACCATATACGCATGTGCACTGAAGACATCGCTAAAACGGCTTTTCGTACACACGATGGTCACTTCGAATTTATGGTAATGCCTTTTGGTCTATCAAATGCCCTTCTACTTTTCAAGCTCTCATGAATTCAATATTCCGTTCGTACTTACGTAAATTTGTCTTAGTATTTTTTGACAATATACTTGTGTATAGCCCCTCTTTGCATACTCGCCTATCCCATTTGGAGCTGGTGTTCCAATTTCTCTCCACACACAGTTTGAACGTAAAACTCAGCAAGTGCTCATTCGGTCAAGACAAAATTGAGTATTTGGGACACACCATATCGGGCCAAGGTGTTTCGGCGGATTTGTCAAAAATTCAGGCAATCATTGATTGGCCTCAGCCAACTTCTATCAAAGGCCTGCGGGGATTTTTAGGATTGACGGGTTACTACCGCAAGTTTGTTCATCATTATGGGTTGACAACAAAACCCTTGACCTCTATGTTGCAGCACGGCAATTTCAAATGGACGGATGAATCCATTGATGCCTTCGAGAAACTCAAACAAGCCTTGGCCTCCACCCCAGTTCTTGCTCTTCCCAACTTCACCAAGACATTTGTGGTGGAAACCGACGTTTCCGGCATTGGCATGGGGGTCGTGTTGTGCCAGGAAGGCCATCCAATTGCTTACCTCAGTAAAGCTTTATCGAGACGAAATCTTGCTATCTCCCCTTACGACAAAGAGCTGTTAGCCATTGTCTTTGTCGTCCACCATTGGCGACCATATTTGCTAGGCCAACATTTCCGCATCATCACAGACCACCAACCAATCAAGTATTTTCTTGAGCAACGTATTACTACTCACCAACAACAAAAATGGCTCATAAAACTTTTGGGCTATAACTATTCGGTGGAATACAGACCGGGGTCTCAAAATAGTGCTTCAGATGCTTTATCACGCAAAGTCGAACTACAGCCACTTATGGGAATTTCATCTCCACTATTTGACTGCATACCAGCCTTCCAACAATACTACTCCACGGACCCGTCTGTCAAGGATATCTGGCTAGCCTTGTTGCAATCTCCAGCTACTACAATTCGTGGGTTTTCCGTCGTGAATGGTGTACTCCACTACAAGCACAGAATATTCGTCCCATCCATTTCACCATGGCGTCCCAAAATATTAGAAGAATTCTATTCTTCTTTACAGGGAGGCCACTCGGGTTTCCTCCGGACCTATCATCGCGTTAAACGTAGGTTTCTTTGGCCGGGAATCAGACGAGATGTGAAAACATTTGTTGCCCACTGCACCATTGTCCATTCCAACCGGCATTTGGCTAGACATTGCCCTTGATTTTGTTGAAGGTTTACCCTCATCAAATGGCTACACAGTAATCTTAGTTGTCGTGGATCGCTTAACCAAATAAGGTCATTTCATAGCCATCAAGCATCTATTCACTTCAGCTTCCATTGCAGAGGTTTTCATCAAGGAAATTTTTCGTCTACACGGAATGCCTAAGTCCATAGTGTTAAACCGGGATCCCACATTCATTAGTAACTTCTGGAAGGAATTTTTCAAACACCAAGGTAGCTCACTTTGCCATAGCTCAGCATACCACCCTCAATCAGATGGTCAATCGGAAGTTCTCAATCGCACCTTGGAACATTACCTCCACTGTTTCTCCACCGATAAACCCCACAAATGGTCCAATCTTCTTCCTTGGGCCAAGTGGTGGTACAACACCACTCTCCAATCCGCCATCAAAATGTCCCCGTTCCAAGCTTTATATGGGTACCCTCCCCCATCCATTCATACTTATTTACCCGGCACCACGGTGGTACAATCGGTGGATGCAGCGTTACAAGACCGGGATAGGTTGCTTTGCATCTTACGGGCTAACTTACAACTTGCTCAGAACCGAATGAAACAAATCTACGACAAAGGTAGAACAGAGCGGGAATTCCAGGTAGGTGATTGGGTCTACCTCAAATTGCAACCATATCGCCAACAATCTGTTGCCTCTCGCCAATCCAACAAACTTGCACCCAAGTTCTACGGTCCATTCCAAATCCAAGAACGTATTGGCTTGGTGGCGTACAGACTTGCCCTCCCACCTACTTCACAGATACATCCAGTCTTCCATGTGTTCTTACTCAAGAAAAAGATTGGTGATTCTGCTCCACCAAACCCAGTCTTTCCACCCCTCGACTCTACTGGACTTCTCCATTGGCAACCTGAAAAAATCCTCGACCGAGGCATATTCAAGAGGAAGAACATTGCAGTTACCTAATGGCTCATCAAATGGATAGGCTTGCCCACCGAAGATGCTACCTGGGAAGTTGCAGACGACATCCTTGCTCGTTATCCTGATTTTCAGACCTGAGGATAGGCTTGTTCTTAAGCCCGGGGGGAGGNNNNNNNNNNNNNNNNNNNNNNNNNGGGAGGGGGGGGAGGGGGGGAAGAGTTGTTAGGACGTCACTGTGTGGGCCTAGGAACCATCCCTTGTTTAGCCCATGCGTGCCTTGTTTTGCTCAAAGCTAGGGTTTCCCTTTTCAGATGAATATAAATAACTTAGTGTAATCTGTAAAGGGTATGAATGAAATGAACTTCCTTTTCCCTTATCTCTTTTCCCTTCCTCTCTCCTTTTAAATTCTGCACTATTCCGTTAATTTCTTGCTTTCTACTGTTGGGAACCGATTGGGCGTACCAATTTTGCAGTGTCTCTATTCATAAACTCACCGATAAAAACTTTGATGTGAAAGTTACGGACAATCTCGCCGGCAATGACCAGAGAAGAGGTCGACTTAAAACCAACCTAACGGTCATGAATCGCAGGAAATGCAGAACATGGAAAGAGAATTGAGAAAGCGGAAAAGACCAAAGAAAATTGGCCATTGCATCGAAAATAATTTATGAACAGAGGCTGCTTTTTAGGCTGCTAGGGTTGTTTTCTTAATTTTTTTTCTTGAATATTTGGTTTATTTTTTATTATTTTAAATATTGGCAAGTTAACAGTGTTAGTTGTAGTTAGTAAAAAGACAGGTGACCTGGCATTCGTGTCGTGTTTTTCGTGTTCGTGTCGTTTTCGTGTTATACCCGATAGCTTAACGAGTCGTGTCGTGCAATACCCGTTAAAATAAACGGGTAATATGACTCGACCCAAATCAACCCGTTAATATTATCAGGTAATATGACCCTACCTGTTAACCTTTAAGAAAAATATATTTTAAATCAATAAAAATAAAAATGAAAAACATAATTTGACCCAAAAAAATGTAAAACATAATACTAAATTAGTGTGTGTGTGTGTACACACACTAAATTTCGGAGTTGACCCCTTCATGAAAGTTGTAAAGTTTTTCATTACGAGTGATTACATTTTTCACACTTTTACGATAATTATTATTAATTTTATTAATTCTGCACTCAAATAAAAAACATTGTTTATGAGATTTTGAGGGTTTTAAAAATCTAAACAACCATGTAACCATTGTCTAAGCGTTGAGGATGCAATTATGAACGTTTATTATGTTTTCACATCTTTCAGACTTATACATTAATGATTATGAATTTTGTTTATTTTGAACTCCCTTAAAAATACTATTCATGAGAGTTTGTATGGTTTTAAAAATTCAAACGATCATATACCCATCCTGAAAGCCTAGAGGATACGACTACGAGCGTTTGCATATTTTTTTCATATTTTTCGCATATGTAAATTAATTATTATAATTTTTTTTAATGTGTTTGGTGTTTTTAAATTACTTGATATTTTTATTTTTAATGTGTTTTATGATTTTTAATCTTAATCTTTGCCTATAATATACTATAAAAATAAATAAATAAATAAAACAAACTTAAAATTTAAAATTTATATAGAATAATAATTATTAAACAATATATACATATTCATTATATCTATTGTATTTTATAATAAGTATTTTTTAGTAGTTTAAATAATTAAAATCATCAAAATAATTTTTTTTTTTTTTTATCGTGTCAAAACAAGTTACTCGCGTGTCACTCTCGTGTAAACCTGTTAAGGATCCATTATTACGGGTTATTATCATGTGACCTGATTAGTTATCGTGTTGGCCCACATCAATGGGGAAATTTTTTTTGAGTTTAAATATGAGTACCAGCGAGGTCCCGTGGACCCGTCGATCCAAATATTTCAGCAAAACGAGTGCTATTTGTTTTCTCATGAGTCACACGGTATGGTTGACTCGAGGGTCAACAAGCCATGCTTGCGAACTTGCAATTGCATCTAATTACCTCAAACAATCACTAATTGTTAAACTTAGAAATATATGATCAACATTTGTAATTAAGAGCGAGGGGTAGATGATGAGGAATATGTCTACGATCCCTTTTCTGTTTCTCATGAGTTTGATCGCTAGAAGTGAAGCAGTTCGTTACTTCAACCATCGCTGCCCAAACACTACCACTTTCACCCCCGCCCAAGAATACGAATCCGACCCCGACAGCTTCCAATATAATCTCGGTCAACTTCTCAAATCCCTTTCCTCGAACGCCACTCACACTGACACCGGATTTTACAATGCCACCTTTGGCCGAAACTCAACGGAAAAGGCATATGGGATGTTTCTATGTCGTGGTGATGTCTCTACCGAGGTTTGCAAAGAGTGCGTGGCCGACTCAATCGTGGAGGCAGAACAACGCTGCCGTGATAGAAAGGAGGTTATCATATGGTACGACGAGTGCATGGTACGCTACTCGAATTAGACATTATTTTTCTCCATGAACAATTCGCTTGGAGCGGGCGAGTGGACCACGGTTGATGAAACAGAACAAAGCAGCCAGCTGGCTGCGGCAATTAGTATGGGTGAACTGACCACTGAGGCTGCTAATAACAGAAAGTACTTTGCAACCAAAGAAGCCAATGTTGAGTGGTTAAATGAGACGGTGTAGAGCCTTGCGCAGTGCACGCAGGACATCTCTGCTTCAGATTGCAAACGTTGTCTGGAAAAAGCGGCAAAAGAATTAGTTGGAGTACTCTTTGGATCCCAAGAGGGACGATTGCTCCTTCCCAGTTGTAGCGTTTGGTTCAATAATACCCTCTTTTATGCCATAAATTGGACTGACGCACAGCATCCTCCCACGCCAGAGGCTCTTCCTCCAGGTACTCTACTACCAAATTCGCGATCACCTATAGGTAAAGTACCTTGTGCACGTATAAAAGATTTATGCCATCAGTTGTAGTGTTTAATGATGAGACTACCAATAACAGTTCTCTTGTTAATTCGTTTTTTATAATTTTAAATCAAGATTTAGATTGAGAGAACCAATAACAGTTCTCTTGTTAATTCATTTTTTATATTTTTAAATCAAGATTTAGATATATGTATGACCTCCGATCTTATCGGTGTGACATCCCGTCTGGAAATTTTCGAAAATGTACGCGTGAAAAGACGGTTTTGCCCTAGTTCTATTCTGTTACGTTTTTGGGTTGTTTTGTATGTGTGTTGGCATAATCTGGGCCACACACTTACACCCTCACTCTCCCTATTCCTCTGTCCCTTTCCCTGCTCACTGTCCCGAGTCTCTCTCCCCCCTTCTCATCTACCATACGTACGGACACACACACAACCACACTCTACACCCACAGATCGAGAGAACTAGAGCCATATTCGAGCTCGTGAGGTCGAGGGGAGCACGATCGTACCAGTTTCAGGTAGGAACTTCGACGTTTTCACGTCGATTTCACAAGGTCCGTTTTAGTTACTATTCATGCAAAAATAACCTAGCTTGTTTTTGGGATTTTGAAGCTTGTAGATGAATTAGTGAGGTCCCAAGGAGCCTCGGAGTGCTTCGTTGAACGAAATTGGACGTCGGAATCGCTTGGTTTGAAGTTGGCCGGTTTTGGAGTTTGTGGACAGGTATGATCTAGTAATTTTCAGGCCTTAAAACTTGTAGGATCGTGTTCTACTAGTCCTAAGCGTTAATTTGGTGCAAGAATCATGAAAAACGGTTGAAAAATGAACGAGAAAACTCGAGTTGCAGGTTTTCCCAGTTTCCGGTGCTGGCGACGTCGCCGGAGACTCGCCGGAGAAGGTGACGGAATATTCCGTCAATTCTGACGGAATATTCCTGACGCCGTTAACGGAATCTGTCAATTTTGACGGAATATTCCTAACGGCGTCAGTTGACGCCGTCAGCGTGCCTGCGCGTGGCCGGCACGTGGGGGCACGTGCGGCGGTGAAAAATTTTTCTAAAAATTCTGGTGTGTTCCTGAGGTTGTGTAGAGCACGTTGGTATATTCAATTGTCCATTTTGAGCAATGTATGAGAAGTTATTTCGAAAGGAAGGTTATGTACTTTAAATTAACGTTTTTATAGTATTTTCGCATATAGGTGATACGTATCCCGAGGACGAGCGTGCTCACGCGAGGCAGGGGGGCTACAACCCTTCCACGTACCAGTGAGTGGGCTTTTGTTTTCCGTATATACCTATATACTTATAATTCCCAGAAATTTATGTATATGTTTATTAGTTTATGCCATTCCTTTATTATTATTGGTTATTATGCATGGTTAGTTGCATAGATGGTTATTATATATATTCATTTATACGGTTATATATATGTTGATGCTGTGGAGGCACAGGTAAGTGACAGGTAAGCGTTATTTAATATTCACATTAAATAGTGGTTAGAGGTGCTTAGAGAGCTCATAACCTGCACCCCCGGTGTTAGTGCTCTCGCCCTGAGTAGGGCACAGTCCTTCACGTGTCGTTCACCTCCCGCACCACACGCTCAGCTTGGATCCAAGTTAGGTGCACAGTCCTGTCGTAAAGACCACTTTAGGTGGTTCCGACTCGTAGGTGACCCGCGATTATTCGCACAGCCTTCACGTGATCGTAGCAATAGAGTGTTTATATGCATTACACCCAGGCCTGTCGTACAGACCACTATAGGTGGTTCCGACTCGTGGGCAGGTTTAGTTATTGAGATTGAGATTTGAGCTCTAGATTCAGCCGCACATGTCACTTTAGGTGACTCCGGCTGCCAGTGATATGTTATTGATACGGTTTATACCTGAGCACTTGCATTTCATTATGAGGCTTGAACATGGCATATTCTTGAGCATAATTGGCATATGTATACATACGTATATATGTTTATTTTCTGGGAAGTATACAGGTTTTACAGCGAGGGGTTAGAATGTATTTTACTAAATGGTTTTCATAAAGCTTTGTTTTGCCCACTCACGCTTTTGTTTTGCGCCCCTCCAGGTTCTAGTTGCTTAGCAGGTTCGGTGGTTTCCTAGAGGGCTTCCCGGCGCTTCTGACGGACACGCACCAATGTAGGGTCACCTTCGGGTGCACTGTTGTCGGTTTATTTTAAATTTGGACTGCTGTAGACTTATTACTCTGAACTTAGCGTCTCACTTACGCTAGTACACTTACTTTGACCTTATGCATGCTAGTTTTTTATTATTCGTACTTTTATATTACTATTCTAATAGCTTCCGCACTGTGCACATGGCTACGTCACCTTCGCGTGACGGCCAGCACGCCCTGATCTCGGTCGGGGTGTGTCAATCGGTCATTAGATAGATATTTTGTGGATAAGAGTAAGTATATTATAAAGGGACAGAATACAGTATTCAGAAAACAAACATGTTCAACTAGTTAAATTAATCATTGGAAATTGTGAGTTTTAAAGTACAAAAAGAGCTTTATGACAAGAAAACTCGAACTGTTCTTACTGCAGGAACAAAGAAACACTCCTCTATAACTATCACTGTTGTTGTGAGTGTCGTAATATATCTTCTAGTTGTCTCTCTGGTCCTTGTAGCATTGGGCTACTGCCTCCCGGGCAGAAGAGAAAGAAAGAAGAACGATGAGGCTCTGCAACAAGAAAATGGCAAACAGCAAGGTAAGGGAAAACAAATGAAACCCAAAAGTTAGAACTGAAAATTTTGAATTTGTTTTGATGTGTCTGGTATAAGATCATAACTTTCTTTGCAACGCAAAAGATATGAGGACGGCTGAGTCCTTGCAATTTGATTTGGGAACTCTCGAAACTGCCACAAATAAGTTCTCCGAAGATAACAAGTTAGGCGAAGGTGGATTCGGTGCAGTTTTCAAGGTAATAACCCAACAAATATATAATGCATTAGTTCATGAGTCATTCTACTAATAAAACATTGTATAGTATATATAAATTGCTTAGATCATAACAAAATTGTTGGATAAACTAAAGCATCTATATACGTTATCACAGGGAATGCTAAGTGATGGCCAAGAAATAGCAGTAAAGAGGTTGTCAAAAAGCTCTGGACAAGGTGTAGAAGAATTTAAGAATGAGGTTGTATTGGTAGCCAAGCTTCAACACAGAAATCTTGTCAGGCTTTTAGGATTTTGCTTGGAAGGGGAAGAAACCTTACTTGTTTATGAATATGTGCCCAACAAAAGCCTTGATTATTTTCTATTTGGTATGTGAACATCATTTGATGAATATACATATATGTTTGAGTCAGTAAATATAATTCTTTGTAGTTCCTAACTTCAAAATGTACTACTTGATAAATTTACAGAACATGAAAAACGAGAACAACTAGATTGGTTGAGCCGCACCATGATAATTGGAGGAATTGCTCGAGGAATTTTGTATCTTTATGAAGATTCGAGGCTTAGAGTTATACATCGTGATTTGAAAGCTAGCAACATTTTATTAGATAGCAACATGAATCCAAAAATATCAAATTTTGGGATGGCTAGAATGTTTGGAGTTGATGATCAAACTGAAGGAAATACCAAAAGAATTGTTGGTACTTAGTAAGTTTCAACTTATACAAATACCTCTATCTAATATTAGTAATCTTAAGTTCCAATTATTTGTTTCAACCTATGTACTTAACTCTATCTTTAAATAGACAACAGAAAAGTATATATTTGTTATTTAAACTCTAATATATGTCAACCATTTTTGTCATGCAATTAGTGGCTACATGGCTCAAGAATATGCTATGGAAGAGTTGTATTCAATAAAATCAGATGTGTTCAGCTTCGGAGTACTTCTGCTTGAGATCATAACGGGGAGAAGGAACTTTTTAGGCTTTCATCGCACAAATTGTAAACCTACTCTTATAGGTTATGTAAGTTCTTTACTTGAAATACTTATTCAAAGTATTCGTCAGCTAATTAATGTAGCAAAACTGGAGTAGTACATACATCCCTGAGAGATATTGATTGCAGGCTTGGCAATTATGGAATGAAACGAAAGGGTTGGAGTTGATGGATCCCTTGTTAAAAGATTCCTGCAGTCCAAATGAATTTTTGAGGTACATCCACATTGGATTATTGTGCGTTCAAGAAGATGCAAACAACAGGCCGACCATGTCCTCAGTTGTTCTTATGTTAAAAAGTGAAACTATTGGTCCTTCCAGACTTGAGAAACCAGCCTTCTTTACAGGAGGATATGTTGACCAACATGATCAAGTGCGTCCTCAACATTGCTCGGGCAATGGTTTGACCATTTCTATCGATGTTCCTCGTTGAGACCGATGACAATAAGGTTAATATTTTGGAAGGCTCTTATGCTGCATTTAGAGACAATCCTATAATCTCTACAGCTTTTCTTTCACCTTGTCATTTGTATAGGGTAAATATTAATTACCAAGCGCTCCCTAATAATCTCGAATCTACAGAATTTGTTATTACACATCCTGTGTATGACTAGCAGTATGACTTGAGTAGTGTTATTTTATGTATTTAATATGTTTCGAGTTAATTTGAATAATGGTCCATAACTTGTTACAATCTGTAACATTATTCTTTTTTGGTAATCACGTTATAATAATTCCTTTTATATTTTTCTCTTTAAACCCTTTATTTTGGAAGGTATTATAAAACAGTGTTTACTCAAAAGAACCATTACTATACGTGATGATCCGTTTAGGAACCGATGCTCTAATTTTGTCATATCTTTCAGTAGGAGTGTTATTTTTCATGTGATCTAACTATACCTCAATTTGGTGTAATTTTCTACTCAAATTAAAAAATCTATAAATTGGTGTCATATATATGCAGATAATTACTCAAGGAAATTTCAATTTTCTCGCTAGACTGTGAACCGAGTTTGATAACCAATTTGATCCATGAAACAACGAGGATTTTAAATTTTTCCAACAAAAAATATCCACGACAACGATGTTTTAAGTGAGAAAATTTCTTCCTCGTTGTACGCCTGGGACAAACTCCCCAGCTCTATAAATCACACAGATCCCCTCCGGATCCATTATTTGAGAATTCTAGGATGCCCACGTCTCAACTGTTCATCGTATATCGTGCAGTCAGTTTTTATCAGGTACTATTTGTGATTAATTTAAAATAATAAAAGTAAAATAATTTCTGATCGCACGATTTATGATGTACTGCTGAGATGTGGGAATCCCTAGGATCCCCACATAATGAATCCAGAGGGGATCGTGTTCTTCTGTAAAAACTATATACTGAGAGGCTGATAGTAAGAATCCCATGATACTGTTACAATCACACCTTGTATATATTTGATTAATTGTACAAACTTTAATTAAAGGAATTGTTGTTAGCACTCTTAAAATCTCATTTGGCATTTCAAAATTTCAATAATTAGAAAGAAAAATACACTTGTGAGGAGTATATAATGAGATTTTTTTTAGTGTTAATAACAATTCCCTTAATTAATACTAGGATAAATAGTAAAAAGGATTCTAATAACTAGTACGCATTCGACAACTCAGCTCAGCTATATCTAACTCCCTCTCGTTCTCTCTCTATTCAACTACAAGCAGAGAAAGTTGAGGTTTCATCATAACATTAATTGGTAAAATAGAGAGTAGTTTAACTTTTTATAAGCCCATGCAAGTTCCCTCCTCTCACTAAAGTGAGACATATTTTCAACACACCCCCTCATATATGACAAATTTTCAAGCCTAATATGTGAAAAATATAACGGGGTGACGCGGAGCGCGTATTACCGTTTAGCTTCACACGTGAGATAACCTACTTTGATACCATAAAAAAAATTAAGGTTCTACTACAAAACCAATTGATTAGAAAGTAGTCCTCTCTTATGAACTCATGCAAATCCCTCCATCACACCGAAGATGTTCCCCAAGGTGATTATATAGACACTCAATTTGTATTTATAGGTGTATGTGTGTTTATTTGTGGTAATTTTTTGTATGGGATGTGATATCACACATGCTATTTTACTTCTTACGTATTCTTTTAATTTTTGACTGTCGGATCAAATGAATTAAAGAAAATCAACAGACATAAATTATCAAGAGTTGTGTGAGAAGTAAAATGACATGTGTAGGTAGCAGATTCCTTTTTGTATATATAGGTCTCTGTGTGTGTTTGTATATGCGCACCCATTGGTGTTTGACAATTTGTCTCTGTAGATGTTTAGATATGGTGGATGGGAGGCTAGAGGCGGTGGCTCGCCTCAAAGCTCTGCCCTCTCTCTCCACCCCACCCCTCGCTTAAGGTTTGCTTTTGAGTCTAGACCCCTGTTTGGTTTCCGAGAAAATCACAAGCTCAAATTTTCTCGCACTTTTCTCAATTTTTGTGTTGGAATCGATAGGTTGCGTTGAAGGAGGTTATCGAGAAGGTTCTCGCTGAGCCGATACGGCTTCATTTGGTTGTGGCTAATATTGGAACTGGGTCTCGTATGACATTTGCAAGCATGTATGTGTTCTTACTCATATAAACACCTTAATCTTAATTAGTATATAATTTAGATACATTTTAATTAAGAGAAGCAAATTACGGATTTTCTTTTGTTGTTTGTTTGAAATTACAGATATAAAAAAAAAATTGGGGTCCAGTGTTCCATTCATCATTTCTACTTCAAGTGGAATTTTTGGAAGAGATGCTATTACCCATGAATTCAAAGAGGTTTCGTGGTTGTGTTTTTCGTGTATGCCGTGTTTTTGTTTATTAATTTGCAGCAAGTTCAAGTCTTTTCTGATTTCAGATGAAATGTGATTGTTTGGGTTAGGTGGGGAGAGGTTTGTGGTGATGGAAGTGATGAAGATTGCTCTATACCAGCAAAGGATGTGACCTATGACATCCTTTTGACTGTTGGCTTTGTGCCAGGATTGAAAGTTGATGCCATCCTGCTATTACGAACAATAAAG
>pear circRNA 0000010
GTCTTGTTAGTGGCAAAGCTTCAACACCGAAACTTAGTTAGGTTCTTGGGTTTCTGCTTGGAAGGAGTTGAAAGGCTTCTTATTTATGAGTTTGTCCCTAATGCAAGTCTAGACCGCATCATATTTGGTATTTATGCTTCAATGTTCTTTTTGTACAATTTTAGCTTTAACTTCAAAATTTTACCATAAAATATCATTCTTGTAACGTACAAGAAACATTGTAACCTTGGTTTGAACTGAACATGCAGACCCAACCAAGCGCGCACAACTGGATTGGGATGGGCGCTACAAAATCATAGTAGGCATTACTCGAGGGCTTATTTACCTTCATGAGGATTCGCGGCTTAGAATTATTCATCGTGATCTCAAAGCCAATAATGTCTTGATAGATGAAGAAATGAGTCCCAAGATATCAGATTTTGGCATGGCCAAATTGTTTGGGGTTGATCAAACACAAGGCAACACCAGTCTAATTGTGGGGACCTAGTAAGTACTCGACGAGGCTACATGGCTTATATTATAATTGTGTTTGTCTATATCAATAATCCAAAGTTCTCAACTAAGTTTGATCATAAAACCAACATATATTATTCTTGTTTCGATATGCAGTGGATATATGGCTCCAGAATATGCGATGCATGGACACTTTTCTGTTAAGTCAGATGTCTATAGTTTTGGTGTCTTAGTTTTAGAGATAGTGAGTGGACAGAAAAATAATTCCTTTCGTCACGGCGAGAACGTGGAGGATCTTCTAAGCTACGTAAGAATTTAAACTATATGCATAATGCAACCAAGAAAAATAATTTATCTCTAACTATATTTCTACGAATTTCACAATGTAGGCATGGAAATGTTGGAGGGAAGGGACAACTTCAAATCTAATAGATCCCGCATTGACAAACGGTTCAAGAAATGAAGTCATGAGATGCATCCATATTGGGTTGTTATGTGTGCAAGAAAATATAGCTGATAGGCCAACAATGAATGCTATTGTTCTAATGCTTAACAGTTACTCAGTCACACTTCCAGTACCGTCACAACCATCATTTTTCGAAGATAGTAACGTTGGATTTGACATGACTTTGGGATGAAAGAATAGTTAGGAGGTGATTACAACCGGGTCCAATCGATCCAAGAGCAGCTCTGTCAAAGCACCAAAAAATGAGGTTCATTGATCACCGAAGTATATCCTAGATGGCTCTTTAAGATGGAAACTGCATTGTTTTTGAAATCATAATGTGTAATTTACCATTTATTTTGTTCATTTTTCTTTTCAATGGTTTAGGTAATTGCAATAAGGCTTGTGATGTATAAGAGATAGACTAAGGCCATATCCAACCGAATGGTCCAGAGGGCCAGAAGGCCGAAAATAGCCCGAAAATCATCTCTAACCGAGAGCTAGGCTAGAGGGCTGTGGAATCTGAGAGGGCCCCACAGAATCGGATAGGGTTGGAGGGCCGGCTGCATGCAGCCAGCTAACCAGCCCGGGGTTGGCCAGAAAAATCATCTTTCCTATCGGTTATAACCGACAGGAATGCTTAAGAAAAAAAATTCAATGCAACGGCTAGCTGACGTCAGCTAGCCGTTGCATTTGATTTTTTTTTTCTTTTTTACAGTTTTATTATTATTTTTTATTTACAAAATTTTTCCTATAACTTCTATTTTTCATATATTTTTTTTTAATTCTATTTTTTTCCTATAACTTTTATTTTACAAAAATTCCATTTTTTCCTATAACTTCTATTTCACAAAATTTGTTTCATATTTTTTTTAAATTCCATTTTTTTCCTATAACTTCTATTTCACAAAATTTGTTTCATATTTTTTTTAAATTATTTTTTTTTCCTATAACTTCCTAAGTCATTATACAACATTAAATTAAATTAAGTAACATGAAACAACATTAAACAATATGAAACAACATTAAATAACATTAACCAACATACAAATTATACAACATAAAAAAAAAACATTTAACAACATGAAACTTAAACAATATTTTTAAAAACATTTAACAATATAAAACTTACATGCCTACTCCATGCTTCTTTTGGCCCAAAGATGTGCAACAAGATTCTGTTGTAGGTACTTGTTTGTGGCACGAGAACGTATTATTCTATAGCACCTCATGTACTCATTTATAGAGATACTACCAGTTCTTGGATTGAAAGGCAAATTAGGCTCATCATATATTTTTGCACAAGCCCTTCTTGACCTATTTGGATCTTCTTGGTTGTCATCGGACTCTCCATCAATATACCCATCTCGCTCATCCTCCACTATCATATTGTGTTATATGATGCAAGACGTCATGATGGAGTCCAAATTTTCTCGACTCCACCCTCTTGCCGGTTCACTAATGATCTTCCACCGTGCTTGTAGAATACCGAAAGCTCTCTCAATATCTTTCCGGTATACCTCTTGGTGTAAGGCAAACAACTTTTCTGCGTCATTCCTAGGATTTGGAATTGCTTGGACAAATGTCGCCCACTTTGGGTAAATGTCATCTGCCAAGTAATACCCCATATTGTATTGACGGTTGTTGATGTTGTAGTCAAGTTGAGGTGTTTTACCTTCCGTCAAGTTATTGAAGAGGGGTGAACGCCCAAGAACTGTAATGTCATATTGAGATTCAGGGACTCTAAAGAAAGCATGTCAGATCCATGTGTCATATGAGGCAACCGCCTTTAACACAACAATTGGCTTTCTCGACCTTCCGCTAAAACCTCTTCGCCATCTGGTGGGACAGTTCTTCCTATCCCAATGCATGCAGTCTAATGACCCTATCATGCTCGGAAACCCACGATCTTTAGCTTTGTGAAGGAGCCGATTAAGATCTTTTTGATTTGGCTTGCGGAGGTACTCGTTTTTGTAAACCTGAACAATTGTGTCACAGAATTGTTCAAGAGTATCAAGGCATGTAGACTTAGACATATCATAGGTTTCATCCATTGAATCAGCTGGGGAGCCATAGGCCATCATTCGGAGTGCAACAGTAACCTTCTGATGAGGTGATAAACCAGGGCGGCCTGCTTTGTCCCACTTCTGTCGAAAGTATGGATTAACCTGCTGGACATCACGAAGTAAACGCTTGAAGACATGACGCCTCATCTGGAAGTGACGTCTGAAATCCTCTTATGTGCACACTGAGTTGGGGTTGAAGTAGTTGTTCATCAGGCATGTGACATCGCTTTGTTTCGTGGTTTGTAAGAGCGACCAGCAATAGAGCCACCCCATTGAGGTTGTTCCTTAGTTGGCTGACACACCATAGCTGCAGCCATAGCTGCTGCTCTGTTTTGTTTGTTGCGCCTTAGTTGAACTTCTTCATCAGACTCCTCATCTTTTCGTCTCATTTGCGCCCATTTTGGTTCCAATTTGGAATTGGATGAAGACTCCCAGCTAGAATCCGAAGAGGATCCAAAGTTGGAATTCATTGTAAACTTAAATTGAAAAAGATTAAATTGAAAGAGATTGAATTGAAATAGATTGAATTCAAAGTTGTGTGAATTATAACCCAATATCCACCCTATTTATAGCAAAAGAAAAATTCAAATCCAACGGCTAGCTAACGTAAGCATGATGTCAGCTACCAACGGCTAGCTGAAATCACTTAGTTGTTGGATTTGAATTTAAGTTGTAGTTTTTAAATAATAAATTATGTTTGGCCCTATGACCATTTGACCCTCAGTAGGAGACGATTTTTTGTGACAGGGCTAAAACGAGCCCTATGGCCCTTTGGCCCTCGGTTGGAGACGAAGGCAAATATGACCTTGTACTGTTCATTAAAATATTAATTTCTTGGAGGGTCAGAGGGCTAAAATGAGCCCTCTGTCCAGCCCTCGGTTGAAGATGGCCTAAGAGTTGTTTTGGGACCAGTGTACCAATCAAACAACGACTTTGATTAATTGGACTTGAATTTTCCAGCCTCTTATTTCTCTCCTTTCATTCCACTTTTTTATTCTAACTGTTCAAAAGAAATTATCTAACTGCCTAGAACTGAGTCACATATTTAATGAGCGTTATTTTATTTTATTTTTATTGTTTTTGTTCAACAATCATTCCTCTTCTTCACCCCCATTCACGCCACCATTTATGTAATACCCCGTCCTTTCTTTTTTACATTGAGTGTTGTTTTTCGGTATTTCACGTTTTGTCTTATTTGACCTTAAATTGTGAACCACTGGGACCTACTTCTACGCTCTTGTCCCCTTACTTTTCCCCCCTATCTCGTGTGACATCCCCCCTCCCCTTTTTCTTTCTGTCACTTCTCTCTCCCTCTAAACTCTCTCATTTCACTCACATCTCTAAGCTCTCTCTCGGCTCACTCTATCTCAGCCCTCCCTTGGGTATATGTCAAAACTAAATTTTTTCAAGGATTAATACCTTAGTTTCCTATTAAATTAAATAAGGAATTTTAACACCTAAAATGTCCATAAAAATTAAAAAAAAAAAAAAAACCTAAAACGGATTCATACCCAGGCCCAACGGAATTGGACAGCTCGAAAGGAGCCCAACTGAATACGTATTGCGGGCCACGCCTCATGAGACCAACCCAGGCCCAAACGGAATTCGAAATTTAAAACAAAATACCTACCCGAACCAGGAATAATTAGAAAGGGCAAGATGAAACAAAAGGAAAAGTTTCCTGATGAAATTAGGAAGCCAATACTTTCCTAATCCAAGCATGATTAAATCTTTATATATACCAATAGTGTGCTTCTCTTATCTTCCACACTTTCCAAGCATTTACGTTCAATCGAACAATTAGCAATGAAACTAGAAGAAGAAGACCACCACCCTTCAAAAGTACGACTGTTCGGCATGGCCTTGGCAGTAGTTTGAATGATCCTTGCGGAGGACACGAACCCTCTACCGATCTGTATCTGTGGGATCCGACCTGGGACTACAGCTCAATTTGGAAAATCAAGAAGAGGCTAGCGGCGAGTGACCTCGGCGAGCTGAGCAGGCTGTTGATGCCAAAAGAGGCAGTGCGAAAACACGTTATGTCTTACTTGGACGACAAGTTAGCCAAGATGGTCGACAGTAAAGAGGGCATACCAGTTACAGTTGTGGACCGGGATACTTGCAACCTGCATGAGTTAACTTTTAAGCATTGGAACTCTGGTGATTTTTACGTTCTGAATGGAGGTTGGAGACCGAAGTTTGTGGTTCGGAGAGGCTTGAAGGAAAATGACGAAATCGGTCTTTACCTTGACTGGGACTGGAAAACTGCCAATTACATCTTCAAGTTTTCTGTTTTGCAAAGAGCAAAGTAGTTTAATAATTAGCTAAGCTAGTTTAGTTTTTATTTTTATTTTTGTCAAACTAAGCTTGCTTAATCCTGACTCTGAATAGTTTATGTGGTGCTTCATGTAATGGGATTAGTTTAGTTACTTTTTTAATTGTGACTGTGATGAGTTCTGTATGGTTATAAGTTTTTGTTCCAGGATAATTGTTAGACTTTTTTTGTGTACTTTGAGTGCTACACTATATGCATTAAAATGTGTCTGTTAATAGAAACAAATAATACAAGTTTTCGTTCAAATGTTTAATTTTGCATGAGACATCCGTCAGGGGTTTCGGAACACAAAAAATGTATGGGATATCCATCGAGGATTTGATGAAAAAACATTCTATTTATGGATGTGCAATGGATATATGGCTTCAGAGTATGAGATGCACTTTTTTGTTAAGTCAGATGCCTATAATTTTGGTGTGCTAGCCGCTTTCAGCATGGAGAAAATGAGGAGGATCTTCTAAGCTTTGTTAAAATAGACAGTGTTGGAGCAGAAAAATTCAGGTACTTCAATCCTCCCCCTTGTTCTTTTGTGATTATTAGCCTTTTTATAGGCCTAAAATGCTTGGACTCCAAGTTCCACATTCCTTGTATTTCTCCATGTTTCAAATTCCTTGGAAGCGTTCGATCATGCTCCTTTATTCTAACTCCATTCTCCCAAATTTAGGATTCATGGGAAGTGGCTTATTGCTTGAGCCTTAATTTTTACACCCACAGATAGTAGGTGCTACATGGTGTGATTTTGATGTGGGACAAAATTGGTGTTTTTTTAGGAGGGGCAAAATTAAAATAACACTAATTTCATCCTATATCAGATTCGTTCTTCATGTAAATGGCTATGATTTGTTAAAAGAAATAACGTATACACAACATTTTCTCTTTATGCACACCTATCGCTACAAGAAACTGGGGCAACAGTCACCAAAGTAACTCGATACGAGAATACGATCGTTATGGTGAAATACATGTATCAACTTACTGTCATTATCTGTTATTGCATCTGAACCGGGTCCATCCGTTAGTTTTCATTAGGTCTCACCTCCTAAAGTTTCACATATATTCACGACTTATTGTTGATTAAAAGATGTACAAGCTGTTTAATTGTATCGTTCCATTATTTTCAGTGAATGCATTGGTCTGCTTCCTCTAGACATACGGATGGCTAGGCCAAGCAAAAGAGAAATTCAATATTGGTTTGTTCTTGCTGGCTCAATCCAGAGGATGAATTGTATTAGTCTTCCAAGCAAGAACTAATCAGAAGCTTCAAGCTAGTCTTGTTTCATTACTTCTAGGTCGGACCAATTCGAGCACATGCACGTACATTCGGGATTTCCCTTTGTTCTCAAATACTATTTATCTTTTGTGTTTTGATTATCGTTCAATAAATTCAATCTTAATATCATAAATAAACACAAATGTGCTGGAGGGTAAGGTGTGCAGCAATTACTTTAGTCTAAAGCAAGACGGGAGGTCTCACTGTGCAATTTTGGGTACATTTCTTTTTTACTAAAATGCCACTGAGTCTCTCTGCCCCTGCTTTTGTTGGATTTAACGTTATTTACAAAATTACCACTGGGCTTCAGGATGGGTTTTGGGTCTTTGGGCTGGATGTGAACGACGATGGTTTTGATGGGTTGCTGGTGGGCCAAGCACAAATCGGTTCCCAGGAAGGTCGATGAGGGAGTGAGAAAGAGTGAGAAAACGAAGGAAAATGATGGAAAATGTGGGAAAGTTTTGGTCTTGGAAGCTCCCATTGCTTAGAGAGAGAGAGAGAGAGAGACAGAGAGAGAGAGAGAGAGAGGGAGGGAGGACAGAGAGACTTCTTCGGCTAAATGGGTTGCTTTCTTCTAGGTGATGAAGAAGAAGGAAGCAACGAGTGTGTGTGGAGGAAAATCTGGATAAGTAAATGAGTTATTTAATTACTGCATCTATGGTTGGATTTTTAATTTTTTTTAAAAGTTTGATTTATTTATGGAAAAAACAGAGTGAGAGAGAGAGATCCAGGAAGCAATAGAAGGGTTGACGGGTTGGAGGGAGAGGATCGCCGGGATTTTTAACTCGGGGGCGGGTGGGTGTGGCTGTGGGAGATGCATCGGTCAGAGGGTCGTTGGGGGAGGAGAGGAGGGGGACAGAGGGACTGACAGTTAGAGTCAGGTTTGTGTCTTTATAAATTAGGGGGTTGCGCTGTGCTCATTTCTGTGTTTCTTCATGCTTTCCTGCTGTTTCCTTCTCAACAAATCAAATTGAGGTTGCCTTTCCGCTTCACATCGTTTGAATATCCCTCTGTTGCTAGATTGTTTCTCCATACTTTGTTGCTTCTGTATTTCTGTGATGAGGGTGTTGGGGAGTTTAGGCTGTTTTAGTAACAGTTTAGCTCCTCTGTTGGTAGATTGTTTTTCCAATTCTTGGTTGCTTATGTATTTGTGTGATGCACTTTTTAATTTTTCTTCTTGACATGTATGTAGATCAAACACAAGCATACACATCAAACCATGCATTCACAGAGCAGGCGCCAAAGAGACCATCATTGAGGTATTTGTTTATCCATTCTTAATTTTGTTAGGTTTTGGACAAAAGGATTTGTAATACAAATCTCTTAACTGTGTTCGAATGCGGACTCTAGTTCTCTCTAATCTTAACTGTTAGGGTCCTCTGGTATATTCTCATATCTCTTCTGCTTGCCAGTCATGTATAGAGAAGAGTTTGTAATTTGCATGTGCCGACTACTGTAATATATATTTCAGACCGATGGATCTGTGCGTTGCAAAACAGTGATGCTTACTCTTACTATAAACTGGGCGACAGATACAAAGTCGGTTGCACCTAGGTTTTTGTCTGAGTCCCAGTGTCATAGAACCATTCATAACCCTAACCCCTACATATTTGTAACGTGACGAAATGATGTTAATTATATACAGAAGAGTAACCGTATCTTTTTGCTTTCAGCTTTCTGCAATGAATAAATTTCAAACGATGGTGTTAAAAGCCGCAGGTTTGCCCTGCTGGGCTGGCATGATATTCTTAGAGTAATACACAGAAATTTTTGGTGTTGGCAACTGAAGGTGCAGTTGCATGTGCGGATTAAATCCTTAGTTCGATCTGTTCGCCTAATTTAAGTATCAAAATCTTTTTAATCAAAGGATGGAGTGTGATCTCAAAACCTTAAAAGTGAAATAATAATGTGTCATCTCTCTCTCATCGCATCCTTATCTTCTATATGGTACATAATGTCTACAACAACTGACCATTACTTTTGATTTACAGCCATGCATGCTTTATGCTTATCTATTGAAATCTATGTGCAACGGATATTTCTCTGTGTTTGCGAGAGTATATAGCAGAGAGGAATGGATTGAACTAAAGATGCTTTGCCGGTGTACAATTGAAGTTTAGAGTTTAGGGTTGACTAACAATTGGTAGTGACCCAACCCAAAAAATCTGATGCCAAGAGCCGTGGGGAGAGAGAGCTTAGCTGGAAAGGGGATGGCAAACACCAGAATTTCAGATTAGTAATGCTTGTGGAATCAGCATATATACGGAACCACGTGCCCTATATATGTGTATACCCGAATGTTGCAACCAAACTTAATTAGTTGCCTGATTTAAGTTTTTGTTAACAAAACGATATTCTAAACTAAGCTATTAATCCTCAAGGAGGGAGAGTCGAATTTGAGTACAAAAAGGACACTAAACGAACTGACCTAATGATCATATTTGCACCTGTTTGTTGGGAAATAATGGTTGCTGATTTTAGCAATGGATTGAGTCTCTCTATTTGCTATGATTATATCTCTAAACAGGCATGATATGATTATTAATCTTTGTTTTTCTTCCGTTACATTATTTGATTTATTTGTTGTTGCTGCTGTGAAATCGCTGTTCGATGCACTGTGCAACCATCAGAAGCGCGACATTTATGAACTATTTTCTTTCAATTCCTCCTTAAACATGAGAGGGCGTAGTGGTATAAGCTGTTTGGCACAAGCTTATTTAGAACTTATGTAATCGACTCTTTTTTTGTGTCATTTCATGTTGGTTGGGTTAAGTTTATTTGTGGTGTTGTGAACCTATAATTCTGTTATTCGAACTGCAATATATAAACTTGGTTATTTACTTCTTACGCCATCGAGCCACAAAAGTTGTTCCTGCACTCAGTTCTTTATGACAAGATCAAACAAATTTAATTTGCCTTTATATCCGAATGTGTTGAAGTAATTGTGAGTTGTATGACATTACTGTTCAATTATAGCCTTGGCTGAGGCCCCTTGCAGTTTACTCAACATTTCACCTAGGCCTTAAGCTTTCATATTCTTCGTTGAACCAAATTAGTTGTGTTGGATTCAAAATATTGCTAAAATCTCTTTTTTCTTTTGGTGCGCCTTTGGTCATTTAACTAAAATTTCATTAGATTTGGTCTTTAAATTTGAAAGTCTCTGAGTTGCTAATGAATTTACTTTGTTTGCAAATTTCAGAAATTTGGATCGTTGGAGGAAGAAGTTGGTTTCTTGCCGTTTTGAGGTATATAATTTCATATCTATCTGTCATCTTTCATTCTCTGTCGGGCCCTAAAGATTTCTATCAAATTTTGATCCGTTCAAGTCACTGTAGACAGCCCGACTTCACTCTTCTCTCTGTCATCTTTCATTCTCAATCCACCGCTGCATTAATTTTTTGGCCGTATTGCAGGTACGATTTAGAATCAGAAGCATGCACAAAATCTCCATCGCCGTGGTCAGATTCACCCCTCCATCTTCGCTGCTCTTCATAAATTGAGCTCAGCCATATAAGTCAGATGCCAAACCTCCTGATCTTGGTTTCGACACTCACAGGTAAAATTTTCTCACCTTATGCCTTTAACTTCATCTCCGATCATAGTAGATTAGGGCAAAATGGAAGATGACTGTCTCACGTATGTATTTTCTATGTAGAAGCCTCAAGATCGAAGACGACGGTGTTTAGACGTGAAAGAAAGCACCAGAGAGTTCAGATCTGATGTTTAAAAATAAGGAGGACACGAAGTTCTCAAATCCAAGATTGATCCACGCCTTTGTAACTATTTGTATCCTTGATATAAATTTGCCATTAGTTTTTTTTTTTTTATATTTTTTTATGGCAAGTAGAAATCTTAGAAGTTAAAGAAACGAGCGATAAAAAATGGTTGTATCAACATCACCTCTTTAGTTCTACGAAAGGAACTAAATAAAACATTTTTCTTGAATCATATAAGCCTGCAAGAAGCAAAACAAGCTAAGAGTCATTTATACAATATAAACACATGAACTCTGTTCGAATTCTTACTCTTATTCTCTCTAATTTTTTGCTGTTTAGTTTGGACTCCCATCGCAGCATCATCATTTGCTCTTGCAGCTGCTTTTGATGCAAAGGTCCTCAGCCATGACATTTGAATCAAAATTCTGGTATGCCACTTGACCTTTGATGCAGTGCTTCCCCGTACTTTCCATTTGAGTGATTGTTATTTTTGTTCTCTGTAGTTTTTAGGTTTATGGATAAAATATCTGAGGCCTCTTTATTCTTCGATATGATTCCAATTTGGCACTGTATGATTTCTTTAAGAACATTTCAAATGAGTCTATTTGTTTCTGAGATGTGTGTTGCAAAATTCTCCTCTTTTTTTGGCTTCCTACTTTAGGGCTTATTAACTTTAGAATTTGTACCATAACGATTAATTGTTTTTACTTTTCTGAAAAATAGAAGTCTTCTTGGTCAGTCATTTTGCACTGGAATTCTTCTTAGTCGGTCATTTTTATCTGATGCGAAGACCTTTGTATCAATCATTATTTCGGTTTATCAGTAGAAATGAATGACTTCTTTGTTATAAAACCCCTCATGCTGCTGAAGCACTTTTACTACTTTTTGAGGTATATGTAAATTTTCAAAGAAATCGCATGATACCAATAAATCAGAGGTTTAAACATAGTAAATCTTGCAAGCAATGTGTTGGAAGAGTTTTGTTCTTAAAGGCTGTCAAAATTTGGGGTGTTGGTGGGATATTCAATTGGTGGTAGGTACTGGTGAAAAGATCAGATTTTGTAGGATTTGTTGTTGGGAATCACATCTTTGCAATCACATTTTTTGTTTTTCCCATCAACTTTGGTAAGATTTTGGTAGGACATAAATGAAGAGAACCTTCAAGACTTAAACTGCTGCCATCTTTCTGATGTGCCTGATGTTTATGGTCGGTTGAATTTCAACTTCCCGGTAAGTTTATTATAAGCAATCTCATGGTGGTTTGGAAATAGCATTGACTATTTGTATAGTACAAACTTCTATGTAGCACCTACTCTTCTACTTATGCTACAAGGAATCATGACTCAATTTTGAATCACTGTGCAGGTGCATTTAAGCCACATACTGACAGCTACTGCTGCTGCACTTTAGGTACAATTAAACAACCATCATTCTCCAATTCATGTGAAAAACTCATATACATTGTATATAGTTGGGACTTTTAAAAATCCGCCATTTTGTTTGTACATAGGCTTTTAATGTAAATTCAATACAATGTAGATCCAACTTAAAGACTTATTTTACCATGTCGATTTAGCTGCCTTGATTGGTTTCTGAATAATTTAAAAATTGGTGTGTTAAACTATGGTTACAAATTCAAAACCCACCGTGGAGAATAGTATAAGTCTCGGAAGAAGCTTCCTTAAATATTTAATTTAGCACTCCCGTTTATATCAGCATCTTCAATTATAACAGTGTGAAATATCGCTGATGAAAGAATACATACAAAGATATAATATAAAAGAGAAACTTGCTTATATAATGATTATACAATGATGTTATTGTAACGGTATTTCAAACTAATCACATAATATTTGATTTGAGATTACAACGTATTTTAAATTTCAACTTACCAATATAACAATGTGTTATTGACTTGAGACCGCCGCAATAGCATCATTTTTTCATAAGAGTTACATAGGCTTGATACGTGAAAAAGTTGTAAACGAAAAGCTAGATAATTAGAGATCATGTAGAACACTTAAACATGCATGTATAGAGGAATGACAGCAAGTAGTAATACCATATCGTAGCTAGAGCTATTACTAAAAGTCTGGTATTCCCACCACCGCGTCTTGCGTGAAGTGAGATATTCATTGACTTCGTTCTTCATAAATAGATGGGTAGCAGGTTTTCCATCACAGCTGTAATGCCAGCAATGGATTCCTCAAGATTTCTATTCTGCCTCTTTCCCATTCTGTTTCTCATGATTAATCAAGCCCTTGCTCAAAATTGCATAGACGAAAAAGGAAACTATACCACCAATAGTACCTATCAGACAACCCTCAACCGCCTCCTCTCCTTCCTGCCCTCCAACGAAAACGGCAACGGGTATGGCTTTTACAATGCATCCTATCGCCTAAACTCGTCCAACGAGCACATTTATGCAATCGGACTTTGTCAAGGAGACGTCAAGGAGGAAGATTGCCGTAACTGCCTAAATAATTCCCGATATGCTCTCCCTCAGAGTTGCCCTAATCGGAAGGAAGCAATTGGTTGGTATGATGACAATTGCATGTTACGCTACTCCAACCGCTCCATCTATGGCGTCATGGAAACTAGTCCTTCTATCTCTTCTTTTAACAATTATAACATATCGTCGTCCGCCCTGGAAGAGGGGACGAAGCTACTGGAGAGCATAAAAAGGGAAGCTGCAGCTGGCGGTTCTCTTCGGAAATTTGCATTCGGAAACACAAGTACCCCAACTTTCCAAACAATATATGCAGCCGCGCAATGCACGCCAGACATATCAGAGCAAAAGTGCAGTGAATGCTTACATGTGGCTATTCGAGTACTCGACAAATATTACGGGAAGGAAGGTATGCTAGTTTATCAACCTAGCTGTTACTTTAGATTCGAGGTTTACCCCTTCTATGACCCTACAACTGTCACACAACTGCCATCTCCGCCACCAATAACACCACCATCTCCGCCACCAATAACACCACCATCATCTCGGACTGTCATCATTATTGTTGTGCCAATTATTGCTTCTTTGGTACTAGTAATGTTCGTGGGCATTTGTCTAAGAGTACGGAAGGCAAAGAACAAGCTTCAAAGCAATTTAATTCCAGGTACCATATAACACATCTATTGAAGATAAGATTCTCACATCATACCTTACAAAATAAAATACAATATATAGTGATTGTTCCACTATTGATCATAACACAGAGGCCGGCTTTATTGTGAAAAAACCTAACCTGTCAATCTTAACAACATGATGATATATATGGGCAACATCACCAATTTCATGTATATATTCCTTGAATGCAACCTTTTCGTTTTGATACTCTTTCAGGGTAGGTTATTCAATGGACAAGAAATAGCAGTGAAAAGGCTCTCCGTAAATTCTGGACAAGGAGATTTGGAGTTTAAAAATGAG
>pear circRNA 0000012
TGGATATATGGCTCCAGAATATGCGATGCATGGACACTTTTCTGTTAAGTCGGATGTCTACAGTTTTGGTGTCTTAGTTTTGGAGATAGTGAGCGGACAGAAAAATAATTCCTTTCGTCATGGCGAGAATGTAGAGGATCTTCTAAGCTTCGTAAGTGCTTAAACTATATGCATAATGCAACCAAGAAAAATAATTTATCTCTAACTATATTTCTACGAATTTCACAACGCAGGCATGGAAATGTTGGAAGGAAGGGACAGCTTCAAATCTAATAGATCCCGCGTTGACGAATGGTTCAAGAAATGAAATAATGAGATGCATCCATATTGGGTTGCTATGTGTGCAAGAAAATATAGCCAATAGGCCAACCATGAATGCTATTGTTCTAATGCTTAACAGTTACTCAGTCACACTTCCAGTACCCTCACAACCAGCATTTTTCAGAGATAGTAACGTTGGATCTGACATGTCTTTGGGATGGAAGAATAGTTCGGAGGTGATTACAGCCGGGTCGGATCGATCCAAGAGCAGCTCTGTCAAAGCACTAGAAAATGAGGTTTCATTGATCACCGAAGTATATCCTAGATAGCTCTTTAAGATGGAAACTGCATTGTTTTTTAAATCATAATGTGTAATTTACCATTTATTTTGTTCATTTTTCTTTTTAATGGTTTAGGTAATTGCAATAAGGCTTGTGATGTATAAGAGATGGACTAAGAGTTGTTTTGGGACCAGTCTATAAATCAAACGACGACTTTGATTAATTGGACTTGAATTTTCTCCCTTCTTATTTCTCTTCTTTCATCCTGCTCTTGTAATCTGAACTGTTCAAAAGAAATTATCTAACTGCTTAGAACTGTGTCACATATTTAATGAGCGTTATTTTATTTTATTTTTTTATCAAAATTTTTATTGTTTTTGTTCAACAATCATTCCTTTTCTTCACCCTCGTTCACGCCACCGCTTACCTTCCTCCTTTTGCAATCACCGGCCACGGTTGAACCATCTTCTCTTTCTGTCGGTGTTGAAAAGATCCAAGCATTTGATGAAAAAAATTTTGCGTTCATGGTTTGTTGATTCAATTGGGTTTGAATAAAAGCAATAAAAATAAAATAAAATAATGCTCATTGAACATGTGGCACAATGTCAAGCCAAAAGATTATTTTTGAACGGTGTAAACTGAAAGGAGGGGATAGGATCCAGATTAATTTGGCATGTTGTCCACCACTGCCATCTCTATCAACCTTCTATGACTAATCTTCATGAAATGCGTTGCATAAGAGATGTTTGTTCACTTCATATGCAACATTGTCATAAACATTTCGCCGTGTTTTTAGCCATATTGTGTCTTTGTCAAAAACGCTTTTTAATTTGGAAGAATTTTTATAAGAATGGCTGAAAAATAAATGGTTTTGACTATAAAAAAAAAATTGTGGAATTAGTCCAAACACGTGACGTCATATTAAGTTATTAACCTTTTATGGCATGAGCACTTATATATACATTTCTTTCCTTGATTTGAGTAGAGTTAGTTACTAATTAGCAGGGTGGACTGAAATATATGCTGCAAAGAAATCATGACTAGTTCAGCTAGTTAATTGTCATTTACCTTCACCATTACTTTACCCTAAAAAAAGAAAGATGAGGACGAAAATAGTGCAAACATTATAATTTGTTGCAGACTTCTACTAAACTGAACGGATTCTAATTTGACGGGGATGAATATCCAAAATTAACTCTTTTCACCTTTATCTGTCTTTTATGTTGTTCTTTTCTGTGATCACTTTTTGGTAAACACAAAATTGACTACTACTGATCGAGAGAAAGAAAGATGAATGCTCCCATTACAACGACAACTTCTGACCGCCCACTCATCAATTATATATTCAAAGAGTAAATGCTAATTAAGGAGATTAAATTTATAAACAAAATTTTATAAGTTAAATGATATGAAAATTAATGATTGAATTATTACTTAAGCGTTAATAATGATATTCAAAATGGTTCATGGTTTTAATTTTCTCATATTAATTATATTATAAGGTTTTTGAATCGTATTAATTTTTATTTTTCGTATGATTTGAACATATATAGGTTCTTTAAATTAATGACGTTGCAAGTGTGTAATTCGATACATAGGCTAATGTGTGAGCCACATTTATATTATTATGGACAGAAAAGTCTCATTAATATTGGAGCTTCGGCTTCTCCTAAATCAATCTTCAACAATTGATTGAACAATTAGAAAGTGAATTTAGAACCAATGATCCATTTCAAAGTACTTAAAATTTGAAGAGTGTAAAATGTAACTGATTCATCTTATTGTCATTTGTGGATCTGAATAAAACATTTTTCCTGAATCCCATAAGCCTGCAAGAAGCAAAACAAGCTAAGAGTCATTTGTACAATATAAACACATGAACTCTGTTCGATTTCTTACTCTTATTCTCTCTAATTTTTTGCTCTTTAGTTTGGACTCCCATCGCAGCATCATCATTTGCTCTTGCAGCTGCTTTTGATGCAAAGGTCCTCAGCCATGACATTTGAATCAAAATTATGGATAAAATATCTGAGGCCTCTTTATTCTTCGATATGATTCCAATTTGGCACTGTAATATTTCTTTAAGAACATTTCAAATGAGTCTATTTGTTTCTGAGATGTATATTGTAAAATTCTCCTCTTTTTATGGCTTCCTACTTTAGGGCTTATTAACGTTAGAATTTGTGCCATAACGATTAATTGTTTTTACTTTTCTGAAAAATAGAAGTCTTCTTGGTCAGTCATTTTGCACTTGAATTCTTCTTAGTCAGTTATTTTTATCTGATGCGAAGACCTTTGTATCAATCATTGTTTCAGTTTATCAGCAGAAATGAATGATTATTTTGTTATAAAACCCCTCATACTACTGAAGCACTTTTACTACTTTTGAGGTTTATGTAAATTTTCAAAGAAATAGCATGATACCAATAAATCAGAGGTTTAAACATAGTAAATCTTGCAAGCAATGTGTTGGAAGAGTTTTGTGTTTCATAGAACAGTTTTGTTCTTAAAGGCTGTCAAAATTTGGAGTGTTGGTGGGATATTCAATTGGTGGTAGGTACTGGTGAAGGGATCAGATTTTGGTAGGATTTGTTGTTGGGAATCACATCTTTGCAATCACATTTTTTGTTTTTCCCATGAACTAGGACATAAATGAAGAGAACCGTCAAGACTTAAAACTGCTGCCATCTTTCTGATGTGCCTCATGTTTATGTTCGGTTGAATTTCAACTTCTAGGTAAGTTTATTATAAGTAATCTCATGGTGGTTTGGAAATAGCATTGACTATTTGTATAGTACAAACTTCTGTGTAGCACCTGCTCTTCTACTTATGCTACAAGTACAAGGAATCATGACTCAATCTTGAATCACTGTGCAGGTGCATTTTAGCCATACACTGACGGCTACTGCTGCGCTTTAGGTACAATTAAACAACCATCATTCTTCAATTCATATGTAAAACTCATATACATTGTATATAGTTGGGACTTTAAAAAATCTGCCATTTTGTTTGCATATAGGCTTTTAATGTAAATTCAATAGAATGTAGATCCAACTGAACGACTTATTTTACCGTGTCGATTTAGCTGCTTTGATTGGTTTCTAAATAATTTAAAATTTTGTGTGTTAGACTATGGTTACGAATTCAAAACCCACGGCGAAGCTCAGACATTTTTGCTAGTACTATCAACTATAATAAAGAGTAAGGTGTGCAGCAATATCAACTATTGTAACTTTTCTTGCTCGTTACATCGTAGTAACCACATGTATTTTCCGATTACAATCAGTCTAAGCCGAGAAGGAACTAAGAAACAATCAGTCACAAATCGACAATTGTATTCTGACCACAAAGTAGAAAGGTATATCGAACTAAACGAGTAAATAATTGTCAGAATTGCATATTATAATTTATTTACTTTGTTGACTAAGAGAATGCCTGCACCGAGAAGCAAAGAGAAGTTGGCCCAGCCAACCACTCCTGTTCCAATCTATGGTTTACTTTATTTCAATGGTTGAATAGTATAAGTCTCGGAAGAAGCTTCCTTAAATATTTAATTTAGCACTCCCGTCTGTATCATCATCTTCAATTATAACAATGTGAAACCTCGCTGATGAAAGAATACCTAAAATGTTGGATTTGAATTTAAGTTGTCTTAATTTTTAAATTTAAATGATAAATTATGTTTGGTCATTTGGTCCTGGATTGGAGACGGTTTTTCGTGATAGGACTAAAACGAACCCTATGGCCCTCGGTTGGAGACGGAGGCAAATATGGTCATGTACTGTTCATTAAAATATTAATATCTTGGAGAATCTTGGAAGGTCAGAGTGCTAAAACGAGTCCTCTGGCCAACCCTCGGTTGGAGATGACCTTACAGTCTTGATCACTGCAATAACTGTGCATGTCAATGTGGGTTGGTCCATATGTATTTATTGTTTCTTTTCTGGAAGGTTTGTCTATGTATTATGTGTCTGAGTTTTTATTTTGTCTTATAAAAAAATAATATAAAATATTGACGTGATTTAACCGTGACCGTTCAAATAGGAGGAGAGAAAAATAGAGGGAAAAAAGAGAGGAAATAATCCTTCTCCCAAGTTCATAGCTTATCTAGTGTGTGGCAGTGCTTTTGTAGTTTTGTACCAGGATATGCTTTTCTCAGGTCCATGAATGATAATAAGATGGATCAATTACATTTTACTCTCTTCAAATTTTAAGTACTTTAAAATGGATCGTTGGGTTCTAAATTCACTTTCTAATTGTTCAATCAGTTGTTGAAGATTGATTTATCATAAATAAACACAAATATGCTGCGACAATAAGGTGTGCAGCAATATCAACTATAGTAACTTTTCTTGCTCATGTGTAGGCCTGGGCGGATGCCCCCACTCATTTAAAAAAAATGCAAGGTTGCGTTTCAATTTTCAATAATCAGCCCTAATATGATTATTTTTATATAAAGAGATATTTAATGGTATTGGTAATGATATTGTTATGCAACGCTTTTAAAACATGAAAACGATTCGAGGAATAATGTAATATGTTGTATGAAAAACTTTATGGATTAATATATTAATGTTGTTTGTACCATACTTGACCAATTCCGAAACTACTAAGCACCGGTCAACAACATACCATCAAAGACCCACAAGATTTTTCCTCTAACCAGGAGGCCAATCACAACACGACACATGTCGGTATCAGAGGCCAATCACAGCGCAACACGTGTCGATATCAGAGGCCAATCACAACACGACACGTGTCAATGTCAGAACAAAGCTAGAAACTCTCTTCTATAAAAGTGGATCATTCTCCCACAATAATCTCTAAGGTCATTTGTACTAAACTATTCACTAGAACTCACTAAAAGAGAGCTTAAACCTATGTATTTGTGTAAACCCTTCACAACTAATGAGAACTCCTCTACTCCGTGGACGTAGACAATCTGGGTGAACCACGTACATCTTGTGCTGTTTGCTTCCCTATCTTTATTCATTTACATACTTATCCACACTAATGACCAGAGCAATCTAGTAAAGGTCACAAACTTGACATTTTCTGTTGTACCAAAGTCCTCGCCAATTTTGTGCATCAACATTTGACACTGTCTGTGGAATCGCACTTATTCCTACTCTCTCTAGCTTTGTCAAGCTGGTTTCCACCATTCGCACACTTTCTTTTGACCAGGCACCCCTCTTCAACATGGGAAGTGAAGGGAGCCACAGCACGCAGAACAACACCCCCATCGCACTTAGTGCAAAGCAACGAAAGAAAGAACGAAAGAGGTTTGCTATTCAGGCTAAAGTCGATGAGCTAGAGGCTTAGAACAACAAGATAGCGATAAAGAATGAGATCCTTCAGGAGCAGCATGAGAAGCTTTTCGGAATGCTTCATGAAGCTAGGCATACTCAAACACACGAACTCATCGCCCCCGGGAAAGTTAACCACCACCTGGGTGCCCCCCAACATGGGGGATCACCTGCCTTCAACATGGATATCCCTAATGGAGAGCGAGTTACTCATCAAGGTGTTGATCAACATGAGACCTCTTTCGACCCAGCTGCTTCGACCCGAAGCAGGAGAAGTAGAGGAATGCACCTTCTTGCAGAATGAGTAGAAGGATCAAAAGCCTTTTATCGAGACTGTCGGGACTTCCTGAGGCAACGTTGAGAGAACCCCATCCACATAAGCTCGAAAGTCAATGATCCAAGGGTTTCTGAGAGGTTCGGTCATCTCTCATGCCCCAAGCCAATTGTCAATCTAGAGAATGAGCGACATGTCCTAAAGGAATATGAAGGTACAGGGGACTCGGGGGCATTTCAACAAGCTCGCCCAGGAAGTCAGTACGGTGAGTCCAAAGAAAAATTCCATGTCGTTGACCAAGCTTTCCTACTTCCAAGAGGAGATGAAGACTTACGGAAGAAGGATCCAGCAATACCTGACTCCACTTAGGACCCCCATTGTCCTACAACTCCTTGAGAAAGTAAACAAGTTGAAGGCCGAACGTCAGGCTGAAATACCTGACTAGAACCAACCTAGGTCTGGCCCTCTTACAAGGAGGATCCTCAACACCTCCTCCAAGCAAAGACAAAGAAGAAGCTTGGCTTACAACTCTACATTGGACGGGAGGATCCGGTTGAACACCTTAACCTCTTTGAGTCTACCATGGCATACCGGATGCACATCGACGAAGAACGATGTATTCTCTTCCCCTTTACTCTCTCTGGCAGAGCTCTGAATTGGTATTGCCACCTTCCACCTGAGACAGTAGACTCATTTGAGGAACTAAGGAAACTGTTTGTCTTTCAACATATCTTCCAGACAAATCGCTTGCATTCCGCAAATGACTTGTACACTATTTGCCAGAAGCCGGACGAGTCACTACGAAAGTATGCCAGCCACTTCAGCCATGAGTATTCTTGCTGCGCTGAGGCAGATGACGAGACCGTCCTCAAAGCCTTCACGGCAGACCTACGTGATTGTTTCTTCAAGTACATGATCAATGCCAATACTTTGACACAAAGTATGTGATACTAAGTGTTACAACTAACATGGTTCACATATCGAAAGCATGAATCCTTTCATGCATAGCAAAACATTCATATGCATCACTCATGTCAATCAACATAAACATCATACATTCCAACACATTTATACATAAACATCATACATTCCAACACATCCATACATAAGCCAACTGTGCTTCGAAATGGTTCAACATACTTTGTGTCATTTGACACTTGCTATAATGTGCCTCGACACATTGCCCTTATTCTCACCAACCAAGTGATGAAATGTGAAGAAAGAACTCATCTTCATGCCACCAACGGGGTGATGAAATGTATAACTTGTACTCTCCTTTATGCCACCAACCAGGTGATAAAATGTACAACCTGTACTCTAATATCATTTGGCAACTTGCCACTCATGCCACTAACCAGGTGAAGAAGGAACTCATTTTCATGCCACCAAACAGGTGATGAAATGTACAATTCATACTCTTCTTCATGCCACCAACCAGGTGATGAAATGTACAACCCGCACTCTAATATCATTGGACAACTTGCCACTCATGCCACCAACCAAGTGAAGAATGAACTTATCTTCGTGCCATCAACCAAGTGATGAAATGTACAACCCGTACTCTAACATCATTTGGCAACTTACCACTCATGCTACCAACCAAGTGAAGAAGGAACTCATCTTCGTGCCACCAACCAGGTGATGAAATGTACAACCTGTGCTCTAACATCATTTGGCAACTTGCCACTCATGCCACCAATCAGGTGAAGAAGGAACTCATCTTCGTGCCACCAACCAGGTGATGAAATGTGATGAAAGGTGATAAAGGAACTCACATTCATACCACTAACCAAGTGATGAAAGTAACTCACCATTTATTCCACCAACTAGAAGACAAGTAGTACAACTTGTACATGTGAACTCCTAGCATTCATAAATAATCAAAAACTCTCAAGCTTTACAACTCAACTAGGGGAGCACTTATGCTTAACAAGAGTTATAGTCACCAACAAAGTCTTATTGCAAGCCAGCAAAGGCTTCAGTGCATGGTATACGAGATCAAACTCTTCAGCCCTCTTACATCTGCTTCAAACATTTCTCCTCTGTAACAATGCAAACACTGCAACTCGTAGAAAGCTTCACACACTCTTGATCAAGACTGTTCGAAGTAAATTCAATTTATATGGTTCATCCAAACCTTCGACTACGACAAGGTGTGGCTTGCATCACAATCTCTTGCTCAATAGTGTCGAAGCAAAATTTGTATATGTTGTCTCTCTCACATTTTCAAATTTCTAATTTTCCCAAAAAAAAAAAGAAATTGGGAAATTCAACAACTTCAACAAATGAAGGGTAACTACAACTCTCAAAAGCTTCACACACTCTTGATCAAGATAGTGTGAAGCAAAACCAACTTATGGTGCCAACAAAGCTTCAACAAGTGAAGGGCAACAACAAATGTCAAAAGCCTCACACACTCTTGATCAAGATAGTGTGACGCAAAATTAATATATAGTGCCAACAAAAGCTTCAACAAGTGAAGGACAACAACAATTCTCAAAAGCTTCACACACTCTTAATCAAGATAGTGTAAAGCAAAACCAACTTATGGTGCCAACAAAAGCTTCAACAAGTGAAGGGCAACAAAAAATGTCAAAAGTCTCACACACTCGTGATCAAGATAGTGTGAAGCAAAATCAATTTATGGTGTCTAACAAAGCTTCAACACAAAAGCTTCACCTTCAAAGTTTCAACATCAAATAAAGTTTCAACATCAAATAAAGCTTCAACATCAAACAAAACTTCATCAATGGAGAGCAACTACAATTCTCAAAAACTTCACACACTCTTGATTAAGATAGTGTGAAGCAAAATCAATTTATGATGGCCAACAAAGCTTCAACACAAAAGCTTCACCTACAAAGTTTCAACACAAGTGCTTCACCTACAAAGCTTCAATACAAAAGTTTCATCTATAAAGGTTCAACTCTCAACTACAAAGTTTCAACACAAAAGCTTCAACACAAAAGCTTCAACACCAAAGCTTTAACACAAAAGCTACAACACCAAAGTTTCACCTACAAAGGTTCAACTCTCAACACCAAAGCTTCAACACAACACCAAAGCTTTAACACAAAAACTTCAACATCAAAGCTTCACCCAAAAAAAAAAAAAAAAAAAACATTTTCGAAAATTCAAAATATTCGAAAATTCAAAAAAAATTCAAAAAAATTCAAAAAAAAAAAAAAAAAAAAGGAAGGAAAGAAAGAAAAATGAGCCTAGGCCTCCCTTTCTTTGGGCCTAACAACTTTCATACCAAATATATATGAAGGAGGAGTTTTGGGCAACCATTTAGAAAGGAAAATGATGATGTTTTGTTTGGAAAATTGCCTACTAGCAAGACACCTCCCTCGACCGGAGACTTTGGGGACTCCTACCATATACCACTACACCTTGGTACTCAAAAATTTCACGACTACTCAGTGCCTTGGATTTTTCAAGTCCCCAACCGAGAAGTTTTCCTCACTCAAGAAATTAAGGGAGCACTACTTCAACCTACAGGGTACACCCACGAAGTTTCAACATGCAAACTTCAACAAAATAAAAAATCCAAACTCGGCATCATTGCTCTAATTGAAGAGATCGACAAGCCTCAACAACCTTTTGCTAACACCGTTGTCGAAGAACAAAGTTTCGCCATACCACATCTACTACTTTGTCAAACAGCAAAAGTATCCCATATCATCAGGATCGAACATACTCCAGGTTTGACAGACTTGTTTTGACCCTCAAATTCTGGAGTCGGCTCGCTCCTTTGAAGGAAACTAGAAAACCCTCTAGCCCAGTCAAGAATACACATGTGGAAAGTCAAGTACAACAAAGCACATGCCGATTCGTCTGTCTTCTCCAAAAACAAGAGTATCTCATATCATCTCTTCTCCTTGTTTCTTCTCTTTATCATTGTTGCTGAATGAGAGACAAAGAAAATGAGTACAATCAGCCGGAACATAAGATCAACCTACCGATCTGAGACTGATTGCTTGGAACCTTGATTGCTTACCTTGTCTGTCACCTCCTTTGGTAGATCTCCTCGCTTAGAGACTTTGGGGACTCCTACTATATGGTTTGTATCGCACTTGACCAAACCCGAAACTACAAGTAAGCTTCAAATGAAAATGATACATTACCTTGTGCGTCAACGCCAACTAGAGATACCACTCCTGGATGAAGGAAAAGTACTTCCAAGAGAAGATGCTACATCTACTTACAGGACAGAGAAGGCAAGTAAATGCGACATCACACTTCGGTACTTGGAAGTTTCGTGATTACTCAATGTCTTGGATCTTGCAAGTCCCCAACCGAGGAGCTTCCCTCACTCGAGAACTTAGGGGAGCACTGTTTGTACCATACTTGACCAATCCCGAAACTACTAAGCACCGGTCAACAGCATACTGTCAAAGACCCACAAGACTTTTCTTCTAACTAGGAGGCCAATCACAACACGACACATGTCGGTATCAGAGGCCAATCACAACGCAACACGTGTCGATATCAGAGGCTAATCACAGCACGACACGTGTCAATGTCAGAACAAAGCTAGAAACTCTCTTCTGTAAAAAGGAATCATTCTCCCACAATAATCCCTAATGTCATTTGTACTAAACTATTCACTAGAACTCACTAAAAGAGAGCTTGAACCTATGTATTTGTGTAAACCCTTCACAAGTAATGAGAACTCCTCTACTACGTCGACGTAGCCAATCTAGATGAACCACATATATCTTGTATTGTTTGCTTCTCTATCTCTATTTATTTACATACTTATCCACACTAATGACCAGAGCAATCTAGCGAATGTCACAAACTTGACACTTTCTGTTGTACCAAAATTCTCGCCGATTTTATGCATCAACAAATATTTTATTCAATAAATTTTTAAGATTTTTAATTGTGTATCGAACCAAACGCGTAAATAATTGTCAGAATTGCATATTATAATTGATTTACTTTGTTGACTGAGAGAATGCATATGCATCCGCCGAGAAGCAAAGTCAAGTTGGCCCGGCCAACCACTCCTGTTCCAATCTGTGGTTTACTTTATTTCAATGGTTGAATAGTATAACTGTCGGAGGAAGCTTCCTTAAATATTTAATTTAGCACTCCCGTCTATATTAGCATCTTTAATTATAACAGTGTGAAACCTCGCTGATGAAAGAATACCTACAAAGATGTAATATAAAAGAGAAACTTGCTTATACAATGATGTTATTATAGGATATTTTAGATTAATCATGCAGTATTTGATTTGAAATTACTATGCATTTTAAATTTCAAATTATCAATATGATAGTGTGTTACTGGCTTTTTANNNNNNNNNNNNNNNNNNNNNNNNNNNNNNNNNNNNNNNNNNNNNNNNNNATTTCAAATTATCAATATGATGGTTTGTTACTGGCTTGAGACCGCCACAATAGCATTTTTTTTTCATAAGACCTACGTAGGCTTGATACGTGAAAAAGTTGTAAACGAAAAGCTAGATAATTAGAGATCATGTAGAACACTTAAACATGCATGTATAGAGGAGTGGTAGCAACTACTAATACCGTATCGTAGCTAGAGCTATTATTAAATGTCTGGTATTCCCACCACCGCGTCTTGCGAAAGTGAGGTATTCATTGACTTCGTTCTTCATATATAGACGTGTAGCAAGTTTTCCATCATAACTATAATCCTCTTTTACAAACCAATTTTAGCAAAAATATCAAATAATGCCAGCAATGGATACCTCAAGATTTCTATTCTGCCTCCTTCCCATTCTGTTTCTCATGATTAATCAAGCCCTTGGTCAAGTTCCAGGTTTTCTATACCACTTCTGCATAAACAAAAGTGGAAACTATAGCACCAATAGTACCTATCAGACAAACCTCAACCGCCTCCTCTCCTCCCTGCCCTCCAACGAAAGCAGCAACGGGTATGGCTTTTACAATGCATCCTATCGCCTAAACTCGTCGAACGAGCACATTTATGCAATCGGACTTTGTAGAGGAGATGTCAAGGCGGAAGATTGCCGTAGCTGCCTAAATAATTCCCGATATGCTCTCCCCCAGCTTTGCCCTAATCAGAAGGAAGCAATCGGTTGGTATGACAATTGCATGTTACGCTACTCAAACCGCTCCATCTATGGCGTCATGGAAACTAGTCCTTCTTTCTATATGTGGAACAAAAATAACATATCGTCGTCGGGCCTGGATGGATTCAACCAAGAGCTAAGTAAGGTACTGGCCAGCATAAGAAGTGAAACTGCAGCTGGCGGTTCTCTTCGGAAATTTGCATTCAGAAACACAAGTGCCCCAACTTTCCAAACAATATTTGCATTCGCGCAATGCACGCCAGACATATCAGAGCAAGAGTGCAGTGATTGCTTAGTTGGGGCTTTTGGAGATATCCCCAATTGTTGTGACGGGAAAGAAGGTGGGAGAGTTTATAGACCTAGCTGTTACTTTAGATTCGAGGTTTACCGCATCATTGACCCTACAACTGTCAAACAACTGCCATCTCCGCCACCAATACATTCACCTCCACCATCAACCAATACCACAAACACTTCACAAGGTACGTACGATCAACGTATATGTATGTACACTCCATTACATACGCCGATAACTATATATTTGTTTGACACTGATCTCAAAAATTAATTGATCAATGGTAACTCTTCTCTTTGATAGATCAATCACTTAAACATGTTATTCAAATGTCATGTGATTAGAGAAGGTAAATTTCTGATTTTACTTTGCAGGATCAAAGAGAAGCAAGTCTCGGACTGTCATCATTATTGTTGTGCCAATTATTGCTTCTTTGGTACTACTAATGCTCGTGGGCATTTGTCTAAGAGTACGGAAGGCAAAGAAAAAGCTTCAAAGTAATTTAATTCCAGGTACGTACTAACAAAATAAACACAGGAACATTAATTTAACTCAATTTGCTTCAAGTGGGAAGCCTAGTACTGTTACGTTATCTAGATCTAATTATGTTATGAAACTTTTGTAAAAATTGTACCAAAGGCGAAGATGCGGACGAAATTGGAAGTGCAGAATCCTTGCAATTCAATTTTGACACCATTAGAGTTGCCACAGATGGCTTTTCTGAAGCCAACAAACTAGGACAAGGGGGATTTGGTTCTGTTTACAAGGTAATATATAGCACATCTATTGAAGATAAGATTCTCACATCATACCTTACGAAATAAAATACAATATATAGTGATTGTTCCACCATTGCTAACCCCGATGCCGGCTTTGTTGTGAAAAAACCTAACCTGCCAATTTTAACAACATCATGATATATATGGGCAACATCACCAATTTCATTTATATATTCCTTGAATGCAACCTTTTTCTTTTGATACTCTTTCAGGGTGGGTTATTGAATGGAGAAGAAATAGCAGTGAAAAGGCTCTCCGTAAATTCCGGACAAGGAGATTTGGAGTTTAAAAATGAGGTCTTGTTAGTGGCAAAGCTTCAACACCGAAACTTAGTTAGGCTCTTGGGTTTCTGTTTGGAAGGAGTTGAAAGGCTTCTTATTTATGAATTTGTCCCTAATGCAAGTCTAGACCATATTATATTTGGTATTTATGCTTCAATGTTCTTTTTGTAAAATTTTAGCTTTAACTTCAAAATTTTACCATAAAATCTCATTCATGTAACATACAAGAAACATTATAACCTTGTTTTGAATTGAAAATGCAGACCCAATCAAGCGCGCACAACTGGATTGGGATAGACGCTACAAAATCATAGTAGGCATTACTCGAGGACTCATTTACCTTCATGAGGATTCCCGCCTTAGAATTATTCATCGTGATCTCAAAGCCAGTAATATCTTGATAGATGAAGAAATGAGTCCCAAGATATCAGATTTTGGCATGGCAAAATTGTTTGGGGTTGATCAAACACAAGGCAATACCAGTCGAATTGTGGGGACCTA
>pear circRNA 0000016
GGTGTGCTTGATAATGGAAAGGAGATAGCAGTGAAAAGACTAGCCAAGAATTCTGGCCAAGGAATTGGAGAGTTTAAGAATGAAGTTGTGCTGCTTTCAAAGCTTCAACACAGGAACCTTGTGAGGATCATAGGTTGCTGCGTTCAAGATGAAGAGAAGATGTTGATCTATGAATACTTGCCAAACAAAAGTCTTGACTTTTTCATTTTCGATGAATTCTACTGAATTCTTTTTTGTCAGTACTGTATTGCTCATCTTCCTTGCTCATCTTCCCTCTTCCATTTCGGTTACCCTAGACGCCATTACACCAAACCAACCCCTAAGAGAGGACGACGTTCTTCTCTCCCCCACTAAAATCTTTGCACTAGGGTTTTTTAAGCCAGGCAATTCTCGTAACCGTTACATCGGAGTTTGGTACAACAAAATTCCAATCAAAACCATTGTCTGGATTGCAAACAGAGAAAACCCCATAGTTCCTACTGCTGGAACTGGACTTCTAGCCATTCATGGAGGTCATGGTGGCCTTGTTATTTATGGGGAGGACCAAAATAACCCTATCTGGTCCGCTAATCTCACCGTCTCTTCTCCAAACAATTCCGTGATAGCCAAGCTTTCGGATAAGGGAAATCTTGTTGTTGAAATTAATGGTGAAAAGGTGTGGCAAGGTTTTGATTATCCCACAGATACGGTGCTTCCTTTTATGAAAATTGGGCTGGACAGGCGGTCCGGGTTGAACCGGTTCCTCACATCTTGGAAGTCCCGAGATGACCCGGGAATGGGCAACTGTTCGTTGCGGATGGAGCCAAGTGGGAGTCCACAGGAGTTCTTATACATGGGTCAGACTCCATTGTATAGGACTGGACCTTTGACCAGTGAAAGATGGTCCGGGGTGCCTGAAACGGCAAAACTATTCTTCACCAACGTTACTTTTGTGAACAATCAAGATGAGGTATCCATCATGGAAATTCTTTATGAATCAAACTTCGTAAAATTGGTGATCGATGAATCAGGAAACATTGAACGGTCCGCATGGGACGCTGAAGTGCAAAAATGGGTCCGGCATTGGTCGCCGGATTGGCAGTGTGATTTTTACGGGGTGTGTGGTCCGAATAGCATTTGTTACCCATTCTCAAACTTTGCGGATAAATTTGAGTGCAAATGCCTACCTGGATTCGAACCCAAGTTGCAACATGAGTGGTATTTGAGACATTGGTCAGGCGGGTGCGTGAGGCAAAAAGGATCATCCGTTTGCCAAAACGGGGAAGGGTTCGTGAACTTGGAACGTGTGAAGGTGCCAGACACTTCTACGGCACGTGTGAACATGAATAGGAGTCGGGAAGCATGTACAGAAGAATGCCTGAGAAATTGTTCTTGCACGGCATACGCAAATGCAGATGAAAGGCAGGGAGGGAGTGGCTGTATAACATGGCATGGGGACTTGATGGACACAAGGACTTATTTGGATACGGGTCAAGATTTAAGTGTGCGAGTTGATGCAACTGTTTTAGGTAAGAGAAGTCAGGATAAACTTTTCAATGTGACCATAGCATCAACCTCTGAAGATTCTTTTGCTAGAACAAATATTGATGAAAGTGGAATAAACTCTGAATTACCATTCTTTGAACTAAGTACCATAGTTAAAGCCACAAATAATTTCGCTTCCAACAACAAGCTTGGAAGAGGTGGTTTCGGCTCCGTTTATAAG
>pear circRNA 0000017
AATGATGCTGGTGGGGGTTTAGTGTTCTGGCGTCCAAGGGGTGCTATTGTGAGGCATGTAATGGAAGATTTGTAATTGAAGAGAAATTATACTAGTCTAATTAACTAATTTTGTAAATTATGTGACATGTATTATGGTAGGGGCTTAGCTGACAGAAAATTTGGCGCAAAATCGAGCACAATGATGTTCTAGAATTCATACAACCGACTTCACTTAACAAGATAAGACTTTATTGTTGTTGTTGTTTGTACTATAGTGGATGCTTGATCGCTAACAGCCTTGGATTTGAAAGAAAATGATCCTCGCAAGATCCTTTTCCTAGGGATCCCGTGATCTCACCAGTTCATCATACATTGTGTGGTCAGAAATCATTTCAAAATTTAAAATTTAAAACTCAAAATTAAATATGAATAGTACCTAACGAAAATTGACAGTATGATATACGATGAACGGATGAGATCACGGGATCCCTAGAATCCCTAGGAAAATGATCCTCGCCATATCCTTTTCCACATTTGAAATGTAAAACCGTCCACTACATATGACACATTCACATTTATTAGAGTTTAAGAATGAGAGATTTGTGTTAGTCAAACTTCATGTACAGGAGAGAAGATGTTGATCTGTGATGCTTTGCTTGCCAAATAAATAAAAGAAAAACTAATGAAAATGATTTGAAAATTTTGAGTTTTAACGAAAAAGACAAAAAAATGTTGTAAGTAAATATTACCAGGAGTGACTTTTTAGAGTAAAAAATGTCAATTTTCGTTAAAGTAAATAGTACCAAAAGTGTTTCGTTAAAACTCCCATAAATAAATTCCAAGACTTTTCAAATTGGTTTACCTTTATTTCATTTTATTACAGATCGCTTATACCATAGTGTCCATACTAATCACACCTAGCATATTTTACCATCTACTAGCACATTACGTGGTATTGAATTTTATGACAAAAATGAAAGGTAAAATCATTCATTATATTCATTTATCAAATTTCCGACATATATTTTTGCATTCTTCAACAGCGTGAACATCACTCTCCCTAGCCACTACGGGTCGTACTTGGCCCCATTCGGAGCCAATTCGTACTTGGCCCCATTTGGTGTGGTCAGAATTGATGAAGTGGAACTTTCTAGCTAGGATCAGTTTGAGGGAATTGTTATGTCTCGTCCACATGTATGCCTGGAAGTTGCGTGTAAGTTCACGTTGCATCAACGACTGGAAGTCGCCCGTATGCCCTTAGCGTTACTGATGAAACTCAATGAAAGAAAAAAAATCCAACCTTTCCGGCTTTTTGTTTCTGCATGTCAAAGGAAGCAGCCATTTTAGCACTTAAACTCCTCCATGAGAAAGCTAACAATGAATTCTACTGAATTCTTTTTTGTCAGTACTGTATTGCTCATCTTCCTTGCGATTCTTCCCTCTTCCATTTCGGTTACCCTAGACGCCATTACACCAAACCAACCCCTAAGAGAGGACGACGTTCTTCTCTCCACCACTAAAATCTTTGCACTAGGGTTTTTTAAGCCAGGCAATTCTCGTAACCGTTACATCGGAGTTTGGTACAACAAAATTCCAATCCAAACCATTGTCTGGATTGCAAACAGAGAAAACCCCATAGTTCCTACTGCTGGAACTGGACTTCTAGCCATTCATGGAGATCATGGTGGCCTTGTTATTTATGGGGAGGANNNNNNNNNNNNNNNNNNNNNNNNNNNNNNNNNNNNNNNNNNNNNNNNNNNNNNNNNNNNNNNNNNNNNNNNNNNNNNNNNNNNNNNNNNNNNNNNNNNNNNNNNNNNNNNNNNNNNNNNNNNNNNNNNNNNNNNNNNNNNNNNNNNNNNNNNNNNNNNNNNNNNNNNNNNNNNNNNNNNNNNNNNNNNNNNNNNNNNNNNNNNNNNNNNNNNNNNNNNNNNNNNNNNNNNNNNNNNNNNNNNNNNNNNNNNNNNNNNNNNNNNNNNNNNNNNNNNNNNNNNNNNNNNNNNNNNNNNNNNNNNNNNNNNNNNNNNNNNNNNNNNNNNNNNNNNNNNNNNNNNNNNNNNNNNNNNNNNNNNNNNNNNNNNNNNNNNNNNNNNNNNNNNNNNNNNNNNNNNNNNNNNNNNNNNNNNNNNNNNNNNNNNNNNNNNNNNNNNNNNNNNNNNNNNNNNNNNNNNNNNNNNNNNNNNNNNNNNNNNNNNNNNNNNNNNNNNNNNNNNNNNNNNNNNNNNNNNNNNNNNNNNNNNNNNNNNNNNNNNNNNNNNNNNNNNNNNNNNNNNNNNNNNNNNNNNNNNNNNNNNNNNNNNNNNNNNNNNNNNNNNNNNNNNNNNNNNNNNNNNNNNNNNNNNNNNNNNNNNNNNNNNNNNNNNNNNNNNNNNNNNNNNNNNNNNNNNNNNNNNNNNNNNNNNNNNNNNNNNNNNNNNNNNNNNNNNNNNNNNNNNNNNNNNNNNNNNNNNNNNNNNNNNNNNNNNNNNNNNNNNNNNNNNNNNNNNNNNNNNNNNNNNNNNNNNNNNNNNNNNNNNNNNNNNNNNNNNNNNNNNNNNNNNNNNNNNNNNNNNNNNNNNNNNNNNNNNNNNNNNNNNNNNNNNNNNNNNNNNNNNNNNNNNNNNNNNNNNNNNNNNNNNNNNNNNNNNNNNNNNNNNNNNNNNNNNNNNNNNNNNNNNNNNNNNNNNNNNNNNNNNNNNNNNNNNNNNNNNNNNNNNNNNNNNNNNNNNNNNNNNNNNNNNNNNNNNNNNNNNNNNNNNNNNNNNNNNNNNNNNNNNNNNNNNNNNNNNNNNNNNNNNNNNNNNNNNNNNNNNNNNNNNNNNNNNNNNNNNNNNNNNNNNNNNNNNNNNNNNNNNNNNNNNNNNNNNNNNNNNNNNNNNNNNNNNNNNNNNNNNNNNNNNNNNNNNNNNNNNNNNNNNNNNNNNNNNNNNNNNNNNNNNNNNNNNNNNNNNNNNNNNNNNNNNNNNNNNNNNNNNNNNNNNNNNNNNNNNNNNNNNNNNNNNNNNNNNNNNNNNNNNNNNNNNNNNNNNNNNNNNNNNNNNNNNNNNNNNNNNNNNNNNNNNNNNNNNNNNNNNNNNNNNNNNNNNNNNNNNNNNNNNNNNNNNNNNNNNNNNNNNNNNNNNNNNNNNNNNNNNNNNNNNNNNNNNNNNNNNNNNNNNNNNNNNNNNNNNNNNNNNNNNNNNNNNNNNNNNNNNNNNNNNNNNNNNNNNNNNNNNNNNNNNNNNNNNNNNNNNNNNNNNNNNNNNNNNNNNNNNNNNNNNNNNNNNNNNNNNNNNNNNNNNNNNNNNNNNNNNNNNNNNNNNNNNNNNNNNNNNNNNNNNNNNNNNNNNNNNNNNNNNNNNNNNNNNNNNNNNNNNNNNNNNNNNNNNNNNNNNNNNNNNNNNNNNNNNNNNNNNNNNNNNNNNNNNNNNNNNNNNNNNNNNNNNNNNNNNNNNNNNNNNNNNNNNNNNNNNNNNNNNNNNNNNNNNNNNNNNNNNNNNNNNNNNNNNNNNNNNNNNNNNNNNNNNNNNNNNNNNNNNNNNNNNNNNNNNNNNNNNNNNNNNNNNNNNNNNNNNNNNNNNNNNNNNNNNNNNNNNNNNNNNNNNNNNNNNNNNNNNNNNNNNNNNNNNNNNNNNNNNNNNNNNNNNNNNNNNNNNNNNNNNNNNNNNNNNNNNNNNNNNNNNNNNNNNNNNNNNNNNNNNNNNNNNNNNNNNNNNNNNNNNNNNNNNNNNNNNNNNNNNNNNNNNNNNNNNNNNNNNNNNNNNNNNNNNNNNNNNNNNNNNNNNNNNNNNNNNNNNNNNNNNNNNNNNNNNNNNNNNNNNNNNNNNNNNNNNNNNNNNNNNNNNNNNNNNNNNNNNNNNNNNNNNNNNNNNNNNNNNNNNNNNNNNNNNNNNNNNNNNNNNNNNNNNNNNNNNNNNNNNNNNNNNNNNNNNNNNNNNNNNNNNNNNNNNNNNNNNNNNNNNNNNNNNNNNNNNNNNNNNNNNNNNNNNNNNNNNNNNNNNNNNNNNNNNNNNNNNNNNNNNNNNNNNNNNNNNNNNNNNNNNNNNNNNNNNNNNNNNNNNNNNNNNNNNNNNNNNNGAGAGAGAGATTTTAGACAGAAAAAGTGAATCTTTGTTAATGGTTTCAGAAAAAATACAAGGTAGTGATCCATAAGGATATATATCCAAACTATATTGCTTACAAGCTAAGCTAACATTTAGCTCACAGGCTATTGACACTTACAAACAATAGGATTACAAGACCATTACAGTTAACAAAAATCAAGAGACCCGTCCAATAAAGACTGGAAAGGTTGACTCAAAAATATATTTGATTAAAATTCAAACCCAATGAATAATCGATAAGTGATGGGAACTAGCTTGTTTCTACTTTTCACATTCATCTTAGATACCAACTAGCAAGAATGCCCACACGGTACTGCAGGTTTTGAAACTGTATAAAACATGTAGAAAGTTTTAAATCTATATATGATAAGCCATACTACTTATATATATGTGGAAATCTATTCACAAACTGATTTACAATAAGGAACAATATGCAGCGTTGAACTTCCATAATCTAATGGGTTTGCTTCTTCACTTCGTTTCTCCCTCTTTCTACATAAGTTTTCATTTCTTTGTTACAAATTGAAAAAATAGAAGTTAATGTGAACAAATGACAGTTGGATTTGTTAAAGGATCCTCTTGCTAAAGATTAGAACAATAAAAGGACTAACAAAAAGTTAGAAAAATGGCTTACGTAGTTCAGAACTGTTGGCGCCCCTTAAATATTGTCTGAATCCAAGTTTTACAAATCGTTCGTATTCAAACCAATCAATTCAATTATACTTAAACAAATTTGGTCTAAACTGTTTAAAAACTGAAATATAAACCCTCATTTTGCATAATTGTTAACTTAGAAAAACAAATGCATAAATGCACAGATGGTGTTTTAGAGAAAAGTTTCTTTATACTGATATTTAACAGACAAATTTTGAAATCTAAAGCACTTAGCATACTTGAATAAAAAAAAAATTAACTTGACAAAGAGAAACCTCAATGATCTGGCTCAATTCATCGTTGAAAATTTGGCCGAACTGTGATTCGCTCACACCATTCCTAAACTAAAGAAAACCAAACCAAGTTCACCAAGAATTATGCACGATTTTTGTGAAATTATACAATGAATTATACAACATCGTTAAACAAACATGGACAGGAGCTGATCTTAAAATTTATTTAGAAGTGGTTAATCTTATGCAAGCCAAAGAAAATTGGGAGCAATAAATTACGAAACATTTCCAACTCTTTTTACCTAGCATGTCAAGTCCTTTCATTGATTGTGAGTAAGGCCTGATTCACTTCCTTAAGCCTGGGGATCTCAGCTTCTTCAAAATGAGGCATCTCTTAACTCTAAGGAACTAACTAAAAGGGCCATCTGATTTAACACTCATAGTGAATCTTATCACCTGTGGTTGTATTTTAAATATCTTTAAGAACCAATCGGCCATGGTTTGTAAGCCAGGACTGAACTTAGAAAAAGATGATACCCAGTAACATTGATACTTAAATTTGTGGTAGGACTGGAATTTTCTCTCTTTTTTCTTAAAGATAAAGAGATAAAGCCTTCATTTGGATATAAGGATTTAAAAGAATGAATCCACATTTTGACAATAAGCTCATATTTGTTAGAACCATAAAGATATAATATATATAATCCACGAAATGATCAGATTTAATGTAATAACTGAAACTGAAATGACCATGTCCAATGAATTATTTGAAATCCATGTAATCCTTCCATCACATAAATATAAACATTATACCCACGCACCTAAAATAAAAACATGAACCAAAATTACTATGAAACTGGAGCTTAATAAACATACGCCCCTGCAGCTATTGCCTCATTAAGAATATCATTGAAACGGTGTGAATCGAGTTTATGATCAGAACATATCACTGAACAGAATAGTCTGCAAGAGATTGAAACCATAAGTATCAAAAACAGGAATCCAAATAACCAAAAGGATAAATGCTTGTTCATATTCCCCTTGCACTGGTTGTACCTTTAATTCAACTCCGCTTCTAGTTCGCCGATGCTTCTAGTGATCAAAGGTTTTGTTCTTGGAATGCGAGTTTTAATTACAAACCGGGCATATGATAGTTGCTCATTTCCTTCATTTTCTTGGCATCCATAAAAGCTAAAAGCTCTGCCATATGAAGTAATAATTCAAAATACTGCGATCTTTTGTTATTTCAATCGCGTATCTCCTTCACTTGAAGTAGTCAAAGCATTTTTATGTATATGCATTGAGTTTTACTCCTTTGTTAATGTATAAATGCAATTTCAAGGGGAGGATATATATAGAGCTACGAATATGTTGATAATTTTCTTGAAAGGTAAGTGCACTATAAGTTGAATTTGGATTATAAATTCAGGGTGTGCTTGATGATGGAAAGGAGATAGCAGTGAAAAGACTAGCCAAGAATTCTGGCCAAGGAATTGGAGAGTTTAAGAATGAAGTTGTGCTACTTTCAAAGCTCCAACACAGGAACCTTGTGAGGATCATAGGTTGCTGCGTTCAAGATGAAGAGAAGATGCTGATCTATGAATACTTGCCGAACAAAAGTCTTGACTTTTTCATTTTCGGTATGTCTTCCTTTTATTTTTGTTCTTCTTTTTATACAAGCAATATTGTGGAGGGGGAATCAAGCTCAGGACCTCAGGTGCAGGATTGAATGCTCTTAACTCAACTCAGTTACAAGCACCTTTCTTTTCACTTGTGTATCTAAAACTGTCGGTTAAAAACCTTGAACCAAGCAAGAATACAATCTAATATAGTTTGTTTACTTTTTTCCCTTACAAAGCAAATGAGGCATTCTTGGATTGGACAAGACGCTTTGAGATAATCTATGGGATTGCTAGAGGGATCTTATATCTTCATCAGGATTCGAGATTAAGAATCATCCATAGAGATCTAAAGGCCAGCAATGTTCTGTTGGATTCTGCTATGAACCCCAAGATTTCAGATTTTGGTATGGCTAGGATATTTGGAGCTGAACAAATTGAAGCAAATACAAACCGTGTGGTTGGGACATAGTAAGTTTCATTCAAAACTGAAAGTACACCTGTTTTTGTTGAATAATACAGAAAGAAGCTGTGATAATTAATCAATTTTATTTTGTTGCTTCAGCGGTTATATGTCACCAGAGTACGCAATGGAAGGACTTTTTTCAGTAAAGTCTGACGTATATAGCTTCGGCGTTTTACTACTAGAAATTGTTACTGGCAGAAAGAACACTGGCTACTACCACGATAGTCCTTACTCAAATTTAGTTGGACATGTAAGCATAACATTAAGACATTACCAAACTTCTCTTCATTTGCTTTTATAACTTGATGATTAATTTGTAAATGGTTTTTAGGTTTGGGACTTGTGGAAGGAAAATAGAGCCTTGGAAATCATTGATTCATCTCTGGGAGAATCATACCCTGTCAACGAAGTTCTAAGATGTATTCACATTGCCCTCTTGTGCGTGCAAGAGCAAGCGAAGGATCGTCCACTCATGTCAGCAGTGGTTTCCATGTTGGGTAATGATGCAGCAATTCCTTCACCAAAGCAACCTGGATTTTTGTTGAACAGAGGTTATCATACTAGTGGAGACCCATCATCCAATACTGATGGAGCTTACTCTGTAAATGACATGACCTATACACAACCAGAAGGTCGCTAAGGAGAGAACCAGACGTATAATTGGACACACTATATTATTCAATTGAGAATCACATGATGAGTGAGATAAGAAGAGAGGATATACCCTGATTTCACTCAATAATTTGCCTTATAACTAGGGATCTAAGTTCTATATTAATTTGCAACACTCATCATTTGTCTTGTTATAAATACATGTTATAAAATATATGCCCTATAATTGGGGATCTAAGTTCTATATCTGCTATACTCATCATATGTCTTGTTGTAAATACAAGCTATAAATTATTTGCAACATTCATCATCAGTCCGACCAGGCTACATAAAAGTACCTTTCGACTGCCAAAGACATGTAGGAAGGTTGACAACTTTATGACACAAGATTTTAGGAGCAAGCCTACTAAGACACTAATCATGCCATGTGTCAACCCGCAATCAAAAGAAAAAGTCACTACAAGGAAAAAGCTCTTTTGCGACACCGTATTTGCAACAGAGCACACGACGTCGCAAATACCCAAAAATTAGCGCACATAATGATTATGAAAAAACTTTTGCGACACTGCTCTAACTAATGTCACAAACACGTCCCCACGTCAATAGACAATTGGGTAAAGTTATTTTAATTTTATTTTAGCGCCCTCTTTTTCCTATTTTTTTTTTTTTTTTTTGAACACCCCTTCTTTTTCCTATTAGGCGCCTTAATTTCATATGAACCCCCTTTTTTTCCTTTTTTTTTTTTTTTTTTTTTTGAACACCCCTTCTTTTTCCTATTAGGCGCCTTAATTTCATATGAAAAATTCCACCAGTTTTGAATTTTATTGGTAAAGTTAGCGGCTGCCTCTCAAATACTCCATCTCCGTCTCTTTGCCTATATTCTCCCAATGTCTCAAACTCTCAGTCCTCTTACGGTCTCTCTCTCAGTGAGCTTGATTTGGATTGGTCTCTCTCAGGTTGGAATCTCGATTTCAAGTTCTATAGTCCCCATTTTGGTGTGCCTTTTAGTTTCCTAGGGTTTCTTTCTACGAATTTTGTTCAATTAATTATTTTATTGATTTTCTGTGCCTTTTGATTTTTTATTTCATTCGTGTGTCCCGTTGTTTGGGATTAGAAAAATTGATTTTGATTGGTCTTGGTGGTTATTTTAGTTGTCGGGCTTTGTTTTTGGGTTCTCTGCATCTGCCGGTGACGAGCCTCACACTCACCACCACGGCTGCGGTTACGGCATCGGACACGGCCATGGCCACGAAGAGGAGAAATCTGGTCCTTGACAAAACCATCAGAGACTGGGTTCTCATCTTCCTTACCGCTTCTTTTACAACTGCTGCCCCCACGCAGCCTTATTGTGATTTTATCTATTTGTAATTGGATAATGTAGCTTAATCTTTAACCGTTGGATTGATTTTAGAGGAAAAAGAAAAGAACAATTTTTGCATGCTTGAAAGTTAATTCCTTGTTTGTTGCTTAATGTTGATGATGATTGTATTTAACTGGCAGGGTTATGTGTTAAATTGGATACATAGTTTCACTATCAGGTTTGGATTCCCAGTGTTGGTTTAAGGTATTGGTCGGCTTAAAGAAATCAAGGGACAACAGTTCAAAACTTTTGAAGGTATAGAGCCTCCAAATTTTTTTACTTTGTTTAGCTTTTGTTAACAAAATGAATCTGAAGCTGTAAAGTGACCAGCAATTGAAATCAAGTTAGGAAATTGGGTCAGAATTTGGAAACCTTAGATGAAGTGTATGAAGGTTTAGAATTTTAATTTATGCCATAGCTATCTTGCAATTAGCTTCTCTTATAAAAACTTGAAGGCATCACAATCCATGTTGCGGTCATAACATAGATGAGTTGTATTAGCGTTTTACTTAACAAACAAATACTTTTACCTGGTGATCCTGTGGAATTTTGCTTATATCTCTGGTTTTGCATTCTTCTTATTCAATGAATGGTATTTAGTTTGAATTTTGATAGCAATGAAGATTTGGTAATAAAGTTGAATGGTGTTATTACATAGCAATTTTTCCCTTTTTTTGATTCAGATGAAAACTCAGAACTGTTCTAAATATAATGGCCATTTCATGCTAGATGAGGACCAATGTCATTTATACATGAATGAGCACTTGTTACGCTGGTTTTTATGTTCCTAAGACTTTCTTTCACCCATTGCAGGCTAGAAAATTTACGGCGTTTCAAAGGGATTGTAAGATTGCAAATAATGACCCAAGCTTATCATGTTACAAAGCAAGCTACAACTATATTGAGCTATCTTCACTCATGGAGCAAAGTACATGCTGATGTTAAAGCTCACCAACTCTGTATGGTAACAGAAGATGGATCAAGCAAAACAAATAGAGAGTCAACAAAAACTTGAGGCGAAGTTTCATTATATAAAGGTGAGACCAGCAGCTTCCACATCTGTCAGCTTGCTAGACTTCAACTTATTTTATATAGGATTCTACAAGTTTCTTCATAATCTTGGTGTGCTTATGCTACAGAACCATCACAAAACTAGGAGTGTCAAAACTTTGATTCATGTATAATCTTGGTGTGCTCGTTCTACAGAACCATCACGAAACTAGCTTGTAATCTGCTATTTCTTCTTGTCATTCTGTTGATACTGATGTCAAACATGTTTCACTCTTGCAGGAAAATGGATTTTTAATTGTTCCTAAAGGTCAGGCACAGAATCACAACCACGACCACGACCACAAGCCTCACACTCATTGGTGTATAATGTATACGACCATTCAACTAACTTTAAGTAAAACTATATTGGTGTTTTCATAATTTTGTCGTACTTGTATATGATAATACAATGCAAATTTTTCAATAATAATATGTTTCTAGTTTGTAAAATTAAATAGAATAATTTGTATCTGGTGTCAAATATGGCGCTAGAATTTTTTTTTTACACTTGGATATATTAGTAATGATGCTTTAAATAATGTTGTAATTTTGTCGCAAATAATATTTGCGACGGTTATTTTGCGTTGTCAATAGTTGTTAAGACTTTGCGACATAGGTTTGTTGCGACGCGTCCAAGGCCGTCGCCAAAAGCTTTTTACTACGTTTTAATTACTTTTTGCAATGTGTTCGTTTTGTTGCAAAAGGGCCATTTTTTTTTTGTGGTGAGTCTAGGATGGGACCCAAAAGTGGTCCAGCCTGTTCTGAGTGATGTTCTAAATTTAGCTCAAGTACTAAATTTAGAATGGGTCAACAAAGTGAGAATGAAACAATATCGAAGCAAACAAATCCTCATGACAATGGGTTAACAGTCCACCACTAGCCCTCGCATTTCACAAACAATTCAACATGCATTTCAAATCACATTTCACAAATGTTTCCAATCCACAATCGAATCACATTTCATAACAATAGATCGATGGCCAAATATATAAAAATACATTTTAATAGAAATCACATTTATTAAACCAAATCATATCCACAAATGATATTATATACTAAACTAGGGTAATAATCATGTCACATTTATTAAAGTCACTCACTAAACAATGTAGGCCCACTAGACTTCACTTAGTCTCCAATAATACTAATTTTAGCATTTAAAACGATTCGAGACATGTTGACCAAAAGTCAACTCGCAGACTTGCAATCACGATGGGGTCCACAACCCTACGTAATTTGATCTGGAATAACCATCCACGGATTTCTGATCCGTAATTTTTCAAGAGTCTCATTTATCTTCTAGAACAATATCCTAAAATTTCGAAATGAATAGTCGGATCTCCGCCAATTGCTAGAATTAGGTGGAGGTTAACAATTAGTTTTACAAATTAAAAAAATTCAATTCATCAAGATCCGTATGTCGGATTTCCGATCCATCAGTTTGTAATGTCCTCAAATATTACGTGCTATAACGCATTAAAGTTTGGTGAAGAACCAACGGTCGGATCGTCGATGGTTATGTCTTCTACTTTTCTACTTTCCCTTTTCTATGTTTTCCTCCCATGTAGTAGGCTGATTACTTGAAACAATGAGTATAGTACTAGTGATGCAATATGATCTAAAAATGGATGGTTTCTTATAGCATGCATATCCATACATAGCAAGCAAAGTTTAACGTCATTGGTTCTTAGCTACTACACCGTCTTTTTAGCTTCTTTGTGTGAAAATTATTCATGTCTGTCATGGATAATAGATTCAACGTCCGCAGCAAAACGCAAACACATTTTCTAGTAACCACCGTGAATAACTATTGGATTGGAGGGGATTAAAAGGGGAGGTGTCACAAGTTTTACATACAGTCGACAAGTGGATGTGACTAGTGTTATTACTAGTAGGTGCTGTCAAAATGAGGGGAAAAGCTATCCCAATTTGGAACCAAGTTAGTCCCCATTTTCTTAAGCTCACTCTATCTCATCTTCCATGAGAATCAAATCAAGCCTGGTCGCACGCTCAAAACTAATTAAACAAGTCAAATTTGAGCACAATAGTGTTCGGTTCCGCTAAACTAGTTTGCAGTCCTACGTTTATTTATTTGTTGGGATTTGCTCGTTAATTCTTTTTCTATAAAATTGTTTCTTGCAAGAGAAAAGCGTATAATATTGACCAACCAATAGAATTATAGTGGTCTAGCATAAATCTTGTATATTATCACATGGTTTTTCAAACTGAAAAGCGTATAATATTGACCAACCAATAGAATTATAGTGGTCTGGCATAAATCTTGTATATTATCGCATGGTTTTTCAAACTAAATAAGGCTCATTTGAAAGTTATTTTAAAGTGTTTTTGGTTAAATTGTTTTTGAGTTCTAAAAGTGTTTCAAGTATTTTTTTTGCAGGAAGCATCACTTATATGCTTCTTGGGGGAAATATTTTAAGTGCTTATCTGAAATTCATTTGCATTTTTATTAAGGATTGATTTCAAAACATTCTTATCAAAAACGTTTTTAATTATTTTAAAACACTTCTAAACGTACAATAAAAAAACTAAAAATTAAGAGATCCTAAACTTGTAGCTAATAGAAGCTTTTATGTGTTGTGTTCAGATAAAAACAGAAAGTCGTTGTTAGATTGGAGAACGCGGTTTCATATTATCATTGGGATTGCTCGAGGCGTCCTATATCTTCATCAAGATTCAAGACTAAAAATAATCCACATGGATTTGAAAGCAAGCAATGTTTTACTGGATGGTTCAATGAACCCAAAAATATCAGATTTTGGCATGGCAAGAATGTTCGGGGATGACCAAATTGAAGCAAACACGAACAGAGTTATTGGCACCTAGTAATTCTCTCCTCTCACTCGAAATAAAACTCTAGAGCTGATATGTTTTTTAATACTGATAATGTGTGATTGCAGCGGTTACATGTCACCGGAGTATGCTATGGATGGGCTATATTCCATAAAATCCGATGTGTTTAGCTTCAGAGTCTTGGCACTAGAGATCATTAGCCGCAAAAAAAACAGTTTCCAATTCGAAAACACCTCTCTGAATTTGGTTGGACTTGTAAGTAAACAGATAATTTTTCAAATGATAAATCTGACTCTTGAATAGTCCAATGATCCAAACATTGTGCTCACACTTGTTTCAGATATGGGACTTGTGGACAGAAGGAAAAGTCTTGGACATAGTTGATTTGTCACTGAACCAGTCGTATTCGACTCACGAAGTTATGAGATGCATTCAGATTGGGCTCTTGTGCGTGCAAGAAAACGCAACGGACCGGCCAACCATGCTAGATGTTGTGTTCATGTTGGGGAATGAAACGAATCTTCCACATCCAAAAAAGGCAGCGTTTAGCTTCAAAACTGGTGGTCCAGATTCTTCAACGTCTAGAGGAGCTTCCTCTGTAAATGATGTAACAGTAACAGTTATTGAAGCTCGTTGAGTTTGCACTTCTCAGGCCTTGTAGAGATTTTGCATTACTTCCTAAAGTATTTGTACTCAAATCAAGATTTCTTTGTAGGTGAAGATTTTAAATTCAAATTCAAATCCTAGAATCCAAACGAGGCCCAAATGTTTAAATTTTAGATCAAACATGAAGACGTGTGAGTAACAAATTGAAATTCTCAATTGTAAACAAAAATCTTGGCCGTGATAGGTAGTGTGCGAATTCCCCTTCTTAACAAAACAAGTTATAGTTTTTAACTTTTTTTTTTATGACAAAAATAAGCTTGGAATTTTGACAAAAGTTAGAAATTATAAATTGATATGCACAAATTCTCTTGTTTTGAATTTATAAACATAGAAATTTTGATTATTCGTTTGAAAAAAAATTTGGAATTTGGGAATCCAATGTTTAAAATCCATGTAAATGAATGTCATTTTTAAATTTCTATGAGTGAGAGTTTAAAAATAAAAAGTTCCTATTGAAATTCAATCGTTCTTTTAGGTTAACAAAACAAGAAAACTTTCAAATTCTTTACAAATTCTAAAAAATAAAATTCAGTCAATTATATTTGTATCATTTTGAAAGGCTTATTATATTAACACCTCACAAATTGTTGAATAAACCCCACATTTTCTTTTTCACTTAAAAATTATCTTAATACACCCCACATATTTTCTCATAATTCCCCCACACTCTACATTCTCAATATACAATTATACACCTCATATTTTGTACATACACCCCACATTTCTCAAATCTTATAACACTTATTTTTTAATTTTCAAAAATTAAATCTAACCATTTGAACATTTAATTTGTCGAAATATTTCAAATCATTTGAACGTTTAATTTGACATCTTCAACGCTGCAATGGGCAAATTTAAGTACAATGTTGCCTATGATTTAATTCCCTTCGCCAAACCAGATGGTACAAGTGCTGGCACTTAGGATGATTTGGCGCATCAAGTATTTATCAGGGTATGTAGTACTAGAAACTAGTGCAGAGTTCACTTTTTTTTTTTTTTTTTGGGAAACTAGGAATAACATTCCAAGGTCACGAAGTCAAAAGGTACAAGCCTACAAACAGGCAAACACCAAGGAAGGCAGAACGAAAACGACATTGATGAAAAGGGGTACAACCAGAAATGCATCAACCAAGTTGAGCGTCACCTCAAACACCGCCTCAACAAATCAATGACGACCAAGAAGAGCATCATTGTTCAAAATGTGAACCAACGAAGATGGGGCCTGACGACCACCCAAACAGTATCACACATCTCTGAAAAAATAACCGACGCAAAAAAATCCGACGCCATATTGGCTAATCTTCGGAAAATCAACATTTTCTTTGCTGCCACATACAACGACCTATTTGCTCTAATTGTTGCGTCTGCTGCCACTACATCGAAATTCTGTCACAGATTATTAGTATTACAACTAATGATAAAATTGTGTAGAGTTCACTTTGTTTAACAATTTTATCATTAGTTGTAATATTAATAATCTGTGACATAATTTCAATGCAGTGGCAGCAGACTCGACAATTAGAGCAAATAGGTCGTTGTATGTGGCAACAAAGAAACTGTTGAAGTCGTCATCAGCATCGCCGCACTGGTGAGCCAAACGGATGAATAGCTATGGGATCCAAAAGAAGAAAAGGGCAAACAAAAAACTCCCAACACAACACCTCCAACAAATACCAGAGATAAAGCCTTTAATTTTGACCAAAAATGCTGATTGGAATTTGACAAAAATGTCGCCTGGGATTTAAATCGTATATGGGTTTGTTTTCAATTCCACTATTAAAACTCATCTTGTCTGTTTTTAATATTTGGTGGTAATTTAGATGTTTAATTCTTCATGTAATCCTTGTGATCCAAAAAAGATATGAATATAGAAGTTTAAATAACGCATCAATATCGATGTCATCGAAATCACTAAAACAATGAAAAATATGAAGTCTTATCTCATGTGAAACTTTCAAAACATCGATTTCGTGTTCTATTTGTCAAAAACAATTTTTCTCAATTAACATGTTTGTAGTTTGATTGGTTAGAGTTTTGTTCAACAATGGAGGGTGATAGAGTTTTGATAGTTGAGAAGATAAATAATACGATAAAAGTGATTTAGGATGTATTTAGAAATTTTTATTTATGTTTAAAACCTAATAAGGTCAAAATTATCATTGCATAGTGAAGTAAATAAGTCATATAATATTAATTTTAATATGAGATGCAATTAACATTTTGTGAAGTCTAATATAAATTTTTTTTTAAAAATTCTTTGATAATCTTAAATTTCTTTATCTGGCGTAAAGCTAAATTGAAATTCTCGGTTTTCGATAAATACGATGGTAGCACGCTAATGACTTTTTTGTTAAATTATTATTAATATTAAATTGTTGGACCACATGCTAATGACTTAGGTTATAAAACATTTCTTCTTCTTTCAACGATGTCTTCATACGTGGACCCAAAAAATGATGTCCTCATATGTTATTACACTTCACACAATATACTGTAATTTTATGCTTATCTACACTCTTTTTTTTTTTTAATGATTTTAATAGTCACCTCGCGGCACTGAAGACAAATTATATTACTTTAGTCTAAAGTAGGGGACGTGGCACTGTGCAATTTTGAGGCAGATTTCAGTTTATTTACAAAATTGCCACTCAGTCTCTCATTCCCTCCCTAAAGACCTTCTTTGCTTTCCCCAGTTAAAGACTGCGATTCGCCACTGAGCTCCGAGTTCAGGGCTCTGTCCCTCTACGGCGGTAGAAATGGAGTCTCCACCTCCTCGGCGATGGCCACGGAGGCTCAGCGCTCGACCCAAGACGACAAATTGAAGGATGCCCAGATGGAGGTAGCTGATAAGCCTGAGAAAGTCGTGCTTCCAACCAACGAGTCCTCCGAAAGCCTCATCAGAATTCGACACACGGTATTTATTGAAATTTCATTGCTTTGGATTGGATTTATGATTGTGTTATGTTAAATTGAAGTAGGAGGTGCTTTCCTGTAGAATTTTTTGAATTTTTAGATTCGTAGGAGCTTCCCCTTTTTGAAATTGATGCTTTTAATCAACCATTTTCAATTCTACGTTACTAATTGTCACCTGATTCTGTTGTGAAGAATGAGGGAGTGAGGATGAAGAAAATAAGAACATAACTTTTCGGTAATTTGAAATTTGATCGAATAGGACATGGAAAAATGGGTGTATAGCAGTAGATAAGCTGGGAAAATTTTCATCCTGTTTTTGGGAATGTGAGAAGATACATGGGTTTCTGTATTTTGATAAGGTGTTGAGGTCGAGCTATGTTCATTTTTTTTTCTGAATTTCCTTGTAGTTTGATATCAATGGCGCCTTTTCCGCTGTTATGGTGATGAACTATTTATATGTGTTTGACTGCAGTGTGCACACGTGATGGCCATGGCTGTTCAGAAGGTCTTCCCTGATGCAAAAGTGACAATTGGTCGGTGGATAGAAAATGGGTTCTATTATGATTTTGATATGGAGCCTTTGACGACAAAGAGTTGAAGAGAATCAAGAGGGAGATGGTAAGTGGAATTTCTGTATAAGTTATCATGTTTGTATCAAAGTTTTGGAACCATGAAACAAGTGAAAACTATTCAGGAGCATTTCTTTTGTGATTTGTAGGATCACATCATTGGTAGAAACTTATCACTCATATGAGAAGAAGTTTCAAGAGATGAAGCTCACAAAAGAATAACCGCTCTCAACGAACCATACAAATTGGAAATTTTGGAAGAAGATCCCGAAGATCCCATTACCATATATCATATTGGAAGGTGATGATTTAATGTGCAGGAACTGTGCGTAAATGATAGCTACACAAGCTACACAAGTGAAATGTACAGTGTTTGTGTCGAGTCTTAAGATGGAAATTTAAAGGAATAAAAAAGAAAGGGCGGGGGTGTGCTCAGGGAAAACAATGTTGTTGGTGCTCTTTAAATATGAGTTATTGATATACAGATTGAAAAGGAGATTAATTTGAAGGTGGGAGGAACCTTTGGGTCAAGCTAACCAAATTATTATACATATGCTACATATGCATGCTTGTACTGGGATTTGATTGTGTTTTGAACTAGCATCCTGTCATATTAGACTGTCTTTTTCCTCATAGTCCTCATAGTATGCCGAATTCTTCATAGGTGATGAATGGTGGGACCTATGTGCGGGGCCCCATGTTGAAAAAACTGAAATATTAACAGAAAAGCTGTCGAACTTGAGTCTATTGCTGGTGCCTACTGGAGAGGAGATGAAAAGAAACCGATGCTGCAGAGGATCTATGGCACTGCATGGGAGAGTGAAGATCAATTGAAGGCATATCTTCATTTCCAAGAGGAAGCTAAACGTCGAGATCACAGGCACCTTGGTCAAGTTCTTGACCTGTTTTCTAGACAG
>pear circRNA 0000018
GATCACATCATTGGTAGAAACTTACCACTCATATGAGAAGAAGTTTCAAGAGATGAAGCTCACAAAAGAATAACCGCTCTCAACGAACCATACAAATTGGAAATTTTGGATAGTATTAAAGAAGATCCCATTACCATATATCATATTGGTAAGGGTTTCACTATTTTCAGGCTCAATATAGTATGGAAGGTGATGATTTAATGTGCAGGAACTGTGCGTAAATGATATTTTTATTAGCTACACAAGTGAAATGTACAGTGTTTGTGTCCAGTCTTAAGATGGAAATTTAAAGGAATAAAAAAGAGAGGGCGGGGGTGTGCTCAGGGAAAACAATGTTGTTGGTGCTCTTTAAATATGTGTTATTGATATACAGATTGAAAAGGAGATTAATTTGAAGGTGGGAGGAACCTTTGGGTCAAGCTAACCAAATTATACTTATGTTTATACATATGCATGCTTGTACTGGGATTTGATTGTGTTTTGAACTAGCATCCTGTCATATTAGACTGTCTTTACGTCATAATTCCTCATAGTATGCCGAATTCCTTATAGGTGATGAATGGTGGGACCTATGTGCGGGGCCCCATGTTGAAAAAACTGGAAATATTAACAGAAAAGCTGTCGAACTTGAGTCTATTGCTGGTGCCTACTGGAGAGGAGATGAAAAGAAACCGATGCTGCAGAGGATCTATGGCACTGCATGGGAGAGTGAGGATCAATTGAAGGCATATCTTCATTTCAAAGAGGAAGCTAAACGTCGAGATCACAGGCACCTTGGTCAAGTTCTTGACCTGTTTTCTAGACAGGTACTCAGAATTGCCCTGAATCTCTTTTTGCTGTTTACGCAGATTTATCAGTTAGCAATCCCATTATTTGTAGTTGTGAGGATTCTTGCATTGAACATTTTCGTTGTTGAATTTTCACAGAATGATGCTGGTGGGGGTTTAGTGTTCTGGCGTCCAAGGGGTGCTATTGTGAGGCATGTAATGGAAGATTTGTAATTGAAGAGAAATTATACTAGTCTAATTAACTAATTTTGTAAATTATGTGACATGTATTATGGTAGGGGCTTAGCTGACAGAAAATTTGGCGCAAAATCGAGCACAATGATGTTCTAGAATTCATACAACCGACTTCACTTAACAAGATAAGACTTTATTGTTGTTGTTGTTTGTACTATAGTGGATGCTTGATCGCTAACAGCCTTGGATTTGAAAGAAAATGATCCTCGCAAGATCCTTTTCCTAGGGATCCCGTGATCTCACCAGTTCATCATACATTGTGTGGTCAGAAATCATTTCAAAATTTAAAATTTAAAACTCAAAATTAAATATGAATAGTACCTAACGAAAATTGACAGTATGATATACGATGAACGGATGAGATCACGGGATCCCTAGAATCCCTAGGAAAATGATCCTCGCCATATCCTTTTCCACATTTGAAATGTAAAACCGTCCACTACATATGACACATTCACATTTATTAGAGTTTAAGAATGAGAGATTTGTGTTAGTCAAACTTCATGTACAGGAGAGAAGATGTTGATCTGTGATGCTTTGCTTGCCAAATAAATAAAAGAAAAACTAATGAAAATGATTTGAAAATTTTGAGTTTTAACGAAAAAGACAAAAAAATGTTGTAAGTAAATATTACCAGGAGTGACTTTTTAGAGTAAAAAATGTCAATTTTCGTTAAAGTAAATAGTACCAAAAGTGTTTCGTTAAAACTCCCATAAATAAATTCCAAGACTTTTCAAATTGGTTTACCTTTATTTCATTTTATTACAGATCGCTTATACCATAGTGTCCATACTAATCACACCTAGCATATTTTACCATCTACTAGCACATTACGTGGTATTGAATTTTATGACAAAAATGAAAGGTAAAATCATTCATTATATTCATTTATCAAATTTCCGACATATATTTTTGCATTCTTCAACAGCGTGAACATCACTCTCCCTAGCCACTACGGGTCGTACTTGGCCCCATTCGGAGCCAATTCGTACTTGGCCCCATTTGGTGTGGTCAGAATTGATGAAGTGGAACTTTCTAGCTAGGATCAGTTTGAGGGAATTGTTATGTCTCGTCCACATGTATGCCTGGAAGTTGCGTGTAAGTTCACGTTGCATCAACGACTGGAAGTCGCCCGTATGCCCTTAGCGTTACTGATGAAACTCAATGAAAGAAAAAAAATCCAACCTTTCCGGCTTTTTGTTTCTGCATGTCAAAGGAAGCAGCCATTTTAGCACTTAAACTCCTCCATGAGAAAGCTAACAATGAATTCTACTGAATTCTTTTTTGTCAGTACTGTATTGCTCATCTTCCTTGCGATTCTTCCCTCTTCCATTTCGGTTACCCTAGACGCCATTACACCAAACCAACCCCTAAGAGAGGACGACGTTCTTCTCTCCACCACTAAAATCTTTGCACTAGGGTTTTTTAAGCCAGGCAATTCTCGTAACCGTTACATCGGAGTTTGGTACAACAAAATTCCAATCCAAACCATTGTCTGGATTGCAAACAGAGAAAACCCCATAGTTCCTACTGCTGGAACTGGACTTCTAGCCATTCATGGAGATCATGGTGGCCTTGTTATTTATGGGGAGGANNNNNNNNNNNNNNNNNNNNNNNNNNNNNNNNNNNNNNNNNNNNNNNNNNNNNNNNNNNNNNNNNNNNNNNNNNNNNNNNNNNNNNNNNNNNNNNNNNNNNNNNNNNNNNNNNNNNNNNNNNNNNNNNNNNNNNNNNNNNNNNNNNNNNNNNNNNNNNNNNNNNNNNNNNNNNNNNNNNNNNNNNNNNNNNNNNNNNNNNNNNNNNNNNNNNNNNNNNNNNNNNNNNNNNNNNNNNNNNNNNNNNNNNNNNNNNNNNNNNNNNNNNNNNNNNNNNNNNNNNNNNNNNNNNNNNNNNNNNNNNNNNNNNNNNNNNNNNNNNNNNNNNNNNNNNNNNNNNNNNNNNNNNNNNNNNNNNNNNNNNNNNNNNNNNNNNNNNNNNNNNNNNNNNNNNNNNNNNNNNNNNNNNNNNNNNNNNNNNNNNNNNNNNNNNNNNNNNNNNNNNNNNNNNNNNNNNNNNNNNNNNNNNNNNNNNNNNNNNNNNNNNNNNNNNNNNNNNNNNNNNNNNNNNNNNNNNNNNNNNNNNNNNNNNNNNNNNNNNNNNNNNNNNNNNNNNNNNNNNNNNNNNNNNNNNNNNNNNNNNNNNNNNNNNNNNNNNNNNNNNNNNNNNNNNNNNNNNNNNNNNNNNNNNNNNNNNNNNNNNNNNNNNNNNNNNNNNNNNNNNNNNNNNNNNNNNNNNNNNNNNNNNNNNNNNNNNNNNNNNNNNNNNNNNNNNNNNNNNNNNNNNNNNNNNNNNNNNNNNNNNNNNNNNNNNNNNNNNNNNNNNNNNNNNNNNNNNNNNNNNNNNNNNNNNNNNNNNNNNNNNNNNNNNNNNNNNNNNNNNNNNNNNNNNNNNNNNNNNNNNNNNNNNNNNNNNNNNNNNNNNNNNNNNNNNNNNNNNNNNNNNNNNNNNNNNNNNNNNNNNNNNNNNNNNNNNNNNNNNNNNNNNNNNNNNNNNNNNNNNNNNNNNNNNNNNNNNNNNNNNNNNNNNNNNNNNNNNNNNNNNNNNNNNNNNNNNNNNNNNNNNNNNNNNNNNNNNNNNNNNNNNNNNNNNNNNNNNNNNNNNNNNNNNNNNNNNNNNNNNNNNNNNNNNNNNNNNNNNNNNNNNNNNNNNNNNNNNNNNNNNNNNNNNNNNNNNNNNNNNNNNNNNNNNNNNNNNNNNNNNNNNNNNNNNNNNNNNNNNNNNNNNNNNNNNNNNNNNNNNNNNNNNNNNNNNNNNNNNNNNNNNNNNNNNNNNNNNNNNNNNNNNNNNNNNNNNNNNNNNNNNNNNNNNNNNNNNNNNNNNNNNNNNNNNNNNNNNNNNNNNNNNNNNNNNNNNNNNNNNNNNNNNNNNNNNNNNNNNNNNNNNNNNNNNNNNNNNNNNNNNNNNNNNNNNNNNNNNNNNNNNNNNNNNNNNNNNNNNNNNNNNNNNNNNNNNNNNNNNNNNNNNNNNNNNNNNNNNNNNNNNNNNNNNNNNNNNNNNNNNNNNNNNNNNNNNNNNNNNNNNNNNNNNNNNNNNNNNNNNNNNNNNNNNNNNNNNNNNNNNNNNNNNNNNNNNNNNNNNNNNNNNNNNNNNNNNNNNNNNNNNNNNNNNNNNNNNNNNNNNNNNNNNNNNNNNNNNNNNNNNNNNNNNNNNNNNNNNNNNNNNNNNNNNNNNNNNNNNNNNNNNNNNNNNNNNNNNNNNNNNNNNNNNNNNNNNNNNNNNNNNNNNNNNNNNNNNNNNNNNNNNNNNNNNNNNNNNNNNNNNNNNNNNNNNNNNNNNNNNNNNNNNNNNNNNNNNNNNNNNNNNNNNNNNNNNNNNNNNNNNNNNNNNNNNNNNNNNNNNNNNNNNNNNNNNNNNNNNNNNNNNNNNNNNNNNNNNNNNNNNNNNNNNNNNNNNNNNNNNNNNNNNNNNNNNNNNNNNNNNNNNNNNNNNNNNNNNNNNNNNNNNNNNNNNNNNNNNNNNNNNNNNNNNNNNNNNNNNNNNNNNNNNNNNNNNNNNNNNNNNNNNNNNNNNNNNNNNNNNNNNNNNNNNNNNNNNNNNNNNNNNNNNNNNNNNNNNNNNNNNNNNNNNNNNNNNNNNNNNNNNNNNNNNNNNNNNNNNNNNNNNNNNNNNNNNNNNNNNNNNNNNNNNNNNNNNNNNNNNNNNNNNNNNNNNNNNNNNNNNNNNNNNNNNNNNNNNNNNNNNNNNNNNNNNNNNNNNNNNNNNNNNNNNNNNNNNNNNNNNNNNNNNNNNNNNNNNNNNNNNNNNNNNNNNNNNNNNNNNNNNNNNNNNNNNNNNNNNNNNNNNNNNNNNNNNNNNNNNNNNNNNNNNNNNNNNNNNNNNNNNNNNNNNNNNNNNNNNNNNNNNNNNNNNNNNNNNNNNNNNNNNNNNNNNNNNNNNNNNNNGAGAGAGAGATTTTAGACAGAAAAAGTGAATCTTTGTTAATGGTTTCAGAAAAAATACAAGGTAGTGATCCATAAGGATATATATCCAAACTATATTGCTTACAAGCTAAGCTAACATTTAGCTCACAGGCTATTGACACTTACAAACAATAGGATTACAAGACCATTACAGTTAACAAAAATCAAGAGACCCGTCCAATAAAGACTGGAAAGGTTGACTCAAAAATATATTTGATTAAAATTCAAACCCAATGAATAATCGATAAGTGATGGGAACTAGCTTGTTTCTACTTTTCACATTCATCTTAGATACCAACTAGCAAGAATGCCCACACGGTACTGCAGGTTTTGAAACTGTATAAAACATGTAGAAAGTTTTAAATCTATATATGATAAGCCATACTACTTATATATATGTGGAAATCTATTCACAAACTGATTTACAATAAGGAACAATATGCAGCGTTGAACTTCCATAATCTAATGGGTTTGCTTCTTCACTTCGTTTCTCCCTCTTTCTACATAAGTTTTCATTTCTTTGTTACAAATTGAAAAAATAGAAGTTAATGTGAACAAATGACAGTTGGATTTGTTAAAGGATCCTCTTGCTAAAGATTAGAACAATAAAAGGACTAACAAAAAGTTAGAAAAATGGCTTACGTAGTTCAGAACTGTTGGCGCCCCTTAAATATTGTCTGAATCCAAGTTTTACAAATCGTTCGTATTCAAACCAATCAATTCAATTATACTTAAACAAATTTGGTCTAAACTGTTTAAAAACTGAAATATAAACCCTCATTTTGCATAATTGTTAACTTAGAAAAACAAATGCATAAATGCACAGATGGTGTTTTAGAGAAAAGTTTCTTTATACTGATATTTAACAGACAAATTTTGAAATCTAAAGCACTTAGCATACTTGAATAAAAAAAAAATTAACTTGACAAAGAGAAACCTCAATGATCTGGCTCAATTCATCGTTGAAAATTTGGCCGAACTGTGATTCGCTCACACCATTCCTAAACTAAAGAAAACCAAACCAAGTTCACCAAGAATTATGCACGATTTTTGTGAAATTATACAATGAATTATACAACATCGTTAAACAAACATGGACAGGAGCTGATCTTAAAATTTATTTAGAAGTGGTTAATCTTATGCAAGCCAAAGAAAATTGGGAGCAATAAATTACGAAACATTTCCAACTCTTTTTACCTAGCATGTCAAGTCCTTTCATTGATTGTGAGTAAGGCCTGATTCACTTCCTTAAGCCTGGGGATCTCAGCTTCTTCAAAATGAGGCATCTCTTAACTCTAAGGAACTAACTAAAAGGGCCATCTGATTTAACACTCATAGTGAATCTTATCACCTGTGGTTGTATTTTAAATATCTTTAAGAACCAATCGGCCATGGTTTGTAAGCCAGGACTGAACTTAGAAAAAGATGATACCCAGTAACATTGATACTTAAATTTGTGGTAGGACTGGAATTTTCTCTCTTTTTTCTTAAAGATAAAGAGATAAAGCCTTCATTTGGATATAAGGATTTAAAAGAATGAATCCACATTTTGACAATAAGCTCATATTTGTTAGAACCATAAAGATATAATATATATAATCCACGAAATGATCAGATTTAATGTAATAACTGAAACTGAAATGACCATGTCCAATGAATTATTTGAAATCCATGTAATCCTTCCATCACATAAATATAAACATTATACCCACGCACCTAAAATAAAAACATGAACCAAAATTACTATGAAACTGGAGCTTAATAAACATACGCCCCTGCAGCTATTGCCTCATTAAGAATATCATTGAAACGGTGTGAATCGAGTTTATGATCAGAACATATCACTGAACAGAATAGTCTGCAAGAGATTGAAACCATAAGTATCAAAAACAGGAATCCAAATAACCAAAAGGATAAATGCTTGTTCATATTCCCCTTGCACTGGTTGTACCTTTAATTCAACTCCGCTTCTAGTTCGCCGATGCTTCTAGTGATCAAAGGTTTTGTTCTTGGAATGCGAGTTTTAATTACAAACCGGGCATATGATAGTTGCTCATTTCCTTCATTTTCTTGGCATCCATAAAAGCTAAAAGCTCTGCCATATGAAGTAATAATTCAAAATACTGCGATCTTTTGTTATTTCAATCGCGTATCTCCTTCACTTGAAGTAGTCAAAGCATTTTTATGTATATGCATTGAGTTTTACTCCTTTGTTAATGTATAAATGCAATTTCAAGGGGAGGATATATATAGAGCTACGAATATGTTGATAATTTTCTTGAAAGGTAAGTGCACTATAAGTTGAATTTGGATTATAAATTCAGGGTGTGCTTGATGATGGAAAGGAGATAGCAGTGAAAAGACTAGCCAAGAATTCTGGCCAAGGAATTGGAGAGTTTAAGAATGAAGTTGTGCTACTTTCAAAGCTCCAACACAGGAACCTTGTGAGGATCATAGGTTGCTGCGTTCAAGATGAAGAGAAGATGCTGATCTATGAATACTTGCCGAACAAAAGTCTTGACTTTTTCATTTTCGGTATGTCTTCCTTTTATTTTTGTTCTTCTTTTTATACAAGCAATATTGTGGAGGGGGAATCAAGCTCAGGACCTCAGGTGCAGGATTGAATGCTCTTAACTCAACTCAGTTACAAGCACCTTTCTTTTCACTTGTGTATCTAAAACTGTCGGTTAAAAACCTTGAACCAAGCAAGAATACAATCTAATATAGTTTGTTTACTTTTTTCCCTTACAAAGCAAATGAGGCATTCTTGGATTGGACAAGACGCTTTGAGATAATCTATGGGATTGCTAGAGGGATCTTATATCTTCATCAGGATTCGAGATTAAGAATCATCCATAGAGATCTAAAGGCCAGCAATGTTCTGTTGGATTCTGCTATGAACCCCAAGATTTCAGATTTTGGTATGGCTAGGATATTTGGAGCTGAACAAATTGAAGCAAATACAAACCGTGTGGTTGGGACATAGTAAGTTTCATTCAAAACTGAAAGTACACCTGTTTTTGTTGAATAATACAGAAAGAAGCTGTGATAATTAATCAATTTTATTTTGTTGCTTCAGCGGTTATATGTCACCAGAGTACGCAATGGAAGGACTTTTTTCAGTAAAGTCTGACGTATATAGCTTCGGCGTTTTACTACTAGAAATTGTTACTGGCAGAAAGAACACTGGCTACTACCACGATAGTCCTTACTCAAATTTAGTTGGACATGTAAGCATAACATTAAGACATTACCAAACTTCTCTTCATTTGCTTTTATAACTTGATGATTAATTTGTAAATGGTTTTTAGGTTTGGGACTTGTGGAAGGAAAATAGAGCCTTGGAAATCATTGATTCATCTCTGGGAGAATCATACCCTGTCAACGAAGTTCTAAGATGTATTCACATTGCCCTCTTGTGCGTGCAAGAGCAAGCGAAGGATCGTCCACTCATGTCAGCAGTGGTTTCCATGTTGGGTAATGATGCAGCAATTCCTTCACCAAAGCAACCTGGATTTTTGTTGAACAGAGGTTATCATACTAGTGGAGACCCATCATCCAATACTGATGGAGCTTACTCTGTAAATGACATGACCTATACACAACCAGAAGGTCGCTAAGGAGAGAACCAGACGTATAATTGGACACACTATATTATTCAATTGAGAATCACATGATGAGTGAGATAAGAAGAGAGGATATACCCTGATTTCACTCAATAATTTGCCTTATAACTAGGGATCTAAGTTCTATATTAATTTGCAACACTCATCATTTGTCTTGTTATAAATACATGTTATAAAATATATGCCCTATAATTGGGGATCTAAGTTCTATATCTGCTATACTCATCATATGTCTTGTTGTAAATACAAGCTATAAATTATTTGCAACATTCATCATCAGTCCGACCAGGCTACATAAAAGTACCTTTCGACTGCCAAAGACATGTAGGAAGGTTGACAACTTTATGACACAAGATTTTAGGAGCAAGCCTACTAAGACACTAATCATGCCATGTGTCAACCCGCAATCAAAAGAAAAAGTCACTACAAGGAAAAAGCTCTTTTGCGACACCGTATTTGCAACAGAGCACACGACGTCGCAAATACCCAAAAATTAGCGCACATAATGATTATGAAAAAACTTTTGCGACACTGCTCTAACTAATGTCACAAACACGTCCCCACGTCAATAGACAATTGGGTAAAGTTATTTTAATTTTATTTTAGCGCCCTCTTTTTCCTATTTTTTTTTTTTTTTTTTGAACACCCCTTCTTTTTCCTATTAGGCGCCTTAATTTCATATGAACCCCCTTTTTTTCCTTTTTTTTTTTTTTTTTTTTTTGAACACCCCTTCTTTTTCCTATTAGGCGCCTTAATTTCATATGAAAAATTCCACCAGTTTTGAATTTTATTGGTAAAGTTAGCGGCTGCCTCTCAAATACTCCATCTCCGTCTCTTTGCCTATATTCTCCCAATGTCTCAAACTCTCAGTCCTCTTACGGTCTCTCTCTCAGTGAGCTTGATTTGGATTGGTCTCTCTCAGGTTGGAATCTCGATTTCAAGTTCTATAGTCCCCATTTTGGTGTGCCTTTTAGTTTCCTAGGGTTTCTTTCTACGAATTTTGTTCAATTAATTATTTTATTGATTTTCTGTGCCTTTTGATTTTTTATTTCATTCGTGTGTCCCGTTGTTTGGGATTAGAAAAATTGATTTTGATTGGTCTTGGTGGTTATTTTAGTTGTCGGGCTTTGTTTTTGGGTTCTCTGCATCTGCCGGTGACGAGCCTCACACTCACCACCACGGCTGCGGTTACGGCATCGGACACGGCCATGGCCACGAAGAGGAGAAATCTGGTCCTTGACAAAACCATCAGAGACTGGGTTCTCATCTTCCTTACCGCTTCTTTTACAACTGCTGCCCCCACGCAGCCTTATTGTGATTTTATCTATTTGTAATTGGATAATGTAGCTTAATCTTTAACCGTTGGATTGATTTTAGAGGAAAAAGAAAAGAACAATTTTTGCATGCTTGAAAGTTAATTCCTTGTTTGTTGCTTAATGTTGATGATGATTGTATTTAACTGGCAGGGTTATGTGTTAAATTGGATACATAGTTTCACTATCAGGTTTGGATTCCCAGTGTTGGTTTAAGGTATTGGTCGGCTTAAAGAAATCAAGGGACAACAGTTCAAAACTTTTGAAGGTATAGAGCCTCCAAATTTTTTTACTTTGTTTAGCTTTTGTTAACAAAATGAATCTGAAGCTGTAAAGTGACCAGCAATTGAAATCAAGTTAGGAAATTGGGTCAGAATTTGGAAACCTTAGATGAAGTGTATGAAGGTTTAGAATTTTAATTTATGCCATAGCTATCTTGCAATTAGCTTCTCTTATAAAAACTTGAAGGCATCACAATCCATGTTGCGGTCATAACATAGATGAGTTGTATTAGCGTTTTACTTAACAAACAAATACTTTTACCTGGTGATCCTGTGGAATTTTGCTTATATCTCTGGTTTTGCATTCTTCTTATTCAATGAATGGTATTTAGTTTGAATTTTGATAGCAATGAAGATTTGGTAATAAAGTTGAATGGTGTTATTACATAGCAATTTTTCCCTTTTTTTGATTCAGATGAAAACTCAGAACTGTTCTAAATATAATGGCCATTTCATGCTAGATGAGGACCAATGTCATTTATACATGAATGAGCACTTGTTACGCTGGTTTTTATGTTCCTAAGACTTTCTTTCACCCATTGCAGGCTAGAAAATTTACGGCGTTTCAAAGGGATTGTAAGATTGCAAATAATGACCCAAGCTTATCATGTTACAAAGCAAGCTACAACTATATTGAGCTATCTTCACTCATGGAGCAAAGTACATGCTGATGTTAAAGCTCACCAACTCTGTATGGTAACAGAAGATGGATCAAGCAAAACAAATAGAGAGTCAACAAAAACTTGAGGCGAAGTTTCATTATATAAAGGTGAGACCAGCAGCTTCCACATCTGTCAGCTTGCTAGACTTCAACTTATTTTATATAGGATTCTACAAGTTTCTTCATAATCTTGGTGTGCTTATGCTACAGAACCATCACAAAACTAGGAGTGTCAAAACTTTGATTCATGTATAATCTTGGTGTGCTCGTTCTACAGAACCATCACGAAACTAGCTTGTAATCTGCTATTTCTTCTTGTCATTCTGTTGATACTGATGTCAAACATGTTTCACTCTTGCAGGAAAATGGATTTTTAATTGTTCCTAAAGGTCAGGCACAGAATCACAACCACGACCACGACCACAAGCCTCACACTCATTGGTGTATAATGTATACGACCATTCAACTAACTTTAAGTAAAACTATATTGGTGTTTTCATAATTTTGTCGTACTTGTATATGATAATACAATGCAAATTTTTCAATAATAATATGTTTCTAGTTTGTAAAATTAAATAGAATAATTTGTATCTGGTGTCAAATATGGCGCTAGAATTTTTTTTTTACACTTGGATATATTAGTAATGATGCTTTAAATAATGTTGTAATTTTGTCGCAAATAATATTTGCGACGGTTATTTTGCGTTGTCAATAGTTGTTAAGACTTTGCGACATAGGTTTGTTGCGACGCGTCCAAGGCCGTCGCCAAAAGCTTTTTACTACGTTTTAATTACTTTTTGCAATGTGTTCGTTTTGTTGCAAAAGGGCCATTTTTTTTTTGTGGTGAGTCTAGGATGGGACCCAAAAGTGGTCCAGCCTGTTCTGAGTGATGTTCTAAATTTAGCTCAAGTACTAAATTTAGAATGGGTCAACAAAGTGAGAATGAAACAATATCGAAGCAAACAAATCCTCATGACAATGGGTTAACAGTCCACCACTAGCCCTCGCATTTCACAAACAATTCAACATGCATTTCAAATCACATTTCACAAATGTTTCCAATCCACAATCGAATCACATTTCATAACAATAGATCGATGGCCAAATATATAAAAATACATTTTAATAGAAATCACATTTATTAAACCAAATCATATCCACAAATGATATTATATACTAAACTAGGGTAATAATCATGTCACATTTATTAAAGTCACTCACTAAACAATGTAGGCCCACTAGACTTCACTTAGTCTCCAATAATACTAATTTTAGCATTTAAAACGATTCGAGACATGTTGACCAAAAGTCAACTCGCAGACTTGCAATCACGATGGGGTCCACAACCCTACGTAATTTGATCTGGAATAACCATCCACGGATTTCTGATCCGTAATTTTTCAAGAGTCTCATTTATCTTCTAGAACAATATCCTAAAATTTCGAAATGAATAGTCGGATCTCCGCCAATTGCTAGAATTAGGTGGAGGTTAACAATTAGTTTTACAAATTAAAAAAATTCAATTCATCAAGATCCGTATGTCGGATTTCCGATCCATCAGTTTGTAATGTCCTCAAATATTACGTGCTATAACGCATTAAAGTTTGGTGAAGAACCAACGGTCGGATCGTCGATGGTTATGTCTTCTACTTTTCTACTTTCCCTTTTCTATGTTTTCCTCCCATGTAGTAGGCTGATTACTTGAAACAATGAGTATAGTACTAGTGATGCAATATGATCTAAAAATGGATGGTTTCTTATAGCATGCATATCCATACATAGCAAGCAAAGTTTAACGTCATTGGTTCTTAGCTACTACACCGTCTTTTTAGCTTCTTTGTGTGAAAATTATTCATGTCTGTCATGGATAATAGATTCAACGTCCGCAGCAAAACGCAAACACATTTTCTAGTAACCACCGTGAATAACTATTGGATTGGAGGGGATTAAAAGGGGAGGTGTCACAAGTTTTACATACAGTCGACAAGTGGATGTGACTAGTGTTATTACTAGTAGGTGCTGTCAAAATGAGGGGAAAAGCTATCCCAATTTGGAACCAAGTTAGTCCCCATTTTCTTAAGCTCACTCTATCTCATCTTCCATGAGAATCAAATCAAGCCTGGTCGCACGCTCAAAACTAATTAAACAAGTCAAATTTGAGCACAATAGTGTTCGGTTCCGCTAAACTAGTTTGCAGTCCTACGTTTATTTATTTGTTGGGATTTGCTCGTTAATTCTTTTTCTATAAAATTGTTTCTTGCAAGAGAAAAGCGTATAATATTGACCAACCAATAGAATTATAGTGGTCTAGCATAAATCTTGTATATTATCACATGGTTTTTCAAACTGAAAAGCGTATAATATTGACCAACCAATAGAATTATAGTGGTCTGGCATAAATCTTGTATATTATCGCATGGTTTTTCAAACTAAATAAGGCTCATTTGAAAGTTATTTTAAAGTGTTTTTGGTTAAATTGTTTTTGAGTTCTAAAAGTGTTTCAAGTATTTTTTTTGCAGGAAGCATCACTTATATGCTTCTTGGGGGAAATATTTTAAGTGCTTATCTGAAATTCATTTGCATTTTTATTAAGGATTGATTTCAAAACATTCTTATCAAAAACGTTTTTAATTATTTTAAAACACTTCTAAACGTACAATAAAAAAACTAAAAATTAAGAGATCCTAAACTTGTAGCTAATAGAAGCTTTTATGTGTTGTGTTCAGATAAAAACAGAAAGTCGTTGTTAGATTGGAGAACGCGGTTTCATATTATCATTGGGATTGCTCGAGGCGTCCTATATCTTCATCAAGATTCAAGACTAAAAATAATCCACATGGATTTGAAAGCAAGCAATGTTTTACTGGATGGTTCAATGAACCCAAAAATATCAGATTTTGGCATGGCAAGAATGTTCGGGGATGACCAAATTGAAGCAAACACGAACAGAGTTATTGGCACCTAGTAATTCTCTCCTCTCACTCGAAATAAAACTCTAGAGCTGATATGTTTTTTAATACTGATAATGTGTGATTGCAGCGGTTACATGTCACCGGAGTATGCTATGGATGGGCTATATTCCATAAAATCCGATGTGTTTAGCTTCAGAGTCTTGGCACTAGAGATCATTAGCCGCAAAAAAAACAGTTTCCAATTCGAAAACACCTCTCTGAATTTGGTTGGACTTGTAAGTAAACAGATAATTTTTCAAATGATAAATCTGACTCTTGAATAGTCCAATGATCCAAACATTGTGCTCACACTTGTTTCAGATATGGGACTTGTGGACAGAAGGAAAAGTCTTGGACATAGTTGATTTGTCACTGAACCAGTCGTATTCGACTCACGAAGTTATGAGATGCATTCAGATTGGGCTCTTGTGCGTGCAAGAAAACGCAACGGACCGGCCAACCATGCTAGATGTTGTGTTCATGTTGGGGAATGAAACGAATCTTCCACATCCAAAAAAGGCAGCGTTTAGCTTCAAAACTGGTGGTCCAGATTCTTCAACGTCTAGAGGAGCTTCCTCTGTAAATGATGTAACAGTAACAGTTATTGAAGCTCGTTGAGTTTGCACTTCTCAGGCCTTGTAGAGATTTTGCATTACTTCCTAAAGTATTTGTACTCAAATCAAGATTTCTTTGTAGGTGAAGATTTTAAATTCAAATTCAAATCCTAGAATCCAAACGAGGCCCAAATGTTTAAATTTTAGATCAAACATGAAGACGTGTGAGTAACAAATTGAAATTCTCAATTGTAAACAAAAATCTTGGCCGTGATAGGTAGTGTGCGAATTCCCCTTCTTAACAAAACAAGTTATAGTTTTTAACTTTTTTTTTTATGACAAAAATAAGCTTGGAATTTTGACAAAAGTTAGAAATTATAAATTGATATGCACAAATTCTCTTGTTTTGAATTTATAAACATAGAAATTTTGATTATTCGTTTGAAAAAAAATTTGGAATTTGGGAATCCAATGTTTAAAATCCATGTAAATGAATGTCATTTTTAAATTTCTATGAGTGAGAGTTTAAAAATAAAAAGTTCCTATTGAAATTCAATCGTTCTTTTAGGTTAACAAAACAAGAAAACTTTCAAATTCTTTACAAATTCTAAAAAATAAAATTCAGTCAATTATATTTGTATCATTTTGAAAGGCTTATTATATTAACACCTCACAAATTGTTGAATAAACCCCACATTTTCTTTTTCACTTAAAAATTATCTTAATACACCCCACATATTTTCTCATAATTCCCCCACACTCTACATTCTCAATATACAATTATACACCTCATATTTTGTACATACACCCCACATTTCTCAAATCTTATAACACTTATTTTTTAATTTTCAAAAATTAAATCTAACCATTTGAACATTTAATTTGTCGAAATATTTCAAATCATTTGAACGTTTAATTTGACATCTTCAACGCTGCAATGGGCAAATTTAAGTACAATGTTGCCTATGATTTAATTCCCTTCGCCAAACCAGATGGTACAAGTGCTGGCACTTAGGATGATTTGGCGCATCAAGTATTTATCAGGGTATGTAGTACTAGAAACTAGTGCAGAGTTCACTTTTTTTTTTTTTTTTTGGGAAACTAGGAATAACATTCCAAGGTCACGAAGTCAAAAGGTACAAGCCTACAAACAGGCAAACACCAAGGAAGGCAGAACGAAAACGACATTGATGAAAAGGGGTACAACCAGAAATGCATCAACCAAGTTGAGCGTCACCTCAAACACCGCCTCAACAAATCAATGACGACCAAGAAGAGCATCATTGTTCAAAATGTGAACCAACGAAGATGGGGCCTGACGACCACCCAAACAGTATCACACATCTCTGAAAAAATAACCGACGCAAAAAAATCCGACGCCATATTGGCTAATCTTCGGAAAATCAACATTTTCTTTGCTGCCACATACAACGACCTATTTGCTCTAATTGTTGCGTCTGCTGCCACTACATCGAAATTCTGTCACAGATTATTAGTATTACAACTAATGATAAAATTGTGTAGAGTTCACTTTGTTTAACAATTTTATCATTAGTTGTAATATTAATAATCTGTGACATAATTTCAATGCAGTGGCAGCAGACTCGACAATTAGAGCAAATAGGTCGTTGTATGTGGCAACAAAGAAACTGTTGAAGTCGTCATCAGCATCGCCGCACTGGTGAGCCAAACGGATGAATAGCTATGGGATCCAAAAGAAGAAAAGGGCAAACAAAAAACTCCCAACACAACACCTCCAACAAATACCAGAGATAAAGCCTTTAATTTTGACCAAAAATGCTGATTGGAATTTGACAAAAATGTCGCCTGGGATTTAAATCGTATATGGGTTTGTTTTCAATTCCACTATTAAAACTCATCTTGTCTGTTTTTAATATTTGGTGGTAATTTAGATGTTTAATTCTTCATGTAATCCTTGTGATCCAAAAAAGATATGAATATAGAAGTTTAAATAACGCATCAATATCGATGTCATCGAAATCACTAAAACAATGAAAAATATGAAGTCTTATCTCATGTGAAACTTTCAAAACATCGATTTCGTGTTCTATTTGTCAAAAACAATTTTTCTCAATTAACATGTTTGTAGTTTGATTGGTTAGAGTTTTGTTCAACAATGGAGGGTGATAGAGTTTTGATAGTTGAGAAGATAAATAATACGATAAAAGTGATTTAGGATGTATTTAGAAATTTTTATTTATGTTTAAAACCTAATAAGGTCAAAATTATCATTGCATAGTGAAGTAAATAAGTCATATAATATTAATTTTAATATGAGATGCAATTAACATTTTGTGAAGTCTAATATAAATTTTTTTTTAAAAATTCTTTGATAATCTTAAATTTCTTTATCTGGCGTAAAGCTAAATTGAAATTCTCGGTTTTCGATAAATACGATGGTAGCACGCTAATGACTTTTTTGTTAAATTATTATTAATATTAAATTGTTGGACCACATGCTAATGACTTAGGTTATAAAACATTTCTTCTTCTTTCAACGATGTCTTCATACGTGGACCCAAAAAATGATGTCCTCATATGTTATTACACTTCACACAATATACTGTAATTTTATGCTTATCTACACTCTTTTTTTTTTTTAATGATTTTAATAGTCACCTCGCGGCACTGAAGACAAATTATATTACTTTAGTCTAAAGTAGGGGACGTGGCACTGTGCAATTTTGAGGCAGATTTCAGTTTATTTACAAAATTGCCACTCAGTCTCTCATTCCCTCCCTAAAGACCTTCTTTGCTTTCCCCAGTTAAAGACTGCGATTCGCCACTGAGCTCCGAGTTCAGGGCTCTGTCCCTCTACGGCGGTAGAAATGGAGTCTCCACCTCCTCGGCGATGGCCACGGAGGCTCAGCGCTCGACCCAAGACGACAAATTGAAGGATGCCCAGATGGAGGTAGCTGATAAGCCTGAGAAAGTCGTGCTTCCAACCAACGAGTCCTCCGAAAGCCTCATCAGAATTCGACACACGGTATTTATTGAAATTTCATTGCTTTGGATTGGATTTATGATTGTGTTATGTTAAATTGAAGTAGGAGGTGCTTTCCTGTAGAATTTTTTGAATTTTTAGATTCGTAGGAGCTTCCCCTTTTTGAAATTGATGCTTTTAATCAACCATTTTCAATTCTACGTTACTAATTGTCACCTGATTCTGTTGTGAAGAATGAGGGAGTGAGGATGAAGAAAATAAGAACATAACTTTTCGGTAATTTGAAATTTGATCGAATAGGACATGGAAAAATGGGTGTATAGCAGTAGATAAGCTGGGAAAATTTTCATCCTGTTTTTGGGAATGTGAGAAGATACATGGGTTTCTGTATTTTGATAAGGTGTTGAGGTCGAGCTATGTTCATTTTTTTTTCTGAATTTCCTTGTAGTTTGATATCAATGGCGCCTTTTCCGCTGTTATGGTGATGAACTATTTATATGTGTTTGACTGCAGTGTGCACACGTGATGGCCATGGCTGTTCAGAAGGTCTTCCCTGATGCAAAAGTGACAATTGGTCGGTGGATAGAAAATGGGTTCTATTATGATTTTGATATGGAGCCTTTGACGACAAAGAGTTGAAGAGAATCAAGAGGGAGATG
>pear circRNA 0000020
GTTTGGCAGCTGTGGAGAGAAGACAGAGCCTTGGAAATTGTGGATTCGTCATTAGAGTCAAATCAGTCCGAGGAAGTCGTGAGATGCATTCAGGTTGGCCTTTTGTGTGTGCAAGAAGATCCAGAGGACCGCCCAACCATGGCAGCTGTTGTTGTCATGTTAAGCGGCGAAGCATCTCCTCCAGTACCTAAGCAGCCTGCATTTGTATTCAGAAAAAACCCCTGCAGTAATGCTGATCCATCAGTTTCGAAGGAATCATGTTCTATAAACGACCTGACAATAACTAAATTTCAAGCTCGATAATGATGCAGCAGGCTCTTTTGCTTGCATAGTTATCGAACTTCTATTCTTTTTATTTCCCTTATAATTGTCTGTCCCTATACTGCTGGCATTTGTTGGCCTTTGTATGACACACCGGAAATGCATTAGAAAGCAACGTGCGGTTTCAATGTATGCGTAAGCGACCGGAACATGAATCTTTTGAGCAATGATGAGAGAATACGGATGCAGTCTAAGCGATCGGGAGTTTGAGCTCAGATGACTTAGCAATTTTAAGATATTCGAGTACCTTTGAATTTGAGTGACTTGATCATTTCACTGTCTTTCTTGTTGCAATAATTCTGATACTTTATTGTGGTTGAAGGTGGAGAATATTTCATATTTGTCAAATTGCAGATAACCCTTGAAACGTTCAAAAGCCAGATCCATTTTATTTATTTTTTTGTTATATGGTTCTCTTTGGTCTTTCCAGTTTTTTTAACTTCCTGTGGTTGAGTCATAGTCAACGTAATTAGAGTCGGAGAGAGACTTCCATCAAATGGGGATATCAAAAATAGCAACAATGCGAACGTATAGGTACGAAAATCACAGAAAAATAATTAAAATCCATTGATTCAAACACACAGATGCCCCGAAAATGTACATGAAAGTGTTGCTTGTGGTTTTCCTCTTCTGATTTGCACGTCCAGGGAAATCATCAACATGTGAAGGACGGTGACCTCTTATTCTCCAATAAAAAAAAAAATAATCACACTTGGGAGTATTAATAAATCAACATGTTGTCACCTTTCATGTTCATTTGATTATTCTTCTTTGAAAAAGGGATTAGCTGGCAGTTTCGTCGCTGTAGTCCACATTTCCAGAGAAAATGAAGACTCACAAAGACATTTCACCCTCCCATGCCCACCATCTTGTGGTTCACAGGCATTAGAAATAAACTCAGGACATGCTGTGTGGAATTCGGGCATAGAATTCGTCCCTGACCATTGGGTCATCCCATGATGGTTATGTTCATTTTACCATTGGTATAGCTTATGTATGCAGTGAATGTAAGTCTTGTAGCCTAATGCTTATCACCTCATATTCAAGGATTATTAATCTCAAATGATTAAGATTGTTCAGACGCACATTACCGTGTGTTCATGTTAGTAGTCGAAAGAGAAATTTTGTCTTATAACCAATATAACATTCTAGTCAAATGACAATAAATTTGTGAGAATTAGGACAAATCCTATGCCATGTGACATTATAAGACGCAAGAGACGAGTATCGAAGGACATTATGAGATGGTGGTGTGATTATGATTATGTCCGTTTTGGCAGCAGGTCTGCTGTCCCTAAAATGAAGCTGAGTTCGTATTAAATGGTATGACACGTGTCAAAAAATGATAGAAGAAATACGGAGGAGGGAGACAGCACTGAGCCGTTGGTTTTGAATTAATCAAAATGAGGGTACTTATTATCACCGGATGATTCCAAATAAAGAAAAATCATTATCCAAATTCTTGCGGGGCGATTGAAGCACAAAACTCTAACCGATTATTCTTCGAAGAAACTGATATGACTGTCAACATCCGAAGTCTCCTTGACTCGAGCCATGCTTGCCAGTTGCCGTATAAACTACTCAATCCAAATAAGCAGCAGAAATTCCAAGAGAAAAAGATAAATATCAGGGATAATTCTTCATCGTAGATGCGAAATCCCAAATCCCCAGAAGAAAAATGTTATCCTTCAAGCCTCTGTTTCTGTTCTTCCTCCTCCTTACGCCACTCTGCACATCTATTGACACCATAGCACTCAACCAACTGCTCAAAGACGGCGACACTCTAGTCTCCAAAGACAGAAAATTTGAGTTGGGATTCTTCAGGCCCGACAACTCCAGTAGTTCCACGTACGTCGGAATCTGGTATGCAGATCAACCTCAAAAAACAGTTGTTTGGGTGGCAAACAGAGACAACCCCGTCAACGACAGTTCCGGAGTTCTAGCAATTAACAGGTACGGAAATCTGGTTCTCTCTGCTGCTGGGAACATTTCCATTTGGTCAACGAATGTGTCTGTCGATGTCCAAACCAGAAGCACTTTTGTAGCTCAGCTTTTAGATTCTGGAAATTTAGTGCTTTTCCAGGAAAATAAAAGTGAGAGCTTTATTTGGGAGAGTATTGATTACCCAACTGACACTCTACTTCCAGGAATGAAAATTGGGTTCAATTGGAAAACTGGGTTGGAATGGAAATTGACATCTTGGAATTCCAAAAACGACCCTGGAACCGGGGGCTACAGTATGAGGATGGTTTACAATTCAACTGCCACCCCTCTATTTGTTTTGTTTAAGGGTTTGAGCAAGTATTGGAGATCTGATCCCGGGCCGTGGCCGAATTTTGTAAGCAATGATGAGGAAATGTACAGTTATTTTACTCCGAGTGAAAACGGTTCTGTAGCACGAGCGGTGTTGAGTGATTATGGATTGTATCAGCATCTGAAATGGAGTGATGCTGATGATCAGTGGGAGGAAACTTTTGCTGTACCAAAATATCGGTGCGACAAGTACGGACAGTGCGGTGCTAACAGCATATGTAGCCCTGACAACGTTAATCTGTTTGAGTGTGAGTGTTTACCTGGGTATGAACCGAAATCTGTGAATGATTGGAATCAGAGAAATGGGTCGGATGGGTGCGTGAGCAAGCGAATTGGGGGGTCGAAATGTGGGAATGGGGACGGGTTTGTGACGGTTCAAAGAGTGAAAGATCCAGATGCATCGATAGGAGCACAGTTGGTTAAAAGCATGGTTAAAAGCATGAGTGCTAAAGAGTGTGAGCAAGCGTGCTTAAACAATTGTTCGTGCACAGCGTATATGAGCATGGAGTGGGAAGGGCGGATTGATTGCATGACATGGTATGATGATTTGATGGACATTTTAGTGCACACAGAGTTGGGACGAGACTTATATGTTCGTGTCGACAAAATTGAATTAGGTAGTGATTTTGTTGGTCTGGTTCAGTGTCCTTACTAGTTCTGTATTTCATGGTTTTCTAATCCTTTGTCCAACTCGAATGTGTAGCTAAGCATACCAACAAATCAAAGGGTTTTTTGAGGAGTGGCGGTTTGGCTATTCCAATCGTTTCGGTACTGCTGGCATTGGTACTAATCATTGTGTTTGCCTGCCGGCGTCATAACAAAAAGAGTAAAACAAAAGGTATGAGAAGTAGTCGTCCCCTCTGAGTTGTTTAATGGTTTGATCTAAATAAAAGCAATGCGATTTCATCTAAATGAATGTCTGCAATTGGTTTATGTGATAGCACAGACTACGTGGAGGTAGATGAACTTGAGGAAACTGGGAGACACCCCGAGTTGCAATATTTCGACCTGAGCACCATACTAGCGGCCACAGACAACTTCTCGCCCGTTAATAAACTCGGCCAAGGGGGTTTTGGCACTGTTTATAAGGTAAATCCCAATTTAGAAGTCCTGCACATTTTTTAACTGTATGATTTCTTCTGAGCAGTATAATTTTGTTCTGTTTCTTCAAGTCTCAGAGTTTTTTTTTTTTTTTTTTTTTTCATTTTAAAGCATGAAGGCCTAGTAGTAATTGTAATACCGATTCCTTGCTTCAGGGCCAGTTACCAAATGATCAGATTATAGCTGTAAAAAGATTGTCAAAAACTTCTGGACAAGGGGTTGAAGAATTCAAAAATGAAGTTGCGCTGATAGCGAGACTTCAACACCGGAATCTGGTGAAACTTTTAGGCTGTTGTATAGAGGGAGAAGAAAGGATATTAGTCTTGGAACACTTGCCAAACAAAAGTTTAGACTACTTTCTTTTTGGTATGTCTACAGGAATGATTCATTTATTCATACTGTTTCTAAAACTATGCCAAACATACTCGAAGCTTCATAGCGAGATATATAACATGTATTTTACATAAATAGAAATATCTTGATGCAGATCACAGAAGAAGGTCCTTGTTGGATTGGGATAAGCGTTTTGAAATCATCAATGGGGTTGCTCGTGGGATTTTGTATCTTCACCAGGACTCGAGAGTTAGGATTATCCATAGGGATCTAAAAACCAGCAATATTCTTCTAGATGCTGAGATGAACCCGAAAATTTCAGATTTCGGCATGGCAAGAATATTCCATGGGGACCAACTGCAGGATGAGACCAACAGAATTGTTGGAACATAGTAAGAATTTACTGGTGCTCAAACATTTATTGATGGTTTGAATCACCAAATATTCACATTACACATTCAATAACTATAAACTCTTATTTGGCTTTAACATTTTCTTTTCATCATATGTAGTGGTTATATGTCACCAGAGTATGCAGTGTTCGGGAGATTTTCAACAAAGTCGGATGTCTTCAGTTTCGGGATCATATTAGTGGAGATTGTAAGCAGCAAGAAAAACAATGGTTTATATCAGGAGGATCATTCCATGAACTTGATAGGACAT
>pear circRNA 0000022
GTTTGGCACTTATGGAATGAAGGCAGGGGACTGGACTTGCTAGATGAAGTATTGGTGGATTCATATTCGTCCTCAGAAGTAATGAGATGCATGCACATCGGACTCCTTTGCGTGCAGGACAAGTCTGAAGATAGGCCAACCATGCCGGACGTAGTTTTCACACTAAGTAGTGAGACGGATCTTCCACTACCTAAGCAGCCTATATTTTCTAATTTCCGAATCTCTGTCTCTAATCCTCAACCCAAATATGACAATATTTCATCTGCAAATGAAGATACCATAACCGTGATCGAAGGTCGGTAAGCAATAGAACGTTGTTACATCACAATGCAATGGATTTTGGTGATTGCACGTGTAAGTATAAGTAGGGTTATTGCACGTGTAAAAGTTCTGCAGCTTGTAGACCGCAAAATCTGCTATTTAGTACACGGCGATGGATTATTATCCTCAAACAATTTCACAATTTCAATGGTAGACTGAGGTGACAGATAATCGAAACATTTTGTTCAATGAATTCTTTCTTCTTAATCTTATTTGACGCAGCACAACGTGATGAATGGGTTACCAACGTAATCCTTTGGAGAACAAACTTTGAATTCACCAAAAAATCGAGAGAAATCCCGAAAGGTTGTGTTTGATTAATTCTTGAATGCCCAAATGATTACATCTAGATGACTTAAATAAAGTTTACAAACGTTTGGAGCAACTCAAAGGACTTGTAGAAATTAAAATAACATTAACTAAACACTAATAGGATGGAGAAACAAGGTCTGATTTTTAATACGAAACTTTAAACGCCGTTTTGGAGGCTGAAACAATCCCGGATCACCAAAAGCCACCGTACTTCATAGCAAAGAAGTGAGTTGGACTTGTAGCGTCGTGTTCTTTCCGAAAAGGTATCACGAGCCCAAATCAGAGCTCAGACACCGATCTGCAAATTTCCACTTCGTACGTTTATCTTCCAATGGTCCATTTCCTCTTCAATCTAGTCTGCCATTTGTTCTACATCATTATTTGCTAGTAAAATTACGAATGGATCATGCATGGAAATCACACATAGCATGATATGGATGGACAAAGTGATGACACTGCCTAGACTTGTTTTTGTAACAATTTTGATCAAGGCGGATAGTAAAATAAAATTTTCAAGATGTAAAATTTGGAACTAAGAAAAAAAACACCCACAAATGAAAGCATTTTAATTCTCAGAAAACAACCTTTAAGGCTTTAAGCAGCAGTACAAACACATCATCTCACCGGTAATGATCTACACAATATATCTTGTCCCGTTCATCGTTCATGAATTACGCACCCTGAAACAGGGACACCTATGTTTGAAATGTGAATCATCCACATACTCAATTTTAGCACAAAACAGTATTTCAATGTTCGTTCGTATTGCTTTTGTCACATCTCGGCCCGAGCCCCCATCACAACTCGGGTTCGATTCCACCGTAACACGATATTATCCACTTTAGATCCCGACCACGCCTTCACGGTTTTGTTTCTGAGAACTCAGACGAGAACTTCCTAGTGGGTCACCCATCATGGGAGTGCTCTCGCGTGCTACTCGCTTAAGTTCGGAGTTCCAACAGAACCCGAAGCTAGTGAGCTCCCAAAAGACCTTGTGCTAGGTAGGGATGAGAATATATATATATATATATATATATATAAGGATCACTCCCCTGGGCGATGTGGGATATCACACGCTATACATAGACTGAACAANNNNNNNNNNNNNNNNNNNNNNNNNNNNNNNNNNNNNNNNNNNNNNNNNNNNNNNNNNNNNNNNNTGGCTCGCCCATCCTGGGATTGCTCTCGCGCGAACTCGCTTAACTTCAAAGTTCATACGGACCCGGAAGCCAGTGAGCTCCCAAAAGGCCTCGTGCTAGGTAGAGATGAGAATATACATATAAGGATCACTCCTTTGGGTGATGTGGGATCTTACAGCTTTTCAAGGAATTTTTAATCATTCAGATGCAAATTAGAACCGAAAGTAGTGTTAATGCTTTGAATTCTTCCATGTTCTTCCTATTCTTCTTCAGCTTGCTTCTTCTGTCACGGCACCATTGTGCCGCAGTTTACGAGATAAGTCCTGCACAACCATTTTCTGAGGGACAAACTCTTGTCTCTCCTGGCCAGGTTTTCGAATTGGGATTCTTCAGTCCTAATAATAGTTCCGGTATTTATCTCATGTTAAAAAGCTTTATTGATCTAATCACTATATTAATACTGCGAGGGTTATATATCACCTGAATTTGCAATAGAAGGTCTGTTTTCAGTAGAGTGGGATGTTTATAGCTTTCGGGTATTGCTGCCAGAGATTGTAAGTGTCAGAAGGAACACTGGCTTTCGAAGGAACACTTGAGCCTTATTGCATTTGTAAGTACACACATGATGTTTAAAATGCTAAGTGCACGCTATTTACTTCTTTAATCCGTAGCTGTAACATTGAAACGGAGTCACCCACATATTCTCATACTATTGTACTAGCCTTCGTGCACGCGAGTGAGACATTTTTGAATCACAGCATGCTACGCGTAGCTACACATTTTAAATATATTTATGGACAAAAGGAATGTCAAATATTTGAAGTAAATGAATAATCTTAGACCATGCTAGAAGAAACTCCTCATAAACTAATTAAAGCAGCTGAATTCACATAATAAAATCGATCTCTATAGAATTTACATCAAGAATAGAGAAAATAATATTTAATAAACAATTAATTAAATCACATTATTGATAATCCATTGTGAGGTAAGCTCATCCCCTACCCTTAGTATAGATAATATTGTTTGCTAAAAAAAAACAATCATTTGACAACTAATTTAATCACATTATTATCCGCATGCGAAATTTTTTTTTTTATAACTGGCATTACAAGCCTCTTAAGATGTTTTGAATATGTTTAAAAATAGAGAAAATAATATTTAATAAACTGATTGAATCACATTATTACTTGCCCATTGTGAGGCTAAGCCCACTCTCTCCCTCTTAGTATAGATGCGTGTGAATAACTTTTTTTATAACCGGCATTACATGTCTTTTAAGATGTTTTGAATGTGTTTAAAAATAGAGAAATTGAATCACATTATTGCTAACCTATTGTAAGGTACAAATAAAAAATAAATAAAAAACCACAAAAAATTAATTATTAAAAAAATACTATTCAAATGACAAAAATACCCCTATCTTATTTGATGCATTATTTTGGAATGCCTTTGAAGTTTTCGTTTTGGGAGCATTTTTGTCCAAATATTTTTGGTTGAAGTTTGGTAACACCAAAATAACTATTCACCTTTTCCATTGGCTTTATATATAGATACTAGCCTCCTTGCGCACGGAAGGCTTTTTCATAATTACGACGTTCTACACGCGACCTACACAATTTAAATGTATTTATCTACGCGGATTTGAAAAGTGAATTAAAAATTAAAAGAATGAATATAACCTTATCATATATTTGATGAAAGCAAAATATCTTTGTACATAACATTTCTTGTGAAGACTCCCATAAATTAACAAACACATAAAACACATAGTAAAACAACATAACAAACTAATTATGAATAAACCACCGAAATTATGACTTCAATTTAAACACGATAAAAGCTAAAAGGAATACCAAAGTTTATTCAAACTTAAAAAACAGAACAAAAAATTATGCTTAAAATGTGATGTTAACAATGCTCTAATTTTAGATCACTCACCTTTAGTGCCGAAATCCTTGAAATAGAAAGGAAATGATGCAGAAACATGAAAGCATAGTATTTCGAAACCTTTTTTTTTTTTCACAACATGCAGAGTTGAAAATTTTCAAACACCTGTATTTGTCAAAGGAACTGATCACATTATATCCAGTGAAAAATTTTGTTTTTTCGGAGACTGATGTTAACAATTCTCTAATTTTAGAATCACTCACCTTCAGTGCAAAAATCCTTAAAACAAAAACAGAAAGATGCTGAAACGTGAAAGCACAGTATATCGAAAACCTTTTTTATTCAATAAGCATCACGCAAGCTGTCAAGAACAACTAAAAAAAAGTATCAAATAACACAAAAGATCAAGTGCATTGTACACAATAGGAGAATGAGAATTAAGAAGGCAGCAAGAGTCACTATATCTCTCTAATTGTTAGAGCTATGACCTGTCCTTTCACATGTAATTGGGTTGGGTCAGGCTGCGAACCAAATTAATATCAAGTCAAAAACTATTTAAGACTAGGAAGTCAAAGGTTTTGTTTGACAATTCTGAGATTGCCCTGATCCTGCTGAGTCAAGTCAACTAAGCCAAGCGCCAGTAAAATTCCTCCATTTCTTCCAGCACATAAAGTCAACTTAAACAGGTTTGGCCCAAGAAATTTGCCCCTTTCAGGTATTGGCTTCGGTGACATACAGGTCAAAATTTTCATATAGTACAGTAAAACAGCTTTTGAAGGAAGTCATTCGGAAGTCGTTCTCACAATTAAAATAAAAACGTTGTATAGCTCATTACCAATTAATAAATCAATGACCAAATAACCAAAATTTTGCATTCTTTAATTTGTTTGAAATTAATTTCGCCTCCGTCTTTTTCAAATCTGATAAAATCCCCAAACACACAAAAAACAACAGCTAACTATTTTTTATACACTGTAAAGAACGACTGCATCTTAACCCATTTAACATATTCATAAAATAACATCAAACACATTTATGCATTAGATTATATAAAAGTGAAGTCTCACAACATTCATAAAAAATTATTACTTCGTTAGAGAAATGCTTGAAAAAAAAAATGTAAATTACTCACCTCTATTACAAAAACATTACAACAGCAGATAAAAACCAAAAAAGGAACTAAAGCCACTAAGAAAATCACAAAACTCACAAAAAAATACAAACCCGGCGACTTAAAAATCGATTCTAATAAAATTGAAAACCCAGTAATTCTGGCAGTCACCGTACCACTGAGAAAACATCGAAAAATAAACACCAAAGAAGTTAATCACTGAGAAAACATCAAAAACCAAAATCAGATGCCAAAAATCCATAAAATTAAACCAAAAGAGAAGTGAAAAAGGGGAGGGAGGCCAAAAAAATAGGCCTTTGCTATTGAAAGAGAATGAGAAGGCTGAGAAGCATTTAAGACAAACCTAATTTTTATAGACCTGGCAGTGAATCTTCAGGGTTGATACAAAGATTTTGTTCCAACATAGCTAAAAGATTTAGAGCTGGGTCACAGATCTACACCCCGGTATGCCAGTGTGTCACGCCAAACAAATAACGTGATCCCATATGTTTTAACGCTCTCACATGACGTTATATAATTAGTCTAAGATGTCACAGCCTAAAAAGGTATAGGAAAGCTCTCTCGATGAAATTAAAAAGAAAAAAGACATTCAAATACGTGCTGATGGAAAGTAAAGATGTATACCTTCTTCCTTAGGCGACTCTTCCTTGCTGCTTCTCTGTTCTGGGCCAGCCTACGTAGTGTCTGCAGATAAGTTAGTTTAATCGGATTAGCATTTAAGATTGAAAATTACTTCCTAATAAAATCACGTTTATCAATAATCCAAATATTCTAACCTTTTGGTCACCAGTAGTTCTTTCCTTTGCCTGCTATATGGAATCCACTACCATTAGTGCTCCATTCTGCACTCCATGAAGCTATAACAAAATCGTATCTCACATTAATCCACTGACAATAAAAATTAGAAAGCTTAATAAAGTTTACAGTAAAATATGCAGATTAAAGCAGATCAACTTAGATATGGGCCATGTTATTAAGCTAGTAGTTGAATTGAAAACATTCTGGAAACTATCGTTTTAACTAACAAAGCGATATTCTAAATTACTATAATTTACGGGAGGGAGATTCGAACTATAATGCAAAGGGGCCGAGCCTGTTAGCGTGAGTCAATATTAGGAAAAGTAGGGAATGTAAATAATAGGAGTCCTTTATTAAGTAGGTTTGTGTATATGTTATTTGTTTCCTTGTAAAACTATAATAGTACTGATGTATATATATTTCTAAACAAGTAATACAAGAAAACATTCCGTAAAAGTTCTATTTGGTATCAGAGCGCCGAAACCCTAGTTTTTTTTTTTCTTCCGCTGTGCTTGGGTGACTGTTTTTCTGCAATTTTCTGCAGAAAACAGTGGTACCGTGTGTGTGTGTAATCTTGCTGCGTGCAGTGTGGTTTTCTGCAGTGTTTTTTCTGCAATTTTTCTGCAGCAAACAGTGTTGCTGTGTGTGTGGTATTGCTGCGTGCAGTGTGGTTTTTCTGCTGTGTTTTTTCTGCAGCAAACAGTGTTGCTGTGTGTGTGGTATTGCTGCGTGCAGTGTGGTTTTTCTGCAGTGTTTTTTCTGCAGCAAACAGTGTTGCTGTGTGTGTGGTATTGCTGCGATCTCTGTTGTGTATTTTTCTGCAATTTTTCTGCAAAAAAAGGTGTGATCCGTGAGGGTGTTTTTGGTGATTTGGTGAGCAACTTCTCTGCACAGTTTTTTGTCTGTGTGGTGTGGTTGCGTGTACGTAGTATCGTGTTGTTTGTTTGTGGATTGCTGTGCTGTTGGGTTTGAGCCTTTTTTCGAATCCAATAGGTCACGGGTTTGACTCCGGCGGAAGTTGTTGTTGCTTGTTTGTTCTTGCAACGTGTGGTTCCGTAATTGGTAGGGTGCTGTGATTGCCGTGTACTTGTGATTGTCATTTTTGCGTATTATTAAATGGCAAATACAGGTTGGATTTTAGATTCTGGTGCAACGGATCATATGACATATGATAAAAATATGTTTCAATACATGACCACATCTCACAGGAAAAATATATCAACTGCCAATGGTACTTTGGCACCCGTGTGTGGTGCCGGCACTGTGCATCTTACCCCTACACTTCCCCTACATCATTGCTTGCTTGTTCCTTCTTTATCCCATCATCTGTTATCCATACCACAGGTTACTGAACAATTGGATTGTGTTGTTCTAATGTATCCATCATTTTGTCTCCTTCAGGATATTCAGACCAAGGAGATAATTGGGCGTGGCACTAAGAGAGAGGGGTTGTACTATGTGGACGACGTCGTTTCTGGCAGAGCTAATGCGGTTCGAGCGTCCCGGTCTAGTAATTTACAAGAAGTGTGGTTGTTGCATCGTCGGTTAGGGCATGCATCTTTTGGGTATTTACGGCGTATGTTACCTAGTCTATTTAGTGGAATAAATGAATCAGACTTACATTGTGAAGTATGTATTCTTGCTAAAAGCCATCGGGCTTCGTTTCCTCCTAGTATGAATAAAAGAGCTTTACCGTTTGAACTTGTGCACTCTGATGTTTGGGGACCATCTCCTGTTGTTACTTCTTCTGGGATTAAGTGGTTTGTTACGTTTGTTGATGATTGCACTCGTATGACGTGGTTATATGTGGTGAAAAATAAGAGTGATGTTGGTATGGTATTCCGAACCTTTTCTCAAATGATTCGGACACAATACTTATCTGTAATTAAAGTTCTTCGTTCTGATAATGGTGGTGAGTATCTTAATTGTGAGTTGTCGGAGTTTCTTTGTGATCAAGGCATTCTCCATGAAACAACCTGTCCCTATACTCCACAGCAAAATGGAGTGGCTGAACGGAAAAATCGCCATATCTTAGAAACGGCACGTGCTCTACTTCTGGGCGCGTCTGTTCCTAAGATTTTTTGGCCTGAAGCAGTTACTTATGCGGTCTACGTGATTAATCGTATGCCCTCTCGGGTGATTGACTTTCGAACTCCTCTTCAAGTTCTCACTCAACATGTTCAGGTGATGTCTACTCATACTCTCAAGCCCCGGGTATTTGGTTGTGTGGCTTATGTGCATATTCCGAAAATTCATCGCACTAAGTTGGATCCGTGTGCCCTTCGATGTGTGTTTGTTGGTTTCTCATCTCACCAAAAAGGATATAAATGTTATCACCCTGAGACTCGGCATATGTATGTTACTATGGATGTGACCTTTTCTGAATCGGAGTTTTTTTATGCCCCCGTATCTTCATCTTCAGATCACCAGGGGGAGAGCTCTAGTGGTGATCTGGAATGGTTGGACGTGCCAGAAAATACTGTGGTTGATGTTGAGGCCGTGCATGCTGGTGCCGTGCCTAATGCGGCAGTGATCATACATGCCGTGCCAGAAGTTGCTGCCGAGAGCAGCATGCAGTCAGAAGCAAAAGATGCCGAGAGTGATCCACAGTCAGGACAGTTCATTGTTGAGCCTACTTGTGTAACCCCCTCTCTCTCTAGCTCCACGGTGATGCCCAATGATTCTTCTCTGAATAAACCTGAGGTAAGTATTGTGGATGATTATGTAACTAATGCAAGTACTGATGTAAATACATATAAGCTGCCACCGAGACAAAATCGGGGTGTGCCACCTGACAGGTTTTCTCCGGAAGGCAAAGTAAAGTATCCGATAGCTAACTATGTCTCATGCAATGGTCTTGCACCAGAGCGTAAGACCTTGATAGACAATATGGAGGCTATTCGAGTACCAACTCGTGTGGATGAGGCTCTAAAGGATCCAAAGTGGGCAAATGCAATGGATGAAGAAATGTTGGCGTTACAGAAGAATAATACTTGGGAGGTGACGTCCTTGCCGGAGGAAAAAAAACAGTTGGATGCCGGTGGGTGTTTACTGTCAAATACAAAGCCGATGGATCAATAGACAGGTACAAAGCAAGGTTGGTAGCTAAAGGATACACCCAAACATATGGTGTAGATTATCAAGAGACGTTCTCTCCGGTTGCCAAGATGAATACGGTACGTGTTCTGATTTCTTTAGCTGCTAATATGGACTGGCCATTAAAACAGTTTGATGTGAAAAATGCTTTTCTCCATGGGAACTTGGAGGAAGAAGTATATATGGATTTTCCTCCTGGGTACAGTGCTGGTAGAAGTACCGAAGTATGCCGGTTGCGTAAGTCTCTTTATGGGCTGAAGCAATCGCCTCGTGCATGGTTTGATAGGTTTACTCAAGTTATGAAAAAGATTGGGTATTATCAGAGTCATTCTGATCATACATTGTTCGTTAAACGGAGACAGAAAAAAGTGACAGCCTTAATCATCTATGTAGATGACATGATTATTACTGGGGATGATTGTGATGAGATTTCAAGGCTGCAGAGAAATCTTGCGGCTGAGTTTGAAATGAAGAACCTAGGGGATTTGAAGTATTTTCTTGGAGTCGAAGTTGCTCGATCTTCGAAAGGTATTTTCTTGTCACAACGTAAGTATGTTTTGGATTTGTTAAAAGAAACTGGTATGCTGGGATGTAAGCCAGTTGATACTCCTATTGTTGAAAAACATCATCTATGTTTGGATCCGAATCAGAAATCGGTTGATAAGGGGAGATATCAGAGACTTGTAGGGAGACTAATTTATTTGGCTCATACACGACCAGATATTGCCTATGCAGTAAGTGTAGTAAGTCAATTTATGCATTCACCGAGTGAAGATCATATGGCTGCTGTTATGCGTATCTTAGCTTATTTAAAGTCTGCACCTGGAAAAGGAGTTCTCTATTGGAAGCATGGACATTTTAGGATTGAGGGGTTCACGGATGCTGATTGGGCAGGAAGTGTAGGTGACAGACGGTCTACTTCGGGATATTTTACTTTTGTAGGAGGCAATTTAGTCACATGGAGAAGTAAGAAACAGAAGGTAGTATCAAGATCCTCGGCTGAGGCCGAGTATCGAGGGATGGCTCACGGCATTTGTGAGATTCTCTGGCTTCGAAAGCTTCTTGAGGGGCTTGGGTTCAAGCCAAAGGAAACCATGAGACTATACTGTGATAATAAGTCAGCAAGAGATATAGCTGATAATCCGGTACAGCATGATAGGACAAAACATGTGGAAGTTGATCGACATTTTATTAAAGAGAAGCTTGAAAGGAAGATTGTGTCAATACCTTTTGTGAAGTCAGAGGAGCAACTTGCAGACGTTCTAACTCATGCAGTATGTAGTCGAAGGTTTGATGACTCACTTGTCAAGGTCCCGTAGTGCAATCTATCAGGTACACGGCCAGCATTGTTAGCTTTTAAGCTGTACATGGAGCCTACACCAGATTAAAACCCATATGTTAGAGAGGGAAAGAGACAAAAAGGAGGGGGGAGAGAGAGAGAGAGAGGATACTTGGGCTTAAGGAAAGAGACAGAAACGAGAGAAAGAGAGAGAGAAAGAAAGGATACTTGGGCGTAAAACAACAGCATCATCGTGAGGGAAGGCGGTAATAGACTGTTCAAGCTCTCCAAGATCCGTAAAACGCGTTTGGTTCCAATCACTGTCGTCTCTCCTGTTTTTTCACATCGTAGAAAAAACAGAGCAATTGGGTTTATCTTTTACTGCTAAAAATCTGTATACTCCCATAAATTTCAAGACTTTATGTTTTTTTACGCACAACCCATTTCTCATACGCCATTAAAACAAAACCAATAGAAGAAAAAAAACGTAAACAAAAACAGTAAGAAGAAGGGAGAGAGAGAGAGAGACATGAAATAGAAGTAAGTTGGAGAAGGAGAGAGAGAGAGAGAGAGAGAGAGAAAAACCTCTCTAACCCAATGAAGGGCGCTCCTATCAAGTCCTTTAGTAAACATATCTCTTCTGGGTTCATCCTTTACCTGCACAAAAAATAAAAAAATAAAAAACTCACAAACTCACAAACCAAAAAATAAAAAAAAATTAACTTTCATTTCACTCAATGAACTCAAGTATAGGTAGAAAGATTGTAGGAGAGGATCAACTTTCTCTCTTGGGCCGAGACCAAATTCTGGTGGGATTGGGTGGAATCAGCATAACTCCGCCAAAAACCGTCATTGTTCTAGGCTCCAATCTTTGACCACAGTTGATTTTGAGGTGTGGGTGTCATATCAGATGGAAGAAGGTTCTGATATGAATCTATAGGCTCCGACCTTGTGCGATTTCGTTGCCGTATGAAAAAGTTAAGATGAAATGAAGTTTTTGGAGTGGAAGAATTAAGGAGGAGGGGAGGAAGAACAGCAGTGCAGCTGCTGATCTGCATGCAGGGAGCAAAAGGGAAAAGTAGAAATGAGGAAAGCAAACTGACAGAGAAAAGCTTGGGTATGGCGAAGGAGGAGAGAGAGGACTTTTAGAGAGAGAAGGCAGAATCTTTTAGAGAGAGAATGATAGAAGCAGAAAGGACCGAGCTAGAATGAAGCGGTGGAAGACTGTAGACTGATTGAAAAGGCAAGATATTATTAAAATGTAAATATACAAAATTACCCTTGCTTTATTTTCTGCATTCTTTTTTATTGCTTTGAAATTTTTTTGGCTGAGGGGCATTTGTGTCCAAAACATTTTGTCGAAGAGGGTGACCCCAACATGGGCCTCCGGCTTTGTATATATAAAAAAGAAGATATTCCAAAGATAAGAGGACTACGTTTTGAGTCAAACGTCAAACATCTACAACAAAATTTTCTGCCTTTGGCTTTGAGAGCAATGGTAGACTTTTCCTTACAACAAAATTGAAAAGTCATTTTCTCTCAACGAAATTTACAGATACTCTTCACCTTTCTTTTTCTAGAAAACGCATTAGAATTCAAATGGGGTTTGGAAGCGAAACCGTTGGTACTATTTTCGATTCCACCATGTTCGTCCTAATTTTGTTCAGCTTGCTTCTGTCACAGCATCATTGTGCTGTAGTTTATGAAATAACTCCTTCACAACCATTTTCACAGACACAAACCCTTGTCTCCCCCAGCCGCATTTTCGAATTGGGGTTCTTCACTCCTAACGGTTCGGTTAACAAGTACGTGGGGACATGGCACACGAACATATCTCCGAGGAAAGTTGTATGGGTTGCCAACAGAGAAAATCCTCTCGCAGCTTCAGATACCTTGGCTAATTTGACAATTAGCAGCAATGGGAATCTGGAGCTTGTAGATGGGAAGCAGAATTCTCTTTGGTCAACGAATATTTCGGTGCCATCTAATGGTTCAGCTGCAGAGCTATTGGACAGCGGAAATCTTGTCGTAAAAGATGACGATGTCGGAGCTGATCCATTGTGGCAGAGTTTTGATTATCCTAGTGACACACTTCTACCAAATATGGTGCTGCTGGGATTCGATAGCAAATCCGGAAAGCGAAGTTTACTGAAAGCCTGGAAAAGTGAGAGTGATCCATCAGCTGGCTTGTTCTTGGCTGGACTTTCACGGGACGTTCCATCACAAGTGTTCATTTGGATTAATGAATCGAAACCCTACTGGAGAAGTGGGGCATGGGATAAATCAAGTTTCATCGGGGTACCGGATATGAATAATCAATATCTAAGTGGATTCACTCTAAATGATGATGTGAACCAGGGAACAAAATCTTTTTCTTACAGGTTTTATGACAAAACGCTTTCATATCTTGGCGTCTCTTCGGACGGAGTACTGAGTCTTAAGCTTTCGGACAATGGCAGCAACTGGTGGCTTAACTGGGAGGCACCGGTGAATCCATGTGACATTTATGGAACATGTGGAGTTTATGGTGTCTGCAAAGGTTCTGAATCTCCAAATCCAAAGTGCGAGTGTTTGAAAGGGTTTGTACCAAAATCAAATGAGGAATGGAGCAACGGAAACAGGACTGGAGGGTGTGTGAGGCACACCGAATTGTTTTGTGATCAGAGTAACACAAGCAGGTCATTGGCTTCAGGAGGAAAACAAGATGGGTTTCAGAAGATGGTGGGATTAAAGCTACCAGATTTTCATGAGCTTATCGAAAATCTGGAGGCTGACGAGTGCAAGATACGATGCCTAAATAATTGTTCTTGTCAGGCTTATGCGCAAGTTAATAATATAGGTTGTTTGGTCTGGTCCAGTGACCTTATTGATATACAAGAGTTTCCCTCTGGCGGGAACGATCTTTATATTCGACTAGCAAATGGAGAATTAGGGTAAGCTACAAGAAGGAAAGGAAATAGCAGTAAAACGGCTATCTAGTAGCTCGGGGCAAGGCATAGAGGAGTTCAAGAATGAGATGCTGTTGATCTCCAAACTCCAACACAAAAATCTTGTTAGGATCATGGGCTGCTGCGTCAAAGACGATGAAAAGTTACTGATTTATGAGTTCATGCCTAACAGAAGCTTGGATACTCTTCTATTCGATCCAAAGCGCAGAGCAGAGCTTGATTGGGTTAGACGCTTCAATATTATTCAGGGAGTTGCTAGAGGGCTTCTTTATCTCCACCATGATTCCCGTTTGAAGGTAATCCATAGAGATTTGAAGGTTAGTAACATTCTCTTGGATGAGAATATGAACCCAAAAATTTCAGATTTTGGATTGGCACGAATCATTGAAGCGACACAGAGTCTAGCAAACACTCACAAGGTTGTGGGAACACGGTTTGGCACTTATGGAATGAAGGCAGGGGACTGGACTTGCTGGATGAAGTATTGGCGGATTCATATTCGTCATCAGAAGTAACGAGATGCATGCATATCGGACTTCTTTGCGTACAGGACAAGTCTGAAGATAGGCCAACCATGCCGGACGTAGTTTTCACACTAAGTAGTGAGACGGATCTTCCACTACCTAAGCAGCCTATATTTTCTAATTTCCGAAACTCAGTCTATGATCCTCAACCCCAATATGACAATATTTTCTCTGCAAATGAAGCTACCATAACCGTGATTGAAGGTCGGTAAGCAATAGAACGTTGTTACATTACAATGCAAAGGATTTTGGTGATTGAACGTGTAAAGACAAGTAAGGTTACTGCATATGTAAAATTTCTGCATCTTGTAGACCGCAAATCTGCTATTTAATTACCACAGTGGTAGACTGAGTTGAAAGATGATCGAAACATTTTAAGGAATTCTTCTTCTGAACCTTATATATTTTCTGTTAGTCCTTCTAGAGATCGTAACCATCAAACCCTAATTTGTGTATGGAGAATCTACCGCTTGAGCGGCAGAATACAGTAATACCACCGCTTGAGCGACAGAACACAGTTATACCACAGCTTGAGCGACAGAACTCAGTTACACCTCCGCTTGAGCGGCAGAGAATTACATTAAAGGTTGACGACACTAACCTGTCCAAGTCTTAATTCCGGAAACTGCATTAGTGCATTAGTTAGGCTAAATTCAATATATATAACTCACTTAACTTATAATATTACACTGTCAAATGTTTGATGAAACTCACATTAAGTTTCTTACATTTTCCACTATAAATACGAATGGATCATGCATGTGGAAATCACACTTGCATGGCAATGGCAAGCATGATATGAATCGACAAACAAAGAGATGACACTGCCCGCAATGCAGATTGCCTTTGACTTGTTTCTGTAACGATTTTGATCAAGGCGGATGCTTATCTCGGCTAATAAAATAAAATTGTCAAGATGTAAAATTTGAAACTACCAAAAAAAATCACGAACAAAAGCACTTTAATTCTTAGAAAACAACATTTAAACAGCAGTACAAACACATTGTAGCACCGGTAATGATCTACTTAATGTATCTTGTCCCGTTCACCGTTCATGGATTAGGCATCCCAACAATCATATTTACCCTATACATACATACATACATATATATATATGATATTTTCGGTCTGCAGGAGATCCAACTGCTCTCAGTTCGCCACGTGAGTGAGAAACTAGTGGTAGCATTCTCATAATGAACGTTAGGTGTGTCCAGAAGGAACCAAAATCTATATCAAAGTCTTCTGCATGACTTTGTCAGCATTAATTGAAGTTTACCATCCACATACTATTGAGAAATTTATTTCATCTGAATTTTAGCCCAAAACAGTATTTCAATGCTTCAATGTTTGATCGTATTGCTTTTCAGGGAATTTTTAATCATTCAGATGCAAATTAGAACCGAAAGTTGTGTTAGTGCTATGAATTCCTCCATGTTCTTCCTATTCTTCTTCAGCTTGCTTCTTCTGTCACGGCACCATTGTGCCGAAGTTTACGAGATAAGTCCTGCACAACCATTATCAGAGGGACAAACTCTTGTCTCCCCCCGCCAGGTTTTCGAATTGGGATTCTTCAGTCCTAATAATAATTCCGGTAATAACAAGTATGTGGGGATATGGCACAAGAGTATTTTTCCTCGAAAAGTTGTATGGGTGGCCAACAGAGAAAAGCCGATTGCAGCTTCAGACACCTTGGCTAGTTTGAGAATAAGCAGCAAGGGGAATCTGGAGCTTGTAGATGGAAAACAGAATCCTCTTTGGTCAACGAATATTTCGGTGCTATCTAATGGTTCAGCTGCAGCTCTTTTAGACACCGGAAACTTTGTCGTAAAAGATGATGACGTCGGAGCTGAACCGTTGTGGCAGAGTTTTGATTATCCTAGTGACACACTTCTACCAAGTATGCTGCTGGGGTTCAATAGCAAATCTGGAGAGACGAATTTCCTGACTTCCTGGAAAAGTGAGAGTGATCCATCGACGGGGATGTTCATGGTTGGATTGACACCACAGGTGCCATCACAGATGGTAGTTTGGATTAATGGATCAACTCCCTACTGGAGGACCGGGCCATGGGATAAATCAACGTTCATCGGGCTGCCAGATACAAATGATGCATATACAAGTGGATTCAGATTAGATGATAATGCAGAGGAAGGAACAAAGTATTATTCTTATAATTCTTATAATTACGGGGACATGTTGGCATACATAGACATCTCTTCAGACGGTAAAATTAAGCTCAAGTCTTCTCAAAGTGGAGAGAACTGGATTCTTGACTTTGTATCACAAAATAATTCATGTGATCAGTATGCAGCATGCGGACCTTTTGGGGTTTGCAAACGTTCTGAATCTCCAACAACTCCAATATGCAAGTGTTTGAAAGGGTTTGTATCAAAGTCACACGAGGAATGGAGCAAAGGAAACAGGACAGGAGGGTGTGTGAGGCAAACCAAATTGTTTTGTGAGACTAATACAAGTCAGTCAGTCGCTTCGAGAAGAAATGAAGATGGGTTTTTGAAGATGTCGCAGTTTAAAGTACCAGATTTTCATGAATATATCCAGATCCCGATTTCAGATGCACCAAAATGCAGGACACAGTGCCTAAAAAATTGTTCTTGCCTGGCTTATGCATATGTTGATAACATAGGCTGTTTGGTCTGGTCCAAGGACCTTCTTGATATACAGGAATTTGCCTATGGCGGAGAAGATCTTTTTATTCGCCTGGACCGCTCAGAACTAGGAAACGCCAAATTAACTGATACAATTGAGAAAGGAAAAGACACTCTTCAAGAATATATTGGAAAGCATGATCCATCAGAGCTGTTCATCTATAATTTCGATAGCATAGTAATCGCAACGAACAATTTCAGTATCACAAACAAACTCGGGGAAGGAGGATTTGGCCCTGTTTACAAGGGTAAGCTGCAAGAAGGGAAGGAAATAGCGGTAAAAAGACTATCTAGTAGCTCAAGGCAGGGCATGGAAGAGTTCAAGAATGAAGTGCTGTTGATCTCCAAACTCCAACATAAAAATCTTGTTAGGATCTTGGGTTGCTGCATTAAAGACGACGAGAAGTTACTGATTTATGAGTTCATGCCAAACGGAAGCTTGGATACTCTTCTATTCAATCCAACACAGAGAGCAGTGCTTGATTGGGTTAGACGCTTCAATATTATTCAGGGTGTCGCTAGAGGGCTTCTTTATCTCCATCGTGATTCCTCTTTGAGAGTAATACATAGAGATTTGAAAGTCAGTAACATTCTCTTGGATGAGAAAATGAACCCAAAAATTTCAGATTTTGGATTGTCACGAATCATTGAAGCAACACAGAGTCCAGCAAATACTCACAAGGTTGTGGGAACACTGTAAGCATCATTTCTTTGCCTCTTAATGGAAGAACATTTTTCTTAAGACAGTACACAAAGAAGAAATATTATAGCTAAATACTAATTAATGAATTGTTTGTCAGTGGTTATATGTCTCCGGAGTATGCCATGGGCGGAATGTTTTCTGAAAAATCTGATGTCTATAGCTTCGGCGTCTTGCTATTGGAGATTCTTAGGGGTAGGAAGAGTACCAGCTTCTATCACAACGAAGAACAGCTAGGCTTCCTATCTTAT
>pear circRNA 0000023
GGTTTTTAACAATACGCCTTCATATCTTGGCATCTCTTCAGACGGAGTACTGAGTTTTTTTAAGCCTTCAGACAATGGCAGCAAATGGTGGATTCCCTGGGTGGCACCGGTGAATCCATGTGACATTTATGGAACATGTGGAGTTTATGGTGTCTGCAAAGGTTCTGAATCTCCAAATCCAAATTGCGAGTGTTTGAAAGGGTTTGTACCAAAAACAAATGTGGAATGGAGCAACAGAAACAGGACTGGAGAGTGTGTGAGGCACACCGAATTGTTTTGTGATCAGAGTAGCACAAGCAGGTCATTTTCTTCGGAAGGAAAAGAAGATGGGTTCCGGAAGATGGTGGGATTAAAGCTACCAGATTTTTGTGAGCTTATCAAAAATCTGGAGGCTGACGAGTGCAAGATAAGATGCCTAAATAATTGTTCTTGTCAGGCTTATGCGCAAGTTAATAATATAGGGTGTTTGGTCTGGTCCAGTGATCTTATTGATATACAAGAGTTTGCCTCTGGCGGGATGGATCTTTATATTCGCCTAGCAAACGGAGAATTAGGGAACACGAAAGAAAAAACAAAGTTAATGCAGTTGAATCATACAAGTGATAATTCAAGGGACAATCTCCAAGAATACATAAGAAAATATGATCCATCAGAGCTATTCATCTACAATTTTGACAGCATATTAAATGCCACAAACAATTTCAGCACCATGAACAAACTCGGGGAAGGAGGTTTCGGCCCTGTTTACAAGATGTTCTTCCTAATCTTCCTCAGCTTGCTTCTGTCACAGCATAATTGTGCTGAAGTTTATAAAATAACTCCGTCGCAACCATTTTCACAGACACAAACCCTTGTCTCCCCCAGCCGCATTTTCGAATTGGGGTTCTTCACTCCTAATGCTTCGGTTAACCAGTACGTGGGGATATGGCACACGAACATATCTCCGCGTAAAGTTGTATGGGTTGCCAACAGAGAAAATCCGATTGCAGCTTCAGATACCTTGGCTAATTTGACAATTAGTAGCAATGGGAATCTGGAGCTTGTAGATGGGAAGCAGAATTCTCTTTGGTCAACAAATATTTCGGTGCCATCTAATGGTTCAGCTGCAGAGCTTTTGGACACCGGAAACTTTGTCGTAAAAGATGATGATGGAGGAGCTGATCCATTGTGGCAGAGTTTTGATTATCCTAGTGACACACTTCTACCAACTATGCAGCTGGGATTCGATAGTAAATCCGGAAAGCGCAGTTTCTTGAAAGCCTGGAAAAGTGAGAATAATCCATCAGCTGGCTGGTTCTTGGTTGGACTTTCACGGCAGGTTCCATCACAACTGTTCGTTTGGATTAATGAATCAAAACCCTACTGGAGAAGTGGGGCATGGGATAAATCCAGGTTCATCGGGGTGCCGGATATGGATAGTCAATATCTAAGTGGATTCACTCTAAATGATGATGTGAACCAGGGAACAAAATATTTTTCTTATAGGTTTTTTGACAATACCCTTTCATACATTGGCATCTCTTCAGACGGAGTACTGAGTCTTAAGGTTTCGGACAATGGCAGCAACTGGTGGCTAAGCTGGGAGGCACTGGTGAATCGATGTGAAATTTATGGAACATGTGGAGTTAACGGTGTCTGCAAAGGTTCTGAATCTCCAAACCCAAATTGCGAGTGTTTGAAAGGGTTTGTACCGAAATCAAATGAGGAATGGAGCAATGGAAACTGGACTGGAGGGTGTGTTAGGCACACCGAATTGTTTTGTGAACAGAGTAACACAAGCAGGTCATTTGCTTCGGGAGGCAAAGAAGATGTGTTTTGGAAGATGGTGGGATTAAGGCTACCAGATTTCCATGAGCTTATCGAAAAACTGGGGGCTGACGAGTGCAAGATACGATGCCTAAATAATTGTTCTTGTCAGGCTTATGCGCAAGTTAATAATATAGGGTGTTTGGTCTGGTCCAGTGACCTTATTGATATACAAGAGTTTTCCTCTGGCGGGAACGATCTTTATATTCGCCTAGCACACGGAGCATTAGGGAACATGAAAGGAAAAACAAAGTTAATGCAGTTGAATCATACAAGTGATAATTCAGGTGACAATCTTCAAGAATACATAAGGAAACATGATCCGTCGGAGCTATTCATCTATGACTTTGACAGCATATTAACTGCTACAGACAATTTCAGCACCACGAACAAACTCGGGGAAGGAGGTTTCGGCCCTGTTTACAAGGGTAAGCTAGAAGAAGGGAAGGAAATAGCAGTAAAAAGACTATCCAGTAGCTCGGGGCAAGGCATGGAGGAGTTCAAGAATGAGATGCTGTTGATCTCCAAACTCCAACACAAGAATCTTGTTAGGATCATGGGCTGCTGTGTCAAAGACGATGAAAAGTTACTGATTTATGAATTCATGCCGAACAGAAGCTTGGATACTCTTCTATTTGGTAAGCATCATTCTTTTCCTATTATTGGCATTTTTCTTAAGACCAGAAACAGAGAAGACATTTTTGTCCAGTTATTAATACAAACGAATTGGTTTTGCAGTGGTTATATGTCTCCAGAGTATGCCATGGGTGGGATATTTTCTGAAAAATCTGATGTCTATAGCTTTGGCGTCTTGCTATTGGAGATTATCGCCAACAAAAAGAATACTAGCTTCTATTGCAACGAGGAACAGCACGGATTCTTAGCTCATGTAAGCTAATCACTCAAAATCTTCATTTGGATTTGTGTTTTTAAGATGCTAAATATAGCAGATTCTAACAATTGTAGGCAACATTTACAATATGAGTTTTGTCAGGTTTGGCACTTATGGAATGAAGGCAGGGGACTGGACTTGCTAGATGAAGTATTGGTGGATTCATATTCGTCCTCAGAAGTAATGAGATGCATGCACATCGGACTCCTTTGCGTGCAGGACAAGTCTGAAGATAGGCCTACCATGCCGGACGTAGTTTTCACACTAGGTAGTGAGACGGATCTTCCACTACCTAAGCAGCCTATATTTTCTTATTTCCGAGTCTCTAATCCTCAACCCAAATATTACAATATTTCATCTGCAAATGAAGATACCATAACCGTGATCGAAGGTCGGTAAGCAATAGAACGTTGTTACATCACAATGCAATGGATTTTGGTGATTGCACGTGCACGTATAAGTAGGGTTATTGCACGTGTAAAATCTGCTATTTAGTACACGGCAACGGTTTATTATCCTCAAACAATTTCACAATTTCGATGGTTTGATTAATTCTCGAATGCCCAAATGATTACATCTAGATGACACAAATAAAGTTTACAAACGTTTGGAGCAACTCAAAGGACTTCTAGAAATTAAAATAACATTAACTAAACACTAATAGGATGGAGAAACAAGGTGTGATTTTTAATATGAAACTTTAAATGCCGTTTTGGAGGCTGAAACAATCCCAGATCACCTAAAGCCACTGTACTTCACAGCAAAGAAGTGAGTTGGACTTGTAGCGTCGTTTCCTTTCTGAAAAGGTATCACGGGCCCAAATCGGAACTTTTTCCGTTGCGTCCTTTTATCTTCCAATGGTCACTTTCCTCTTCAATCTAGTCTGCCATTTGTTCTACATCATTATTTTCTACTAAAACTTCGAATGGATCATGCATGGAAATCACACATAGTCCACACATAGCATGATATGGATGGACAAACAAAGTGATGACACTGCCCACGGTGCAGATCGCCTTAGACTTGTTTTTGTAACAATTTTGATCAAGGCGGATGGTAAAATAAAATTTTCAAGATGTAAAATTTGAAACTATGAAAAAAAAAAACCCCACAAATAAAAGCAATTTAATTCTCAGAAAACAACCTTTAAGGCCTTAAGCAGCAGTACAAACACATCGTCTCACCGGTAATGATCTACACAATATATCTTGTCCCGTTCATCGTTCATGAATTAGGCACCCCAACAATCATATTTACCAAAAAAAAAGACTACATATGCATATGATAATTTCAGTCTGCAGGATATCCAACTGCTCTCAGTTCACCACGTGAGGCGAGAAACTAATGGTAGCAATGAACCGTTAGATATGTACAGAAGGAGCCAAAATATATATCGAAGTCTTGTGCATCACTTTGACAGCATTGGTTGAAGTTTACCGATATGCTTGAAACAGGGACACCTACGTTTGAAATGTGAATCACCACATACTCAATTTTAGCCCAAAACAGTATTTCAATGTTCGTTCGTATTTCTTTCCAGGGAATTTTAAATCATTCTGATGCAAATTAGAACCGAAAGTAGAGTTAATGCTTTGAATTCCTCCATCTTCCTATTCTTCTTCAGCTTGCTTCTTCTGTCACGGCACCATTGTGCTGCAGTTCACGAGATAAGTCCTGCACAACCACTATCTGAGGGACAAACTCTTGTCTCTCCCGGCCAGGTTTTCGAATTGGGGTTCTTCAGTCCTAATAATAGTTCCGGTATTTATCTCATGTTAAAAGCTTTATAGATCTAATCACTATATTCATACTGCAGCATAATTGTGCTGAAGTTTATAAAATAACTCCGTCACAACCATTTTCACAGACACAAACCCTTGTCTCCCCCAGCCGCATATTCGAATTGGGGTTCTTCACTCCGAATGGTTCGGTTAACAAGTACGTGGGGATATGGCACACGAACATATCTCCGCGTAAAGTTGTATGGGTTGCCAACAGAGAAAATCCTATTGCAGCTTCAGATACCTTGGCTAATTTGACAATTATTAGCAATGGGAATCTGGAGCTTGTAGATGGGAAGCAGTATTCTGTTTGGTCAACAAACATTTCGGTGCCATCTAATGGTTCAGCTGCAGAGCTTTTGGACACCGGAAACTTTGTCGTAAAAGATGATGATGTAGGAGCTGATCCTTTGTGGCAGAGTTTTGATTATCCTAGTGACACACTTCTACCAACTATGCAGCTGGGATTCGATAGTAAATCCGGAAAGCGTAGTTTCTTGAAAGCCTGGAAAAGTGAGAGTGATCCATCAGCTGGCTGGTTCTTGGTTGGACTTTCACGGCAGGTTCCATCACAACTGTTCGTTTGGATTAATGAATCAAAACCCTACTTGAGAAGTGGGGCATGGGATAAATCCATGTTCATCGGGGTACCGGATATGGATAGTCAGTATCTAAGTGGATTCACTCTAAATGATGATGTGAACCAGGGAACAAAATATTTTTCTTATAGGTTTTTTGACACTACTCTTTCATATATTGGCATCTCTTCAGACGGAGTACTGAGTCTTAAGCTTTCGGACAATGGCAGCAACTGGTGGCTAAGCTGGGAGGCACTGGTGAATCGATGTGAAATTTATGGAACATGTGGAGTTAACGGTGTCTGCAAAGGTTCTGAATCTCCAAACCCAAATTGCGAGTGTTTGAAAGGGTTTGTACCGAAATCAAGTGAGGAATGGAGCAATGGAAACTGGACTGGGGGGTGTGTTAGGCACACCGAATTGTTTTGTGAACAGAGTAACACAAGCAGGTCATTTGCTTCGGGAGGCAAAGAAGATGTGTTTTGGAAGATGGTGGGATTAAGGCTACCAGATTTCCATGAGCTTATCGAAAAACTGGGGGCTGACGAGTGCAAGATACGATGCCTAAATAATTGTTCTTGTCAGGCTTATGCGCAAGTTAATAATATAGGGTGTTTGGTCTGGTCCAGTGACCTTATTGATATACAAGAGTTTTCCTCTGGCGGGAACGATCTTTATATTCGCCTAGCACACGGAGCATTAGGTAAACAAACAAGAATTGTTTCCTGCAGAATTATAATAAGTATCTTTTATTTTCTGCCTCATACGTTACTCATTGCAATTCATAAATTCATTTTTTCAGATGAAGGAAAGCCAGTAAAGCTAATTGTCAGCGTCACTGCTGTTGGTTTTATCAGTATCTTGAGTGCCATAGCATTTAGCGTGCAGAGACTGCGTTCTATTAAAACCGGTAAGAGAATAACATAGAGTGATAGCAGCTGATGCATTGTTCAAATTAGTATATAACTTCCATGCATAACTTCACAAGAACATATTTACTGATTGATATCCATTACTCAATAACCTTGTTGTGATTGCTATATTTTTGAAATAGGGAACATGAAAGGAAAAACAAAGTTAATGCAGTTGTATCATACAAGTGATAATTCAGGTGACAATCTTCAAGAATACATAAGAAAACATGATCCATCGGAGCTATTCATCTACGACTTTGACAGCATATTAACTGCTACAAACAATTTCAGCACCACGAACAAACTCGGGGAAGGAGGTTTTGGCCCTGTTTACAAGGTGACTGTATACTTGTTTATTCATTTCAAATTCTAAAGGAAATTATAGTGTTTTCAACAGTGGCTAGAAGCCTACAACTACAAGTTACAGGCATGAGTTGCATGTTTAATTTATATTTGTAGGGTAAGCTAGAAGAAGGGAAGGAAATAGCAGTAAAAAGACTATCCAGTAGCTCGGGGCAAGGCATGGAGGAGTTCAAGAATGAGATGCTGTTGATCTCCAAACTCCAACACAAGAATCTTGTTAGGATCATGGGCTGCTGTGTCAAAGACGATGAAAAGTTACTGATTTATGAATTCATGCCGAACAGAAGCTTGGATACTCTTCTATTTGGTTAGTTTCACTGCCACTTTTCATGTTTCAATGAAATTTCTCATTGTTACATATTGTTCTTTTGTTACCGTAATTGGCAATCCCTTAGCTCTTTGTAATCCCCCACTACTTATGATTCTGTTACTGTTATTGCTTACATTTATATGGATTTATTGATTAGATCCTAAGCGCAGAGAAGAGCTTGATTGGGCTACACGCTTCAATATTATCCAGGGAGTTGCCAGAGGACTTCTTTATCTCCACCACGATTCCCGTTTGAAGGTAATCCATAGAGATTTGAAGGGTAGTAACATTCTCCTGGATGGGAATATGAACCCAAAAATTTCAGATTGTGGATTGGCACGAATCGTTGAAGCGACACAGAGTCTAGCAAATACTCACAAGGTTGTGGGAACACGGTAAGGGTCATTCTTTTCCTATTATTGGCATTTTTCTTAAGACCAGAAACAGAGAAGAAATTTTGTCCAGTTATTAATACAAATGAACTGCTTGTGCAGTGGTTATATGTCTCCAGAATATGCCATGGGTGGAATATTTTCTGAAAAATCTGATGTCTATAGCTTTGGCGTCGTGCTATTGGAGATTATTGCCAACAAAAAGAATACTAGTTTCTATTGCAACGAGGAACAGCACGGATTCTTAGCTCATGTAAGCTAATCACTCAAAATCTTCATTTGGATTTGTGTTTTTAAGATGCTAAATATAGCAGATTCTAACAATTGTAGGCAACATTTACAATATGACTTTTGTCAGGTTTGGCACTTATGGAATGAAGGCAGGGGACTGGACTTGCTAGATGAAGTATTGGTGGATTCATATTCGTCCTCAGAAGTAATGAGATGCATGCACATCGGACTCCTTTGCGTGCAGGACAAGTCTGAAGATAGGCCAACCATGCCGGACGTAGTTTTCACACTAAGTAGTGAGACGGATCTTCCACTACCTAAGCAGCCTATATTTTCTAATTTCCGAATCTCTGTCTCTAATCCTCAACCCAAATATGACAATATTTCATCTGCAAATGAAGATACCATAACCGTGATCGAAGGTCGGTAAGCAATAGAACGTTGTTACATCACAATGCAATGGATTTTGGTGATTGCACGTGTAAGTATAAGTAGGGTTATTGCACGTGTAAAAGTTCTGCAGCTTGTAGACCGCAAAATCTGCTATTTAGTACACGGCGATGGATTATTATCCTCAAACAATTTCACAATTTCAATGGTAGACTGAGGTGACAGATAATCGAAACATTTTGTTCAATGAATTCTTTCTTCTTAATCTTATTTGACGCAGCACAACGTGATGAATGGGTTACCAACGTAATCCTTTGGAGAACAAACTTTGAATTCACCAAAAAATCGAGAGAAATCCCGAAAGGTTGTGTTTGATTAATTCTTGAATGCCCAAATGATTACATCTAGATGACTTAAATAAAGTTTACAAACGTTTGGAGCAACTCAAAGGACTTGTAGAAATTAAAATAACATTAACTAAACACTAATAGGATGGAGAAACAAGGTCTGATTTTTAATACGAAACTTTAAACGCCGTTTTGGAGGCTGAAACAATCCCGGATCACCAAAAGCCACCGTACTTCATAGCAAAGAAGTGAGTTGGACTTGTAGCGTCGTGTTCTTTCCGAAAAGGTATCACGAGCCCAAATCAGAGCTCAGACACCGATCTGCAAATTTCCACTTCGTACGTTTATCTTCCAATGGTCCATTTCCTCTTCAATCTAGTCTGCCATTTGTTCTACATCATTATTTGCTAGTAAAATTACGAATGGATCATGCATGGAAATCACACATAGCATGATATGGATGGACAAAGTGATGACACTGCCTAGACTTGTTTTTGTAACAATTTTGATCAAGGCGGATAGTAAAATAAAATTTTCAAGATGTAAAATTTGGAACTAAGAAAAAAAACACCCACAAATGAAAGCATTTTAATTCTCAGAAAACAACCTTTAAGGCTTTAAGCAGCAGTACAAACACATCATCTCACCGGTAATGATCTACACAATATATCTTGTCCCGTTCATCGTTCATGAATTACGCACCCTGAAACAGGGACACCTATGTTTGAAATGTGAATCATCCACATACTCAATTTTAGCACAAAACAGTATTTCAATGTTCGTTCGTATTGCTTTTGTCACATCTCGGCCCGAGCCCCCATCACAACTCGGGTTCGATTCCACCGTAACACGATATTATCCACTTTAGATCCCGACCACGCCTTCACGGTTTTGTTTCTGAGAACTCAGACGAGAACTTCCTAGTGGGTCACCCATCATGGGAGTGCTCTCGCGTGCTACTCGCTTAAGTTCGGAGTTCCAACAGAACCCGAAGCTAGTGAGCTCCCAAAAGACCTTGTGCTAGGTAGGGATGAGAATATATATATATATATATATATATATAAGGATCACTCCCCTGGGCGATGTGGGATATCACACGCTATACATAGACTGAACAANNNNNNNNNNNNNNNNNNNNNNNNNNNNNNNNNNNNNNNNNNNNNNNNNNNNNNNNNNNNNNNNNTGGCTCGCCCATCCTGGGATTGCTCTCGCGCGAACTCGCTTAACTTCAAAGTTCATACGGACCCGGAAGCCAGTGAGCTCCCAAAAGGCCTCGTGCTAGGTAGAGATGAGAATATACATATAAGGATCACTCCTTTGGGTGATGTGGGATCTTACAGCTTTTCAAGGAATTTTTAATCATTCAGATGCAAATTAGAACCGAAAGTAGTGTTAATGCTTTGAATTCTTCCATGTTCTTCCTATTCTTCTTCAGCTTGCTTCTTCTGTCACGGCACCATTGTGCCGCAGTTTACGAGATAAGTCCTGCACAACCATTTTCTGAGGGACAAACTCTTGTCTCTCCTGGCCAGGTTTTCGAATTGGGATTCTTCAGTCCTAATAATAGTTCCGGTATTTATCTCATGTTAAAAAGCTTTATTGATCTAATCACTATATTAATACTGCGAGGGTTATATATCACCTGAATTTGCAATAGAAGGTCTGTTTTCAGTAGAGTGGGATGTTTATAGCTTTCGGGTATTGCTGCCAGAGATTGTAAGTGTCAGAAGGAACACTGGCTTTCGAAGGAACACTTGAGCCTTATTGCATTTGTAAGTACACACATGATGTTTAAAATGCTAAGTGCACGCTATTTACTTCTTTAATCCGTAGCTGTAACATTGAAACGGAGTCACCCACATATTCTCATACTATTGTACTAGCCTTCGTGCACGCGAGTGAGACATTTTTGAATCACAGCATGCTACGCGTAGCTACACATTTTAAATATATTTATGGACAAAAGGAATGTCAAATATTTGAAGTAAATGAATAATCTTAGACCATGCTAGAAGAAACTCCTCATAAACTAATTAAAGCAGCTGAATTCACATAATAAAATCGATCTCTATAGAATTTACATCAAGAATAGAGAAAATAATATTTAATAAACAATTAATTAAATCACATTATTGATAATCCATTGTGAGGTAAGCTCATCCCCTACCCTTAGTATAGATAATATTGTTTGCTAAAAAAAAACAATCATTTGACAACTAATTTAATCACATTATTATCCGCATGCGAAATTTTTTTTTTTATAACTGGCATTACAAGCCTCTTAAGATGTTTTGAATATGTTTAAAAATAGAGAAAATAATATTTAATAAACTGATTGAATCACATTATTACTTGCCCATTGTGAGGCTAAGCCCACTCTCTCCCTCTTAGTATAGATGCGTGTGAATAACTTTTTTTATAACCGGCATTACATGTCTTTTAAGATGTTTTGAATGTGTTTAAAAATAGAGAAATTGAATCACATTATTGCTAACCTATTGTAAGGTACAAATAAAAAATAAATAAAAAACCACAAAAAATTAATTATTAAAAAAATACTATTCAAATGACAAAAATACCCCTATCTTATTTGATGCATTATTTTGGAATGCCTTTGAAGTTTTCGTTTTGGGAGCATTTTTGTCCAAATATTTTTGGTTGAAGTTTGGTAACACCAAAATAACTATTCACCTTTTCCATTGGCTTTATATATAGATACTAGCCTCCTTGCGCACGGAAGGCTTTTTCATAATTACGACGTTCTACACGCGACCTACACAATTTAAATGTATTTATCTACGCGGATTTGAAAAGTGAATTAAAAATTAAAAGAATGAATATAACCTTATCATATATTTGATGAAAGCAAAATATCTTTGTACATAACATTTCTTGTGAAGACTCCCATAAATTAACAAACACATAAAACACATAGTAAAACAACATAACAAACTAATTATGAATAAACCACCGAAATTATGACTTCAATTTAAACACGATAAAAGCTAAAAGGAATACCAAAGTTTATTCAAACTTAAAAAACAGAACAAAAAATTATGCTTAAAATGTGATGTTAACAATGCTCTAATTTTAGATCACTCACCTTTAGTGCCGAAATCCTTGAAATAGAAAGGAAATGATGCAGAAACATGAAAGCATAGTATTTCGAAACCTTTTTTTTTTTTCACAACATGCAGAGTTGAAAATTTTCAAACACCTGTATTTGTCAAAGGAACTGATCACATTATATCCAGTGAAAAATTTTGTTTTTTCGGAGACTGATGTTAACAATTCTCTAATTTTAGAATCACTCACCTTCAGTGCAAAAATCCTTAAAACAAAAACAGAAAGATGCTGAAACGTGAAAGCACAGTATATCGAAAACCTTTTTTATTCAATAAGCATCACGCAAGCTGTCAAGAACAACTAAAAAAAAGTATCAAATAACACAAAAGATCAAGTGCATTGTACACAATAGGAGAATGAGAATTAAGAAGGCAGCAAGAGTCACTATATCTCTCTAATTGTTAGAGCTATGACCTGTCCTTTCACATGTAATTGGGTTGGGTCAGGCTGCGAACCAAATTAATATCAAGTCAAAAACTATTTAAGACTAGGAAGTCAAAGGTTTTGTTTGACAATTCTGAGATTGCCCTGATCCTGCTGAGTCAAGTCAACTAAGCCAAGCGCCAGTAAAATTCCTCCATTTCTTCCAGCACATAAAGTCAACTTAAACAGGTTTGGCCCAAGAAATTTGCCCCTTTCAGGTATTGGCTTCGGTGACATACAGGTCAAAATTTTCATATAGTACAGTAAAACAGCTTTTGAAGGAAGTCATTCGGAAGTCGTTCTCACAATTAAAATAAAAACGTTGTATAGCTCATTACCAATTAATAAATCAATGACCAAATAACCAAAATTTTGCATTCTTTAATTTGTTTGAAATTAATTTCGCCTCCGTCTTTTTCAAATCTGATAAAATCCCCAAACACACAAAAAACAACAGCTAACTATTTTTTATACACTGTAAAGAACGACTGCATCTTAACCCATTTAACATATTCATAAAATAACATCAAACACATTTATGCATTAGATTATATAAAAGTGAAGTCTCACAACATTCATAAAAAATTATTACTTCGTTAGAGAAATGCTTGAAAAAAAAAATGTAAATTACTCACCTCTATTACAAAAACATTACAACAGCAGATAAAAACCAAAAAAGGAACTAAAGCCACTAAGAAAATCACAAAACTCACAAAAAAATACAAACCCGGCGACTTAAAAATCGATTCTAATAAAATTGAAAACCCAGTAATTCTGGCAGTCACCGTACCACTGAGAAAACATCGAAAAATAAACACCAAAGAAGTTAATCACTGAGAAAACATCAAAAACCAAAATCAGATGCCAAAAATCCATAAAATTAAACCAAAAGAGAAGTGAAAAAGGGGAGGGAGGCCAAAAAAATAGGCCTTTGCTATTGAAAGAGAATGAGAAGGCTGAGAAGCATTTAAGACAAACCTAATTTTTATAGACCTGGCAGTGAATCTTCAGGGTTGATACAAAGATTTTGTTCCAACATAGCTAAAAGATTTAGAGCTGGGTCACAGATCTACACCCCGGTATGCCAGTGTGTCACGCCAAACAAATAACGTGATCCCATATGTTTTAACGCTCTCACATGACGTTATATAATTAGTCTAAGATGTCACAGCCTAAAAAGGTATAGGAAAGCTCTCTCGATGAAATTAAAAAGAAAAAAGACATTCAAATACGTGCTGATGGAAAGTAAAGATGTATACCTTCTTCCTTAGGCGACTCTTCCTTGCTGCTTCTCTGTTCTGGGCCAGCCTACGTAGTGTCTGCAGATAAGTTAGTTTAATCGGATTAGCATTTAAGATTGAAAATTACTTCCTAATAAAATCACGTTTATCAATAATCCAAATATTCTAACCTTTTGGTCACCAGTAGTTCTTTCCTTTGCCTGCTATATGGAATCCACTACCATTAGTGCTCCATTCTGCACTCCATGAAGCTATAACAAAATCGTATCTCACATTAATCCACTGACAATAAAAATTAGAAAGCTTAATAAAGTTTACAGTAAAATATGCAGATTAAAGCAGATCAACTTAGATATGGGCCATGTTATTAAGCTAGTAGTTGAATTGAAAACATTCTGGAAACTATCGTTTTAACTAACAAAGCGATATTCTAAATTACTATAATTTACGGGAGGGAGATTCGAACTATAATGCAAAGGGGCCGAGCCTGTTAGCGTGAGTCAATATTAGGAAAAGTAGGGAATGTAAATAATAGGAGTCCTTTATTAAGTAGGTTTGTGTATATGTTATTTGTTTCCTTGTAAAACTATAATAGTACTGATGTATATATATTTCTAAACAAGTAATACAAGAAAACATTCCGTAAAAGTTCTATTTGGTATCAGAGCGCCGAAACCCTAGTTTTTTTTTTTCTTCCGCTGTGCTTGGGTGACTGTTTTTCTGCAATTTTCTGCAGAAAACAGTGGTACCGTGTGTGTGTGTAATCTTGCTGCGTGCAGTGTGGTTTTCTGCAGTGTTTTTTCTGCAATTTTTCTGCAGCAAACAGTGTTGCTGTGTGTGTGGTATTGCTGCGTGCAGTGTGGTTTTTCTGCTGTGTTTTTTCTGCAGCAAACAGTGTTGCTGTGTGTGTGGTATTGCTGCGTGCAGTGTGGTTTTTCTGCAGTGTTTTTTCTGCAGCAAACAGTGTTGCTGTGTGTGTGGTATTGCTGCGATCTCTGTTGTGTATTTTTCTGCAATTTTTCTGCAAAAAAAGGTGTGATCCGTGAGGGTGTTTTTGGTGATTTGGTGAGCAACTTCTCTGCACAGTTTTTTGTCTGTGTGGTGTGGTTGCGTGTACGTAGTATCGTGTTGTTTGTTTGTGGATTGCTGTGCTGTTGGGTTTGAGCCTTTTTTCGAATCCAATAGGTCACGGGTTTGACTCCGGCGGAAGTTGTTGTTGCTTGTTTGTTCTTGCAACGTGTGGTTCCGTAATTGGTAGGGTGCTGTGATTGCCGTGTACTTGTGATTGTCATTTTTGCGTATTATTAAATGGCAAATACAGGTTGGATTTTAGATTCTGGTGCAACGGATCATATGACATATGATAAAAATATGTTTCAATACATGACCACATCTCACAGGAAAAATATATCAACTGCCAATGGTACTTTGGCACCCGTGTGTGGTGCCGGCACTGTGCATCTTACCCCTACACTTCCCCTACATCATTGCTTGCTTGTTCCTTCTTTATCCCATCATCTGTTATCCATACCACAGGTTACTGAACAATTGGATTGTGTTGTTCTAATGTATCCATCATTTTGTCTCCTTCAGGATATTCAGACCAAGGAGATAATTGGGCGTGGCACTAAGAGAGAGGGGTTGTACTATGTGGACGACGTCGTTTCTGGCAGAGCTAATGCGGTTCGAGCGTCCCGGTCTAGTAATTTACAAGAAGTGTGGTTGTTGCATCGTCGGTTAGGGCATGCATCTTTTGGGTATTTACGGCGTATGTTACCTAGTCTATTTAGTGGAATAAATGAATCAGACTTACATTGTGAAGTATGTATTCTTGCTAAAAGCCATCGGGCTTCGTTTCCTCCTAGTATGAATAAAAGAGCTTTACCGTTTGAACTTGTGCACTCTGATGTTTGGGGACCATCTCCTGTTGTTACTTCTTCTGGGATTAAGTGGTTTGTTACGTTTGTTGATGATTGCACTCGTATGACGTGGTTATATGTGGTGAAAAATAAGAGTGATGTTGGTATGGTATTCCGAACCTTTTCTCAAATGATTCGGACACAATACTTATCTGTAATTAAAGTTCTTCGTTCTGATAATGGTGGTGAGTATCTTAATTGTGAGTTGTCGGAGTTTCTTTGTGATCAAGGCATTCTCCATGAAACAACCTGTCCCTATACTCCACAGCAAAATGGAGTGGCTGAACGGAAAAATCGCCATATCTTAGAAACGGCACGTGCTCTACTTCTGGGCGCGTCTGTTCCTAAGATTTTTTGGCCTGAAGCAGTTACTTATGCGGTCTACGTGATTAATCGTATGCCCTCTCGGGTGATTGACTTTCGAACTCCTCTTCAAGTTCTCACTCAACATGTTCAGGTGATGTCTACTCATACTCTCAAGCCCCGGGTATTTGGTTGTGTGGCTTATGTGCATATTCCGAAAATTCATCGCACTAAGTTGGATCCGTGTGCCCTTCGATGTGTGTTTGTTGGTTTCTCATCTCACCAAAAAGGATATAAATGTTATCACCCTGAGACTCGGCATATGTATGTTACTATGGATGTGACCTTTTCTGAATCGGAGTTTTTTTATGCCCCCGTATCTTCATCTTCAGATCACCAGGGGGAGAGCTCTAGTGGTGATCTGGAATGGTTGGACGTGCCAGAAAATACTGTGGTTGATGTTGAGGCCGTGCATGCTGGTGCCGTGCCTAATGCGGCAGTGATCATACATGCCGTGCCAGAAGTTGCTGCCGAGAGCAGCATGCAGTCAGAAGCAAAAGATGCCGAGAGTGATCCACAGTCAGGACAGTTCATTGTTGAGCCTACTTGTGTAACCCCCTCTCTCTCTAGCTCCACGGTGATGCCCAATGATTCTTCTCTGAATAAACCTGAGGTAAGTATTGTGGATGATTATGTAACTAATGCAAGTACTGATGTAAATACATATAAGCTGCCACCGAGACAAAATCGGGGTGTGCCACCTGACAGGTTTTCTCCGGAAGGCAAAGTAAAGTATCCGATAGCTAACTATGTCTCATGCAATGGTCTTGCACCAGAGCGTAAGACCTTGATAGACAATATGGAGGCTATTCGAGTACCAACTCGTGTGGATGAGGCTCTAAAGGATCCAAAGTGGGCAAATGCAATGGATGAAGAAATGTTGGCGTTACAGAAGAATAATACTTGGGAGGTGACGTCCTTGCCGGAGGAAAAAAAACAGTTGGATGCCGGTGGGTGTTTACTGTCAAATACAAAGCCGATGGATCAATAGACAGGTACAAAGCAAGGTTGGTAGCTAAAGGATACACCCAAACATATGGTGTAGATTATCAAGAGACGTTCTCTCCGGTTGCCAAGATGAATACGGTACGTGTTCTGATTTCTTTAGCTGCTAATATGGACTGGCCATTAAAACAGTTTGATGTGAAAAATGCTTTTCTCCATGGGAACTTGGAGGAAGAAGTATATATGGATTTTCCTCCTGGGTACAGTGCTGGTAGAAGTACCGAAGTATGCCGGTTGCGTAAGTCTCTTTATGGGCTGAAGCAATCGCCTCGTGCATGGTTTGATAGGTTTACTCAAGTTATGAAAAAGATTGGGTATTATCAGAGTCATTCTGATCATACATTGTTCGTTAAACGGAGACAGAAAAAAGTGACAGCCTTAATCATCTATGTAGATGACATGATTATTACTGGGGATGATTGTGATGAGATTTCAAGGCTGCAGAGAAATCTTGCGGCTGAGTTTGAAATGAAGAACCTAGGGGATTTGAAGTATTTTCTTGGAGTCGAAGTTGCTCGATCTTCGAAAGGTATTTTCTTGTCACAACGTAAGTATGTTTTGGATTTGTTAAAAGAAACTGGTATGCTGGGATGTAAGCCAGTTGATACTCCTATTGTTGAAAAACATCATCTATGTTTGGATCCGAATCAGAAATCGGTTGATAAGGGGAGATATCAGAGACTTGTAGGGAGACTAATTTATTTGGCTCATACACGACCAGATATTGCCTATGCAGTAAGTGTAGTAAGTCAATTTATGCATTCACCGAGTGAAGATCATATGGCTGCTGTTATGCGTATCTTAGCTTATTTAAAGTCTGCACCTGGAAAAGGAGTTCTCTATTGGAAGCATGGACATTTTAGGATTGAGGGGTTCACGGATGCTGATTGGGCAGGAAGTGTAGGTGACAGACGGTCTACTTCGGGATATTTTACTTTTGTAGGAGGCAATTTAGTCACATGGAGAAGTAAGAAACAGAAGGTAGTATCAAGATCCTCGGCTGAGGCCGAGTATCGAGGGATGGCTCACGGCATTTGTGAGATTCTCTGGCTTCGAAAGCTTCTTGAGGGGCTTGGGTTCAAGCCAAAGGAAACCATGAGACTATACTGTGATAATAAGTCAGCAAGAGATATAGCTGATAATCCGGTACAGCATGATAGGACAAAACATGTGGAAGTTGATCGACATTTTATTAAAGAGAAGCTTGAAAGGAAGATTGTGTCAATACCTTTTGTGAAGTCAGAGGAGCAACTTGCAGACGTTCTAACTCATGCAGTATGTAGTCGAAGGTTTGATGACTCACTTGTCAAGGTCCCGTAGTGCAATCTATCAGGTACACGGCCAGCATTGTTAGCTTTTAAGCTGTACATGGAGCCTACACCAGATTAAAACCCATATGTTAGAGAGGGAAAGAGACAAAAAGGAGGGGGGAGAGAGAGAGAGAGAGGATACTTGGGCTTAAGGAAAGAGACAGAAACGAGAGAAAGAGAGAGAGAAAGAAAGGATACTTGGGCGTAAAACAACAGCATCATCGTGAGGGAAGGCGGTAATAGACTGTTCAAGCTCTCCAAGATCCGTAAAACGCGTTTGGTTCCAATCACTGTCGTCTCTCCTGTTTTTTCACATCGTAGAAAAAACAGAGCAATTGGGTTTATCTTTTACTGCTAAAAATCTGTATACTCCCATAAATTTCAAGACTTTATGTTTTTTTACGCACAACCCATTTCTCATACGCCATTAAAACAAAACCAATAGAAGAAAAAAAACGTAAACAAAAACAGTAAGAAGAAGGGAGAGAGAGAGAGAGACATGAAATAGAAGTAAGTTGGAGAAGGAGAGAGAGAGAGAGAGAGAGAGAGAAAAACCTCTCTAACCCAATGAAGGGCGCTCCTATCAAGTCCTTTAGTAAACATATCTCTTCTGGGTTCATCCTTTACCTGCACAAAAAATAAAAAAATAAAAAACTCACAAACTCACAAACCAAAAAATAAAAAAAAATTAACTTTCATTTCACTCAATGAACTCAAGTATAGGTAGAAAGATTGTAGGAGAGGATCAACTTTCTCTCTTGGGCCGAGACCAAATTCTGGTGGGATTGGGTGGAATCAGCATAACTCCGCCAAAAACCGTCATTGTTCTAGGCTCCAATCTTTGACCACAGTTGATTTTGAGGTGTGGGTGTCATATCAGATGGAAGAAGGTTCTGATATGAATCTATAGGCTCCGACCTTGTGCGATTTCGTTGCCGTATGAAAAAGTTAAGATGAAATGAAGTTTTTGGAGTGGAAGAATTAAGGAGGAGGGGAGGAAGAACAGCAGTGCAGCTGCTGATCTGCATGCAGGGAGCAAAAGGGAAAAGTAGAAATGAGGAAAGCAAACTGACAGAGAAAAGCTTGGGTATGGCGAAGGAGGAGAGAGAGGACTTTTAGAGAGAGAAGGCAGAATCTTTTAGAGAGAGAATGATAGAAGCAGAAAGGACCGAGCTAGAATGAAGCGGTGGAAGACTGTAGACTGATTGAAAAGGCAAGATATTATTAAAATGTAAATATACAAAATTACCCTTGCTTTATTTTCTGCATTCTTTTTTATTGCTTTGAAATTTTTTTGGCTGAGGGGCATTTGTGTCCAAAACATTTTGTCGAAGAGGGTGACCCCAACATGGGCCTCCGGCTTTGTATATATAAAAAAGAAGATATTCCAAAGATAAGAGGACTACGTTTTGAGTCAAACGTCAAACATCTACAACAAAATTTTCTGCCTTTGGCTTTGAGAGCAATGGTAGACTTTTCCTTACAACAAAATTGAAAAGTCATTTTCTCTCAACGAAATTTACAGATACTCTTCACCTTTCTTTTTCTAGAAAACGCATTAGAATTCAAATGGGGTTTGGAAGCGAAACCGTTGGTACTATTTTCGATTCCACCATGTTCGTCCTAATTTTGTTCAGCTTGCTTCTGTCACAGCATCATTGTGCTGTAGTTTATGAAATAACTCCTTCACAACCATTTTCACAGACACAAACCCTTGTCTCCCCCAGCCGCATTTTCGAATTGGGGTTCTTCACTCCTAACGGTTCGGTTAACAAGTACGTGGGGACATGGCACACGAACATATCTCCGAGGAAAGTTGTATGGGTTGCCAACAGAGAAAATCCTCTCGCAGCTTCAGATACCTTGGCTAATTTGACAATTAGCAGCAATGGGAATCTGGAGCTTGTAGATGGGAAGCAGAATTCTCTTTGGTCAACGAATATTTCGGTGCCATCTAATGGTTCAGCTGCAGAGCTATTGGACAGCGGAAATCTTGTCGTAAAAGATGACGATGTCGGAGCTGATCCATTGTGGCAGAGTTTTGATTATCCTAGTGACACACTTCTACCAAATATGGTGCTGCTGGGATTCGATAGCAAATCCGGAAAGCGAAGTTTACTGAAAGCCTGGAAAAGTGAGAGTGATCCATCAGCTGGCTTGTTCTTGGCTGGACTTTCACGGGACGTTCCATCACAAGTGTTCATTTGGATTAATGAATCGAAACCCTACTGGAGAAGTGGGGCATGGGATAAATCAAGTTTCATCGGGGTACCGGATATGAATAATCAATATCTAAGTGGATTCACTCTAAATGATGATGTGAACCAGGGAACAAAATCTTTTTCTTACAG
>pear circRNA 0000024
GTATCTGAAGCTGCAATAGGATTTTCTCTGTTGGCAACCCATACAACTTTACGCGGAGATATGTTCGTGTGCCATATCCCCACGTACTTGTTAACCGAACCATTCGGAGTGAAGAACCCCAATTCGAATATGCGGCTGGGGGAGACAAGGGTTTGTGTCTGTGAAAATGGTTGTGACGGAGTTATTTTATAAACTTCAGCACAATTATGCTGTGACAGAAGCAAGCTGAAGAAGATTAGGAAGAACATGGTGGAACCGAAAATACTGTTTCGTTTCCAAACCCCATTTGAATTCTAATACGTTTTCTAGAAAAAGAAAGGTGAAGAGTATCTGGGAAAAAAATAAAATAAAATAAAATGAAATCGTTGGGAGAAATTGACTTTTCAATTTTGTTACAAGGAAAAGTCTAGCATTGTTCTCAAAGTCAAAGGCAGAAAACTTTGAAAAATCAGATATAGTTCGTTGTAGATGTTTGACATTTCACTGAAAACGTAGTCCACTATCTTTGAATATACAAAAGTATGGGAATATGCGGGTGACTGAAAACATTCCAAAGTGTCGTTCCAATGTTACAGCCACGGATTAGAGAAGTAAATAGCGCGCACTGAGCATTTGAAACATTTTGTGTGTACTTACGAATGCAATAAGTCTCAAGTGTTCCTTTGATCGAAAGCTAGTGTTCCTTCTGCCGCTTACAATCTCTGGCAGCAATACCCGCAAGCTATAAACATCCCACTTTACTGAAAACAGACCTTCTATTGCATATTCAGGTGATATATAACCCCTGCAGTATGAATATAGTGATTAGATCTATAAAGCTTTTAACATGAGATAAATACCGGAACTATTATTAGGACTGAAGAACCCCAATTCGAAAACCTGGCCGGGAGAGACAAGAGTTTGTCCCTCAGATAGTGGTTGTGCAGGACTTATCTCGTGAACTGCAGCACAATGGTGCCGTGACAGAAGAAGCAAGCTGAAGAAGAATAGGAAGATGGAGGAATTCAAAGCATTAACTCTACTTTCGGTTCTAATTTGCATCAGAATGATTTAAAATTCCCTGGAAAGAAATACGAACGAACATTGAAATACTGTTTTGGGCTAAAATTGAGTATGTGGTGATTCACATTTCAAACGTAGGTGTCCCTGTTTCAAGCATATCGGTAAACTTCAACCAATGCTGTCAAAGTGATGCACAAGACTTCGATATATATTTTGGCTCCTTCTGTACATATCTAACGGTTCATTGCTACCATTAGTTTCTCGCCTCACGTGGTGAACTGAGAGCAGTTGGATATCCTGCAGACTGAAATTATCATATGCATATGTAGTCTTTTTTTTTGGTAAATATGATTGTTGGGGTGCCTAATTCATGAACGATGAACGGGACAAGATATATTGTGTAGATCATTACCGGTGAGACGATGTGTTTGTACTGCTGCTTAAGGCCTTAAAGGTTGTTTTCTGAGAATTAAATTGCTTTTATTTGTGGGGTTTTTTTTTTTCATAGTTTCAAATTTTACATCTTGAAAATTTTATTTTACCATCCGCCTTGATCAAAATTGTTACAAAAACAAGTCTAAGGCGATCTGCACCGTGGGCAGTGTCATCACTTTGTTTGTCCATCCATATCATGCTATGTGTGGACTATGTGTGATTTCCATGCATGATCCATTCGAAGTTTTAGTAGAAAATAATGATGTAGAACAAATGGCAGACTAGATTGAAGAGGAAAGTGACCATTGGAAGATAAAAGGACGCAACGGAAAAAGTTCCGATTTGGGCCCGTGATACCTTTTCAGAAAGGAAACGACGCTACAAGTCCAACTCACTTCTTTGCTGTGAAGTACAGTGGCTTTAGGTGATCTGGGATTGTTTCAGCCTCCAAAACGGCATTTAAAGTTTCATATTAAAAATCACACCTTGTTTCTCCATCCTATTAGTGTTTAGTTAATGTTATTTTAATTTCTAGAAGTCCTTTGAGTTGCTCCAAACGTTTGTAAACTTTATTTGTGTCATCTAGATGTAATCATTTGGGCATTCGAGAATTAATCAAACCATCGAAATTGTGAAATTGTTTGAGGATAATAAACCGTTGCCGTGTACTAAATAGCAGATTTTACACGTGCAATAACCCTACTTATACGTGCACGTGCAATCACCAAAATCCATTGCATTGTGATGTAACAACGTTCTATTGCTTACCGACCTTCGATCACGGTTATGGTATCTTCATTTGCAGATGAAATATTGTAATATTTGGGTTGAGGATTAGAGACTCGGAAATAAGAAAATATAGGCTGCTTAGGTAGTGGAAGATCCGTCTCACTACCTAGTGTGAAAACTACGTCCGGCATGGTAGGCCTATCTTCAGACTTGTCCTGCACGCAAAGGAGTCCGATGTGCATGCATCTCATTACTTCTGAGGACGAATATGAATCCACCAATACTTCATCTAGCAAGTCCAGTCCCCTGCCTTCATTCCATAAGTGCCAAACCTGACAAAACTCATATTGTAAATGTTGCCTACAATTGTTAGAATCTGCTATATTTAGCATCTTAAAAACACAAATCCAAATGAAGATTTTGAGTGATTAGCTTACATGAGCTAAGAATCCGTGCTGTTCCTCGTTGCAATAGAAGCTAGTATTCTTTTTGTTGGCGATAATCTCCAATAGCAAGACGCCAAAGCTATAGACATCAGATTTTTCAGAAAATATCCCACCCATGGCATACTCTGGAGACATATAACCACTGCAAAACCAATTCGTTTGTATTAATAACTGGACAAAAATGTCTTCTCTGTTTCTGGTCTTAAGAAAAATGCCAATAATAGGAAAAGAATGATGCTTACCGTGTTCCCACAACCTTGTGAGTATTTGCTAGACTCTGTGTCGCTTCAACGATTCGTGCCAATCCAAAATCTGAAATTTTTGGGTTCATATTCTCATCCAGGAGAATGTTACTAACCTTCAAATCTCTATGGATTACCTTCAAACGGGAATCGTGGTGGAGATAAAGAAGTCCCCTAGCAACTCCCTGGATAATATTGAAGCGTGTAGCCCAATCAAGCTCTTCTCTGCGCTTAGGATCTAATCAATAAATCAATAAAAATGTAAGCAATAACAGTAGCAAAATCATAAGTAGTGGGGGATTTCAAAGAGCTAAGGGATTGCCAATTATGGTAACAAAAGAACAAAATGTAACAATGAGAAATTTCATTGAAACATGAAAAGTGGCAGTGAAACTAACCAAATAGAAGAGTATCCAAGCTTCTGTTCGGCATGAATTCATAAATCAGTAACTTTTCATCGTCTTTGACACAGCAGCCCATGATCCTAACAAGATTCTTGTGTTGGAGTTTGGAGATCAACAGCATCTCATTCTTGAACTCCTCCATGCCTTGCCCCGAGCTACTGGATAGTCTTTTTACTGCTATTTCCTTCCCTTCTTCTAGCTTACCCTACAAATATAAATTAAACATTCGATTCATGTCTGTAACTTGTAGTTGTAGGCTTCTAGCCGGTATTGAAAACACTATAATTTCCTTTAGAAATTGAAATGAATAAACAAGTGTATAGTCACCTTGTAAACAGGGCCGAAACCTCCTTCCCCGAGTTTGTTCGTGGTGCTGAAATTGTCTGTAGCAGTTAATATGCTGTCAAAGTCATAGATGAATAGCTCCGACGGATCATGTTTCCTTATGTATTCTTGAAGATTGTCACCTGAATTATCACTTGTATGATTCAACTGCATTAACTTTGTTTTTCCTTTCATGTTCCCTGTTTCAAAAATATAGCAATCACAACAAGGTTATCGAGTAATGGATATCAATCAGTAAATATGTTCTTGTGAAGTTATGCATGGAAGTTATATACTAATTTGAACAACGCATCAGCTGCTATCACTCTATGTTATTCTCTTACCGGTTTTAATAGAACGCAGTCTCTGCACGCCAAATGCTATGGCACTCAAGATACTGATAAAACCAACAGCAGTGACGCTGGCAATTAGCTTTACTGGTTTTCCTTCATCTGAAAAAATGAATTTATGAATTGCAATGAGTAAAGTATGAGGCAGAAAATAAAAGATACTTATTATAATTCTGCAGGAAACAATTCTTGTTTGTTTACCTAATGCTCCGTGTGCTAGGCGAATATAAAGATCGTTCCCGCCAGAGGAAAACTCTTGTATATCAATAAGGTCACTGGACCAGACCAAACACCCTATATTATTAACTTGCGCATAAGCCTGACAAGAACAATTATTTAGGCATCGTATCTTGCACTCGTCAGCCCCCAGTTTTTCGATAAGCTCATGGAAATCTGGTAGCCTTAATCCCACCATCTTCCAAAACACATCTTCTTTGCCTCCCGAAGCAAATGACCTGCTTGTGTTACTCTGTTCACAAAACAATTCGGTGTGCCTAACACACCCTCCAGTCCAGTTTCCATTGCTCCATTCCTCATTTGATTTCGGTACAAACCCTTTCAAACACTCGCAATTTGGGTTTGGAGATTCAGAACCTTTGCAGACACCGTTAACTCCACATGTTCCATAAATTTCACATCGATTCACCAGTGCCTCCCAGCTTAGCCACCAGTTGCTGCCATTGTCCGAAACCTTAAGACTCAGTACTCCGTCTGAAGAGATGCCAATGTATGAAAGGGTATTGTCAAAAAACCTATAAGAAAAATATTTTGTTCCCTGGTTCACATCATCATTTAGAGTGAATCCACTTAGATATTGACTATCCATATCCGGCACCCCGATGAACCTGGATTTATCCCATGCCCCACTTCTCCAGTAGGGTTTTGATTCATTAATCCAAACGAACAGTTGTGATGGAACCTGCCGTGAAAGTCCAACCAAGAACCAGCCAGCTGATGGATTATTCTCACTTTTCCAGGCTTTCAAGAAACTGCGCTTTCCGGATTTACTATCGAATCCCAGCTGCATAGTTGGTAGAAGTGTGTCACTAGGATAATCAAAACTCTGCCACAATGGATCAGCTCCTCCATCATCATCTTTTACGACAAAGTTTCCGGTGTCCAAAAGCTCTGCAGCTGAACCATTAGATGGCACCGAAATATTTGTTGACCAAAGAGAATTCTGCTTCCCATCTACAAGCTCCAGATTCCCATTGCTACTAATTGTCAAATTAGCCAAGGTATCTGAAGCTGCAATCGGATTTTCTCTGTTGGCAACCCATACAACTTTACGCGGAGATATGTTCGTGTGCCATATCCCCACGTACTGGTTAACCGAAGCATTAGGAGTGAAGAACCCCAATTCGAAAATGCGGCTGGGGGAGACAAGGGTTTGTGTCTGTGAAAATGGTTGCGACGGAGTTATTTTATAAACTTCAGCACAATTATGCTGTGACAGAAGCAAGCTGAGGAAGATTAGGAAGAACATGGTGGAACAGAAAATACTACCAATGGTTTCGTTTCCAAACCCCATTTGAATTCTAATACGTTTTCTAGAAATAGAAAGGTGAAGAGTATGTGGGTAAAATAAAAAATAAAAAAATAAAAAAATCGTTGGGAGAAAATGACTTTTCAATTTTGTTATAAGGAAAATTCTACCATTGCTCTCAAAGTCAAGGGCAGAAAACTTTGAAACATCAGATATAGTTCGTTGTGGATGTTTGACATTTGACTGAAAACTTAGTCCACTATCTTTGCATATACAATAGTATGGGAATACGCGGGTGACCGAAAACATTCCAAAGTGTCGTTCCAATGTTACAGCTACGGATTAGAGAAGTAAATAGCGTGCACTGAGCATTTGAAACATCATGTGTGTACTTACGAATGCAATAAGGCTCAAGTATTCCTTTGATGGAAAACGAATGCAATAAGGCTCAAGTATTCCTTTGATGGAAAACGAATGCAATAAGGCTCAAGTATTCCTTTGATGGAAAACGAATGCAATAAGGCTCAAGTATTCCTTTGATGGAAAACGAATGCAATAAGGCTCAAGTATTCCTTTGATGGAAAACGAATGCAATAAGGCTCAAGTATTCCTTTGATGGAAAACGAATGCAATAAGGCTCAAGTATTCCTTTGATGGAAAACGAATGCAATAAGGCTCAAGTATTCCTTTGATGGAAAACGAATGCAATAAGGCTCAAGTATTCCTTTGATGGAAAGCTAGTGTTCCTTCTGCCGCTTACAATCTCTGGCAGCAATACCCGAAAGCTATAAACATCCCACTTTACTGAAAACAGACCTTCTATTGCATATTCAGGTGATATATAACCCCTGCAGTACAAATATAGTGATTATATATATAAAGCTTTTAACATGAGATAAATACCGGAACTATTATTAGGACTGAAGAATCCCAATTCGAAAACCTGGCCGGGAGAGACAAGAGTTTGTCCCTCAGATTATGGTTGTGCAAGACTTATCTCGTAAACTGCGGCACAATGGTGCCGTGACAGAAGAAGCAAGCTGAAGAAGAATAGGAAGAACATGGAGGAATTCAAAGCATTAACACTACTTTTGTTGTGCTTTGGCTGGTCAGTGCAAAACTATATTCAGATTATCTCACCAAAATACAAACACACAGTTGAACAGTTTAAAAAACAAGAAATAAAGACACCAAGAGAATTACGAGGTTTGGCAAAATCCTGCCTACGTCTCCGAAGAGATATTGCTCTTCACTAAGAGAATAACTAGTACAAGATACACTTTATCTCCTTTGTGTTCTCCTCCGGATGCACACACACTGCATAACTATTTCCTTCACTTATGCACCAACAATTATGCCAACAACCAAGACCAAGAAAATCTCAAGTTCACACGGCATATTCAACACCCTTTTCCATACGTAGCCTATAAAGTACAACTTTTTCTCCATTTGCCATTTAATGCATAGAAAATAAAACATGCACAATTGCATGCAAGCAAACACAAAGTCAAGACTTGCTTGCTTCCATCTTTGCTTGTGGCGGTCACCATGTCATCTCTTGAAACAAGACTTCCATGCCACAACCGAAAGCCAAACACAAAATCACAATTGGCTGCTGCCATTTCCTTGTAGAATTCAGAAAGTTACACTATCAAAATTGTTGCCAACTCATAAGTATATGAGCCAAACACAACAACTTTCGGTTCTAATTTGCATCTGCATGATTAAAAAATTCCCTGAAAAGCAATACGAACGAACATTGAAATACTGTTTTGGGCTAAAATTGAGTAGGTGGATGATTCACATTTCAAACATAGGTGTCCCTGTTTCAAGCATATCGGTAAACTTCAACCAATGCTGTCAAAGTCATGCACAAGACTTTGATATATATTTTGGCTCCTTCTGTACATATCTAACGGTTCATTGCTACCATTAGTTTCTCGCCTCACGTGGCGAACTGAGAGCAGTTGGATCTCCTGCAGACTGAAAATATCATATGCATATATATAGTCTTTTTTTTTTTGGTAAATATGATTGTTGGGGTGCCTAATTCATAAACGATGAACGGGACAAGATATATTGTGTAGATCATTACCGGTGAGACGATGTGTTTGTACCGCTGCTTAAAGCCTTAAAGGTTGTTTTCTGAGAATTAAAATGCTTTTATTTGTGGGGTTTTTTTTGTTTTTTTTATTTTTTTAGTTCCGAATTTTACATCTTGAAAATTTTATTTTACTAAGCATCCGCCTTGATCAAAATTGTTACAAAAACAAGTCTGAGGCGATCTGCGCTGCGGGCAGTGTCATCACTTTGTTTGTCCATCCATATCATGCTATGTGTGATTTCCACGCATGATTGTAATTTTAGTAGAAAGTTGTCATATCCCAATCCAAGCTCCACCACATCCCAGGTTCAACTCCGCTTTAGCATGATATTGTCCGCTTTGGGCTCCGACCACGCCCTCACGGTTTTGTTTCTGGAAACTCAGACGAGAACTTCCCAATGGGTCACCCATCCTAGGATTGCTCTTGCACAAACTCACTTAACTTCGAAGTTCCGATGAACTCCGAAGCCAGTGAGCTCCCAAAAGATCTCGTGCTATATGGAGGTGAGCATGTACGTATAAGGCATAGAGGATCATCTCCCCTGGGTGATGTGGGATCTAACAAAAATAATGATGTAGAACAAATGAAAAACTAGATCGAAGAGGAAATGGACCGTCGGAAGATAAAAGGACACACTAGAAATTTGCAGATTTGATGTCCAAGCACCGATTTGGGCATGTGATACCTTTTCGGAAAGGAAACAATGCTACAAGTCCAACTCACTTCTTTGCTGTGAAGTACGATAGCTTATGGTCATCCGGGGTTGTTTCATCCTCCAAAATGGCATTTAAAGTTTTGTATTAAAAATCAAACCTTGTTTCTCCATCCTATTAGTGTTTAGTTAATGTTGTTTTAATTTCTAGAAGTCCTTTTGAGTTGCTCCAAACGTTTGTCAACTTCATTTAAGTCATTTGGATGTAATCATTTGGGCATTCAAGAACTAATCAAACACAACCTTTCGGGATTTCTTTCAATTTTCTGGTAAATTCCAAACTTTGTTCTACAGAAGATTACGTTGGTAACCCATTCATCACTTTGTGCTGCGTCAAATAAGATTCAGAAGAAACAATTCACTAAACCAGATGTTTCGATTATCTGTCACCTCAGCCTACCATTTAAATTGTGAAATTGTTTTGAGGATAATAAGACATCGCCGGGTACTAAATAACAGATTTGCGGTCTACAAGCTGCAGAACTTTTACACGTGCAATAACCCTACTTGTATTTACACGTGCAATCGCCAAAATCCATTGCATTGTGATGTAACAACGTTCTATTGCTACCGACCTTCGATCACGGTTATGGCATCTTCATTTGCGGAGAAAATATTGTCATATCGGGGCTTAGGTAGTGGAACATCAGTCTCACTACTTTGTGTGAAAACTACGTCTGGCATGGTTGGCCTATCTTCAGACTTGTCCTGCACGCAAAGGAGTCCGATGTGCATGCATCTCATTACTTCTGAGGACAAATATGAACCCACCAATACTTCATCTAGCAAGTCCAGTCCCCTGCCTTCAATCCATAAGTGCCAAACCTGACAAAAGTCATATTGTAAATGTTGCCTACAATTGTTATAATCTGCTATATTTAGCATCTTAAAAACACAAATCCAAATGAAGGTTTTGAGTGATTAGATTACATGTTATAATCTGCTATATTTAGCATCTTAAAAACACAAATCCAAATGAAGATTTTGAGTGATTAGCTTACATGAGCTAAAAATCCATGCTGTTCCTCGTTGTAATAGAAGCTAGTATTTTTTTTGCCGGCGATAATCTCCAATAACAAGACGCCAAAGCTATAGACATCAGATTTTTCAGAAAATATCCCACCCATGGCATACTCTGGAGACATATAACCACTGCACAAGCAATTCATTTGTATTAATAACCGGAAAAAAATGTCTTCTCTGTTTCTGGTCTTAATGAAAGTGCCAATAATAGGAAAAGAATGTGCTTACCGTGTTCCTACAACCTCGTGAGTATTTGCTAGACTCCATGGCACTTCAAAGATTCATGCCAATCCAAAATCTGAAATTTTTGGGTTCATATTCTCATCCAGGAGAATGTTACTAACCTTCAAATCTCTATGGATTACCTTCAAACGGGAATGGTGGTGGAGATGAAGAAGTCCTCTAGCAACTCCCAGAATAATATTGAAGAGTCTAGCCCAATCAAGCTATGCTCTGCGCGTACGATCTAATCGATAAAATCCATAAAAAATGTGATCAATAATAGTAACAAAATCATAAGAATCGGGGGATTACAAAGAGCCAAGGGATTTCCAATTGTGGTAACAAAAGAACAATATGTAACAATGAGAAATTTCATCGGAACATGAAAGGTGGCAGTGAAACTAACCGAATAGAAGAGTATCCAAGCTTCTGTTCGGCATGAACTCATATATCAGTAACTTTTCATCATCTTTGACACAGCAGCCCATGATCCTAACAAGATTCTTGTGTTGGAGTTTGGATATCAACAGCATCTCATTCTTGAACTCCTCTATGCCTTGCCCCGAGCTACTAGATAGTCTTTTTACTGCTATTTCCTTTCCTTCTTGTAGCTTACCCTACATATTAAGCATTCGATTTATGTCCGTGTCCTGTAGTTTTAGGCTTCTAGCCGGTGTTGAAAACACTATATTGTATTTTGGAATTGAAATAAATAAATAAATAGTCACCTTGTAAACAGGGCCGAAACCTCCTTCCCCGAGTTTGTTCATGGTGCTGAAATTGTTTGTGGCATTTAATATGCTGTCAAAATTGTAGATGAATAGCTCTGATGGATCATATTTTCTTATGTATTCTTGGAGATTGTCCCTTGAATTATCACTTGTATGATTCAACTGCATTAACTTTGTTTTTTCTTTCGTGTTCCCTGTTTCGAAAATATAAAAATCACAACTTCTTCATCACAACAAGGTTATCAAGTAATGGATATGAAGCAGTAAATATGTTCTTGTGAAGTTATGCATGGAAGTTATGTACTAATTTGAATAATGCATCAGCTGCTATCACTCTATGTTATTCTCCTACCTGTTTTTTTACCGCGCAGTCTCTGAACACCGAAAGCTATGGCAGTCAAGATACTGATAAAACCAACAGCAGTGACGCTGGCAATTAGCTTTACAGGCTTTCCTTCATCTGAAAAAATGAATTTATGAATTGCAATGAGTAAAGTATGAGACAGAAAATAAAAGATACTTCTAATAATTCTGCAGGAAATAGTTCTCATTTGTTTACCTAATTCTCCGTTTGCTAGGCGAATATAAAGATCCATCCCGCCAGAGGCAAACTCTTGTATATCAATAAGATCACTGGACCAGACCAAACACCCTATATTATTAACTTGCGCATAAGCCTGACAAGAACAATTATTTAGGCATCTTATCTTGCACTCGTCAGCCTCCAGATTTTTGATAAGCTCACAAAAATCTGGTAGCTTTAATCCCACCATCTTCCGGAACCCATCTTCTTTTCCTTCCGAAGAAAATGACCTGCTTGTGCTACTCTGATCACAAAACAATTCGGTGTGCCTCACACACTCTCCAGTCCTGTTTCTGTTGCTCCATTCCACATTTGTTTTTGGTACAAACCCTTTCAAACACTCGCAATTTGGATTTGGAGATTCAGAACCTTTGCAGACACCATAAACTCCACATGTTCCATAAATGTCACATGGATTCACCGGTGCCACCCAGGGAATCCACCATTTGCTGCCATTGTCTGAAGGCTTAAAAAAACTCAGTACTCCGTCTGAAGAGATGCCAAGATATGAAGGCGTATTGTTAAAAACCCTGTAAGAAAAAGATTTTGTTCCCTGGTTCGATTCATTAATCCAAATGAACACTTGGGATGGAACGTCCAGTGAAAGTTCAACCAAGAACAAGCCAGCTGATGGATCACTCTCACTTTTCCAGGCTTTCATTAAACTGCACTTCCCGGATTTGCTATCGAATCCCAGCACCATACTTGGTAGAAGTGTGTCACTAGGATAATCAAAACTCTGCCATAATGGATCAGCTCCGACATCGTCATGTTCTACGACAAGATTTCCACTGTCCAAAAGCCCTGCAGCTGAACCATTAAATGGCACTGAAATATTCGTTGACCAAAAAGAATTCTGCTTCCCATCTACAAGCTCCAGATTCCCATTGCTGCTAATTGTCAAATTAGCCAAC
>pear circRNA 0000025
GGTTTTTAACAATACGCCTTCATATCTTGGCATCTCTTCAGACGGAGTACTGAGTTTTTTTAAGCCTTCAGACAATGGCAGCAAATGGTGGATTCCCTGGGTGGCACCGGTGAATCCATGTGACATTTATGGAACATGTGGAGTTTATGGTGTCTGCAAAGGTTCTGAATCTCCAAATCCAAATTGCGAGTGTTTGAAAGGGTTTGTACCAAAAACAAATGTGGAATGGAGCAACAGAAACAGGACTGGAGAGTGTGTGAGGCACACCGAATTGTTTTGTGATCAGAGTAGCACAAGCAGGTCATTTTCTTCGGAAGGAAAAGAAGATGGGTTCCGGAAGATGGTGGGATTAAAGCTACCAGATTTTTGTGAGCTTATCAAAAATCTGGAGGCTGACGAGTGCAAGATAAGATGCCTAAATAATTGTTCTTGTCAGGCTTATGCGCAAGTTAATAATATAGGGTGTTTGGTCTGGTCCAGTGATCTTATTGATATACAAGAGTTTGCCTCTGGCGGGATGGATCTTTATATTCGCCTAGCAAACGGAGAATTAGGGAACACGAAAGAAAAAACAAAGTTAATGCAGTTGAATCATACAAGTGATAATTCAAGGGACAATCTCCAAGAATACATAAGAAAATATGATCCATCAGAGCTATTCATCTACAATTTTGACAGCATATTAAATGCCACAAACAATTTCAGCACCATGAACAAACTCGGGGAAGGAGGTTTCGGCCCTGTTTACAAGGTGACTATTTATTTATTTATTTCAATTCCAAAATACAATATAGTGTTTTCAACACCGGCTAGAAGCCTAAAACTACAGGACACGGACATAAATCGAATGCTTAATATGTAGGGTAAGCTACAAGAAGGAAAGGAAATAGCAGTAAAAAGACTATCTAGTAGCTCGGGGCAAGGCATAGAGGAGTTCAAGAATGAGATGCTGTTGATATCCAAACTCCAACACAAGAATCTTGTTAGGATCATGGGCTGCTGTGTCAAAGATGATGAAAAGTTACTGATATATGAGTTCATGCCGAACAGAAGCTTGGATACTCTTCTATTCG
>pear circRNA 0000026
ATTCTTGGAAGTGGCATGTCGAATAAGATGTGGGATGTACTCATACAGCATGCAAAAACTTGTCTTCTTGGCGGGAAACTCTATGTCTACTATCCTGAGGATGCAAGGAACGTTGGTGTTGTTTTTAACAATATCTACGAGTTGAGTGGCCTAATTACCAATGAACAATTTTACTCAGCTGATTCTCTCTCGGAAGATCAGAAGGTATATGACTTCTCTTTTCCTTTTTTCATGTATCTTTTATAGTGCCTGGATTTGCTATGTTTTATAATTTCGTGTTCCGTCTTGTGGTTGAGAGATGCTACTTGTCAAATGTTGTAAAGCTTGTAAACTTAATGAGATAGGATTCATTTTGTCCATATTGGCTACCCTTTCGCACTTAAGAATCCAGTCCATATGCATTTGCTATTTTATCTGTAAACAACACTCTTTCGACTGAACAGGTTACATCCCTGGTGAATGTATCTAAAGTGATACAAAGTAGTAATGAGTCATGACCCCTCAAAGTGGTTGATTTGTGAATTTTTGTGTTTCTTACAGGTCTACGTGGATGGTTTGGTAACAAAGGCATATGAGAACTGGATGCATGTTATGGAGTACGATGGAAAGTCTCTTCTTAAGCAGCAGAAGAGTCCCGATGTTTCTCTACCTGAGGTCCCAACGGCCTCGCAGGATTATCCAAACTCATTTGATCAGCAGTTCACTCTACCTAGCCTGCCAGCTTCAGTTTCTTCAGAACCACCTACTATGGATTCTGGCCTAAATGTGGGAG
>pear circRNA 0000035
GTCTAAGAAATCGCATGCTTCCAAATTAATGAGCAAAGGTACGTTAAAGCCTAAATTCATAAGAGAAGAAATTAGTAAGTACCCGTCCAAAGTGTTTTGGAGATCCCAGCCAGACAAATTCGAAGCTGTAGTAAGAGCAGTTCTCCACCTCTTTACCTTACAAATCTCTACCTTCTTTTCATCTATATGGTCCAGAAACGATTGTCCAAAACTGCCTCTCTGTTTCCTGACATCCGAAGGATTAACGTCATAGAATATCGGCAAAACTAATTGCCCCGGCGTTCTTCTACACTCCATGATCTTAACCAGCTCCTCGAGGCACCAGCTGGAGTTCGCATACCGTATAGAGAAGACGATGATAGAGATCTTAGAACCTTGGATTGCCCGCTCAAATGCGGTTGTTAATTCTTCTCCCTTTTTTAGTTCTTCGTCGTCAATAAAAGCATTGATTCCAGCCCTTGTTAATGCTTCATAGAGGTGGCCCGTGAATTTTTTACGTGTGTCTTCGCCTCTGAAGCTTATGAACACATCGTAGAGCGAACTTTTTGAGGAGGAGGACGAGGACAAGGAGGCGGAGGAGGACGATGAGGATGAGGGCGAGGAGGTGGAGGAGGACGATGAGGATGAGGATGCGGGCAAGGAGGAGGAGGAGGAGGATGACGAGGCTTTATCGGGGACTGAGACATTCATTTGGCGAAAGACGAGGCCGAGGGAGCAGAGGAGGAAGATGAGGACATCAAAGACAAGACCGGAATTGCGAGCCGCAAGGTGGTAGGACAATAACACCACCACCAGAGTTAACAGCTTCCCTAAGCTCGACCAGGTATCCATTTCCTTCATTTTCTTTAGGCAAATTGAAGGTTTTTGGCGATATTGATTTTCGTTCTTCTGCAAGACTTCACTACAAGAGTTACTTTGAAGTACCCTATTACGCAATCCCGCCAATAACGCAATTAGCCGACAACCCATCAGGCTGGGCCCCATTTCCCTCAGCCCTTTCCCTTTTCCTTTGCTTTTTTCTTCATTTTTGACGGGTTTCCTTCACTTCTGGTCAATAATGCGCGTTAATCATGTGCCTTTTCATACAGTTTACATGCGTCCGTGATTTTTTTTCCCCCTTTTTTCTGCCGGAACTACTTTCTTTTTCTTATAATTAAGAGTATTTTAACGAAAAATTCATGGTACGGTTTATTTTAACGAAAAATTACATTTTTACACTAAAAAATTAATTTTTATACTATTTATTTTATTCTTATCGATAAAACTCAAAATTTTCAAATTTTTTTCATTAATTTTTGTTATAATTAATAAACCCGTCAACTCTATGCCAATAATGCAATTAGGAATTAGGATTGCACATGGGCGACCGACAACCCATCAGGCTGGACCCCATTTCCCTCGGCCTTTTCCTTTTTACTTTACTTCTCAATTTTTGGCGAGTTTCCTTCACTTTTGGTCAATCATGTGCGTTTTCACACCTTTTTACAGTTTACATGCGTCCGTGATTTTTTTTTCCTTTTTCTTGGTTGTTGTGCCGAGGCCGCCCTCCAGCTGGAAATAAGGAGGAGACAGAGAAATAAGAACCGCCGCTTGGTTGGTGAAACAGTGTCAAGCATTTTCATTGGACGGAGGACTATGCATGTTGGGTTGGATCGCCAAATGGCTGGAAAAAATTTATAACCGAGCGGATATGTTTTTTTATTTTTTCCTCTGATGTTCAACTGCAAGTAGAAATTCTGTTAGTTTAAGGGATTTAAGGATTAAGTTCATTTTTTCAAAGAGGATTAGCTTGGAAGGGATAATTAAGCATCTTTAAAAGAGGATTTAAAATGTTCACATAAGTAATAACAGTAAAAAAATACGGCATTAATGTCAACAATTTTAATTTTTTTTTTTAACAAACGATATTATCGAAAAGACCTCACAATGAGTTAACAATTATGTGGTTCAAACTTTTATTCTTACCTTTTGTTCTAAATACTTATTACATTCATGAAAAATAAATAATGTAATAAATTGTGGTTCAAATTTGACATATCGGATGGAGAATAAAATTAAAAAAAAAAAAAAAACCAAAGTGTCACATAAGCTTTCAAATTTAAATTCTGAAATCTAGTTTGGAAAAGAACAAATCAGTTGTTTTTTTTTTAATTTTTTTTATGGATTTCTTTATAGATGATGTCGGTGGTATTAGAAAATTTTATTAACATGAAAAAAAAAATTATACTTAATCTATGGACATAAACCTTAACCCTTAATTTGGTCCAAGATATTATTAGAGCATTCCCACTTGGTTTGGTCCCGTGTAATTTTATTTTCCCTGCTAGCAAGAGTATGTATTCCAACTATGCTTTTGTTTTGTTTTTTTTTTTTTGGCTAAAAAAATTGAGAAAAAAAAAATGATAGGAAAGAGCAACAACTTGCATATGTAGAGTTTATATGCTTTTAATTATTTTTATGAGTTTGTGTTTGTAACAAGACAGCTATCAATTAAAGATTTAGTATTGAATGGCTCCATAATAAACGACACAACTTTCTGAAGATCTGGAATCAGGTGGGTCTGAAGAATTGCATAGCTTGGGGGTATCATCTTGAGGACCCATATCATCTATAGATCAGATCAAGGCCAACGCCCACCGTACATATGGCGCCTATGCCACTCTTCGGCTGGAGGGTGGAGTTTTAATGTGACGACCCGTTCCAAATTTTACGTTTTTATTTTAATTTTAAAAGCGTGAATTTACGAAATTGCCCTAGAGGCAAGGACTTTGACTTCTGTTGACCATCAACTTGAGAGATGTGAGACTTATTTTTTTAGCATATCCTCGTAGTACTCGTTGGTACCAACGTATATGCGAAAGCCGTTTGCGAGTCCGGATTATAATGGTATAGTTATAGACGTTCGAAATTGGTTATTCAAGGTTTAGTGTTAATTAAATTAAATCCCCAATTAGAAATTGGTTATTCAAGGTGAAGCCCAATCAGAAATGGGGGAAAGAAAGAAAAAAAAAAAAAAATGGGGCGAGTTGCCCAATCGGGAAAGATGAGAGGAGAGAGTTCTGGCGAATCAAGAGAAGAGAGATGAGGACACTAACCAACCAGAGGAGAGAACAGGAGGGAAAGGAGGGAGAAGGAGAAGGAGGGGAAGTCGGGTTCGCTTGACCCGCAACCCGTTTTCAACCCGGTCGGCAAACACCTCCCTTTTCGACGATTTTCACCCATTTTTCTGACGAATTGCTTTCATAAACCTCTTGAGAACTCCTCCATAACCTTCCCTCTATCCATTCCATCTCAAATTTGGAGAGATTTGGCCTTGAAAATAGAGAAATTCGCAAGGAGGGGTGCGGCGGCTTTGGCTTCGAATCACCCAATCCCGAAGCAATTTCTTTCAATTTCCACTACCCATAGCATCCTCTTGAGGCCTAGAACAAGGCCCAAGCAATGGTTTGGATGACGGAGTTGTTTTGGAGTCGGATTGAACACACCTGCAACCTAGGGTTCCGCACGGTTTTGGTGAAATTGAGGTACTTCCAAGCCAATTTGGCCTTGGCCACAGGTATAAAGTTTACTCTACTCACTGAGGTCTTTATTTCTGTAAATTTTGGTAATTTTTGGAAATAGTTGGATTTTCCGGCGAGTCGGGGCGGCCGACCGCCACCCGCGGCGGCGCGTGGCCAGTGGGCCGCGAATGCTATTTTTAGGCTATGTCGAATGTCTTGAATTCAGTTTTTTTTTTTTTTTTTTTTTTTTTTTTTTACTAATAAACCTAAGGGGATAGTCATCTTTCAATATTGCAGGGTCAGGATGATCATCTCCTGGAATCACCGAACTGTATTAATTTTTTGATTAGGTTTTGCAAACCAATTGTCTCAAACACCACAGAAGATAAAGTACCAAAAGTTGGACGTAAGCTTCTAGCATTGCGTATTGGTGCTGACATCTCGCAGTGTACGACCAAAAGATTGGACTCCAGCTCTGCCGCTATTTTTTCCAAAGTTCAAGAAATTCTTGTAGGTTGCAAGGATTTGAAACCGAGTTGTGCGGATGAAGGAGAAATGGAAAATCCGGAGTTATGCCCAAAATGGATAGCTTTGCTGACCATGGAGAAAGCTTGCTTATCTACTATCTCTCTTGAAGGTCTGAGTCTCTGTTGAAGCTTATGGTTTTCTGGTTATGATACACATTTTTATGCATTATTTAGTCAGGATCTCAAGCTTTTGGCCTGTACTTTCAGAAACCACTGGTGCAGTAAGGAAGTCGGGGGGCAACTTTAAGGAAAAATTACGAGAGCTTGGAGGTCTTGATGCTGTATTTGAGGTGACCATGGGTTGCCATTCCAATATGGAGGTGTGAACCTGTATGTTTGTTTGATCTCACTGTGTGTTTCATTAAATGTTCAAGAATACCAAGGGACCGTAATGCTTTAAATGGTTATGAGAGATATTTACTTCACTATGCTACTTCAACATTAATTTATTGGTTCACTATGTAAATAATAAATTTCTGTAAAAAAATAATGCATGTGATGGTAAAGAACCAAAATGGTGTGCAGCCTTAGTTGTATCTAGATTCACAAGTTTCTTCTGTTCTGTAACCTATATATTTCTTCAGTTCATGAGCAACACTGACTACACATTGGTAGTTTTACAGTAACAAATGGGCAGTTATCTATTTGCCTTTGGATAGCGTCATCTTCTTTGTTGTTTGTCGTAGTTCCTGATTTTCTTCTTGGAGTAACATGAGTGGTTTTGCATGCTAACAATATCACTTCTCAGTCGTTGATTTGTTTTCTTTCCTTATTATGTGCACATCATACACATTGAGTTATGATAACCAAAATTCCTTAGACATAATTTAACTTTTTCATTTATATACTTAACTTTTTTCATTTGAATCCTGGGGTCCATATGGTACTCAATTTTTGTTGGGGAAATTGCCTTACTAAGCACCAGAAATTAATATGCAGGGTTGGCTAATCTTTTTGGAGTAACTTTTGATTCCTAATCTTTTTGGCTTTCTGATAATTGATCGCTTTGTTTTCTAGGTCTTTGTCTACATAAAAGTTCCTCTTCTGCCACCAATGACAAAAAGTCTTATAGTCTTTCTAATTGGAATGAACATGTTTCTGAGAAGAGCTCCAATAGATGTCAGAGCAGTCAGTTAATGTCAACACCTTGCTCGGTATATACTATATCCAGTTCGGAAACTACCAGCACCTCCATGACTGATACTTATTCATTGAACACAAGACTCAATTCTTCTAGAAATGGTTCTTCCAATGGTACATCAAGACATGTCAGCGGTGGAACCAGTAAATTTAGCAATCTTTCCCTGAAGAATGCTGGTCTCAGTCAGCGATCCTATAACTTTGAAGACTCCAAAATTGATCTTTCAGAGGATAGTCAAGATCCTTTCACATTTAGCGATGGTTCCAGAATGGATGCTGATCTCAGTCAGAGATCCTATATTTCCGAAGACACCAAAATTGATCTTTCACGGGAGTGTCAAGATCCTTTTGCATTTGATGAAGATGATTATAAACCTTCTAAGTGGGACATGTTATCTGGCAAGACAAATATGTCTCTATCACAACAAAATGCGGCAGCATACAGAGAAATTGATGACATTTGTCAGTTGCAGCATATTATGAGCCAAGAAGCATCAAGTAATGGAGAAAACGAAGCATCAAGTAATGGAGAAAACCATCAGACACAAGAGACATCCTGTTCAGGTGCTGTTAGGCGAGAAGGTTCCAGTCTTGTAGCTGACTGCCTTCTTACTGCTGTCAAGGTAATCCTGCACCCCACTATATTAAACCTTTTTCACATTGCTTTAAACTTTTGTGGTCCTCCACGTCAACATCTATGCAATTGTGGGTGGGGTGGTGGTGTTACTGGTGTGTACAATCTAGTTGTTTTTTGGTCCCTTGGTCAAATGAGGATTTATTTCTAGATTCATTTATAGAATAGTGCCATTTTGATTAATTTATATCCCGTCATACATGCACTGTGTTAGAACGCATAAGAAACAGTTGAACTGTGCGAACTCATAACAGTCTTCTTGGCAGGTTCTTATGAACTTAGCCAATGATAATCCTGTTGGGTGTCAGCAAATTGCTGCATATGGAGGACTGGAAACCTTGTCTTCTTTGATTACCAACCACTTTCCTTGATTCAACCACTTTCCTTCTGAACATATGGAACACCTTAAATGCATTAATAAGTTAAATTAAACCCCCACAGAAACAAGAAAGTTCAAAAAGAGAGAACATATTAAAAACAGATCAAGGCATGCAAAAACACAAACTGTATCTACAAACTAGCTGATTGAACCAGAAAGTTTCCTAGCTTACATAGCCATCGTCATCCTCATCATCATGGTTGTCATCATCCTCATCATTAGCATCATCGTCTCGGTCCTCCTCATCATCATTCTCATCATCATCCTCATCATTAGCATCATCGTCTCGATCCTCCTCATCATCATTCTCATCATAATCCTCATCAAAATCATCAACTTCGAGAGAAATATCTTTCAAGGCCGCTTTCAAGGCCTCTGTGTAAGGGATAGAATCGGAATGGAAAATTCTCCACTGAACATCGCGAGAAATATTTTTCAAGGCCCGTTTGTAAGGGATAGAATGGGAAGGTGAAATTTTCCAAAGAGCACCTCCACTTTCGCGAGTCATAGTTTTGTCGCATAGTAAACGTACCCCTATTTTCTTCACCTCAATAGCTAGACCAGTTACAAGAACATGGACTGAATCGCCTTCTTCCAAATTGAAGTCAGTTTCCGGCAACGAAAAATTTCCCAGCCAAATGTACTCTCCATCGGAAATAACATCAAGCATACTGTTAACAAAACTAGTACGCTTGGTGTGATTAATAACATAAATACTAGAATGTAAAACACGATTAGAACCCCTGTCGTGATCATCAGGACAACAAGCCAGGCACACAGCCAACGCTTTTGCATTACAACCAATTTCCTTAGGCACTTCAAAACGGACTTGGATACCCTCGTTGACATGATTGAACCAAGTGGGAATTTGTCTTCCTACAAGATTCATCGTTCCACATCCTGTCCATCCCTATACCATGATGAACAAGATTTTTGTGAGTAATACATACATAACACACATTTGCGAGGGAGGAGAGGGGGTGGTGTGGAAGAGAGAGAGTACCTGTAACGTGCTATCCTTAAGAATGAAGTCTATGACATTGTTGTGTGTTGTCATATGAAGTACGAGGCCCGAGTTTAACGCGCTATCCAAGCCTGGAAATTCAATGAGTTTCGGGGAACCGAGTTTCACGTATGTCGACATGCCTGAAAAATCTGGCATTCTTTCGAATGCAGAGCAGTTGTACATGAACAGGGTTTCCAAACTTTGTGGTAAATCTGTGATCCCGACAAGGTTTCTGCAACCATCCAAGATTAGCATGTGAAGCTTGGAGAGGCCACTGAGGTTTGGAAGGCTCCGAAAATTATTGTTATTTAGAAATAAGAGCTGTAAACAAGGTAGACTGCTCCCAATATCATTAGGCACTTCCTCTAATTTGCTGTCCACCAAATTTAAGCTTATTAAAGAGCATAAGCCTCGTAAGGAAGGTAGCTGCAAAGAACACTTCAAGCTCCTCAAAGATAAGTACTCTAGCTTCTCCAGTCGTCCGATGGAAGGTGGTACTTTTTCTATGGCCGTCCCATCTGCAGAGAGAGTGACCAATGACGCCAATTCTCCCAAGTTATTAGACATGCCTGAAAAATCTGGCAATCTTTCTAATGCAGAGCAGTTGTCCATGTTCAGGTTTTCCAAACCTTGTGGTAAATCTGTGATCTCGACAAGGTTTCTGCAACCATTCAATTTTAGGAGAACAAGATGGGAGAGGCTACTGAGGCTTGGAAGGCTCCGAAAATTATTGTTATCTAGATATAAGTACTTTAAACAAGGTAGACTACTCCCAATATCATTAGGCACTTCCATTAAATTGCTGTCTTCCAAATGTAACTCTGTTAAAGAGCGTAAGCCTCGTAAGGAAGGTAGCTGCAAAGAACACTTCAAGTTCCTCAAAGATAAGTACTCAAGCTTCTCCAGTCGTCTGATGGAAGGTGGTACTTTTTTTATGGCCGTCCCATCTGCACAAAGAGTGACTAATGATGCCAATTCTCCCAAGTTATCAGGCAAGCTTTGGAATCTTGAACAACCATCGAGAACAAGAGTTTTGACAGATTTCAACTTTCAGAAAATCCTCGGAAGAGACTTAAGCGTTTCACAGTCTTTCAAATGCACCAACACAAGACTCTTGAGATCTCCGATGGACTTGTGAACTTTAGCCAACCTCTTACAGTCCTTGAGTATCAATTTCTCAAGATTTGGGAGTTTCAAAAAGTCTGGCGATTGTGTTAGATCGTGGGAGTGGCTGAGATTTAGAATCTTCAACTTATCAAGTAACTGTTAAGAAAAATAAAATTGAAATAAAAAATCAAAATCTAAAAAGAAGATACAGAGAGCATAAAAAGAATTCCTAATTTGGTTCAGGTTACGTTGTACGTACCCCATAATCCTCACAAAGAACTTGTTTGAGGCTGCTGTACTGCATATCGATAGCGACTATGTTTGGTTGACACAGTTCTATTGGTATGAACTCCAATGGGAATCCATTCCAGCACAGCCATCTTAAATTTTTGAAAAGACATTGGTATTCCCCAGCGAGCCGAACGTAGTTTAGTTGAAGCAATCTCAATCTCTTCAAATTTCTAAGCGCCTCAGTACTGAAACTAGTCTCTTCAAGACGCGGCAAATCCAAAGCCAAACCTTCAATTTTTTCAGTTCCCTGCTATCCGAAAAAACAGACTCCAAGTAAGAGAAGGCTTTGCATGAAAAAAAAAGTTAGATTACTAACTTACATATGCTTACACGTTTAACATAAAGTTCCATTGGGAAAGTACTTACAGATTTGTCTATCAATACAGCTTTTACATCTTCAGGACGCCACAATCTACTTCGTTCTCCAGGGAAATCGGTATTTTCTGCACGCACTATATCTCTGCCCATATCCCGAAGCAAATCATGCATCATAATCTTGTTTTCACTATTAATAGTTACAAGGCACCGGTCAAGGAGGACCTTGATTCCTGTTGTTGCACAAAAGCCACAACCATCCAAGATTTGTATGATGTCGTTCTTGTCCATTCCAATGAAAAAACAAGCTATATCGAGGAATATCCCCCTCTCAAAATCATCATTTAGCCCATCGTAGCTTATTTTCAACTGTGCCTGAATTTTTCCAGGCGGAATTATTTTCAATTTATCCAATATACTTTTCCATTCTGCTACACTTCCTTCGAAAAGACTAGATCCTAACATTTGAAGCGCCAGCGGCAGTCCTCTACAGTAATTGACAACTTCTCTTGCGAGCTCGAGATATTGATTAGGACAACAACTACTTCTGAAAGCATGCCAACTTAGGAGCTCAAGAGCTTCTTCTTGGTCCATTCCTTCCGCCTGATATATCTTATCAACTGCAAATTCTTTTAGCACATGTTCGTTTCTTGTTGTTATGATAATTCTGCTCCCCGGGCCAAAAGAGTGGCGATTTCTAGCTAATTCGTGTAGCTGATTCACATCGTCAACATCATCAAATATGACAAGTACCTTTAAGCGTGGAAATCTTTCCCCTACCAAGGCGGTCGCTGCAGCAACACTCCTTACTTTTGTCTTGTTGGTTTGCAAGATATCAGAAAGAAGTTGTTTTTGCAATTTTTCTAGTTTCTTTTCCCTCACTTTTTCAAGGAAACTTTTACCTTAAAACCTATCAGAAAATTGATTATAAACGGCTCTAGCAAGCGTTGTTTTACCTATTCCACCGATGCCCCAAATTCCAATCACCCGAACATCATCTGAATCTCCGATGTGTAAATATTTACTGATATCTTGCACCCGAGAATCTATTCCGATTGGGTAGGGCGCTACGTTTAAGTATGCGTTGTTCAGCTTCCTAAGGACTTCCTCAGTAATCATCCTGATAAACTTTGCTTCATGCCTGGCATTAGTCAAGTTGAGAAGCAAAACGAAGATTGTTATACAACTACAAGACAAAATTGAACTAATACACAAAATTACTTATCATGACTAGAGATTTTATTTAAGACAAATTTCTTTGAGGTGTTGCGTTTAAACTTAGCAAACATCAATTAAAAATTCAAATTAGAAACACAAACAAACAAAATCAGTTGAAGCTTTATTGTATGATTTTATTAAAAGAG
>pear circRNA 0000036
GCATGAAGCAAAGTTTATCAGGATGATTACTGAGGAAGTCCTTAGGAAGCTGAACAACGCATACTTAAACGTAGCGCCCTACCCAATCGGAATAGATTCTCGGGTGCAAGATATCAGTAAATATTTACACATCGGAGATTCAGATGATGTTCGGGTGATTGGAATTTGGGGCATCGGTGGAATAGGTAAAACAACGCTTGCTAGAGCCGTTTATAATCAATTTTCTGATAGGTTTTAAGGTAAAAGTTTCCTTGAAAAAGTGAGGGAAAAGAAACTAGAAAAATTGCAAAAACAACTTCTTTCTGATATCTTGCAAACCAACAAGACAAAAGTAAGGAGTGTTGCTGCAGCGACCGCCTTGGTAGGGGAAAGATTTCCACGCTTAAAGGTACTTGTCATATTTGATGATGTTGACGATGTGAATCAGCTACACGAATTAGCTAGAAATCGCCACTCTTTTGGCCCGGGGAGCAGAATTATCATAACAACAAGAAACGAACATGTGCTAAAAGAATTTGCAGTTGATAAGATATATCAGGCGGAAGGAATGGACCAAGAAGAAGCTCTTGAGCTCCTAAGTTGGCATGCTTTCAGAAGTAGTTGTTGTCCTAATCAATATCTCGAGCTCGCAAGAGAAGTTGTCAATTACTGTAGAGGACTGCCGCTGGCGCTTCAAATGTTAGGATCTAGTCTTTTCGAAGGAAGTGTAGCAGAATGGAAAAGTATATTGGATAAATTGAAAATAATTCCGCCTGGAAAAATTCAGGCACAGTTGAAAATAAGCTACGATGGGCTAAATGATGATTTTGAGAGGGGGATATTCCTCGATATAGCTTGTTTTTTCATTGGAATGGACAAGAACGACATCATACAAATCTTGGATGGTTGTGGCTTTTGTGCAACAACAGGAATCAAGGTCCTCCTTGACCGGTGCCTTGTAACTATTAATAGTGAAAACAAGATTATGATGCATGATTTGCTTCGGGATATGGGCAGAGATATAGTGCGTGCAGAAAATACCGATTTCCCTGGAGAACGAAGTAGATTGTGGCGTCCTGAAGATGTAAAAGCTGTATTGATAGACAAATCTGTAAGTACTTTCCCAATGGAACTTTATGTTAAACGTGTAAGCATATGTAAGTTAGTAATCTAACTTTTTTTTTCATGCAAAGCCTTCTCTTACTTGGAGTCTGTTTTTTCGGATAGCAGGGAACTGAAAAAATTGAAGGTTTGGCTTTGGATTTGCCGCGTCTTGAAGAGACTAGTTTCAGTACTGAGGCGCTTAGAAATTTGAAGAGATTGAGATTGCTTCAACTAAACTACGTTCGGCTCGCTGGGGAATACCAATGTCTTTTCAAAAATTTAAGATGGCTGTGCTGGAATGGATTCCCATTGGAGTTCATACCAATAGAACTGTGTCAACCAAACATAGTCGCTATCGATATGCAGTACAGCAGCCTCAAACAAGTTCTTTGTGAGGATTATGGGGTACGTACAACGTAACCTGAACCAAATTAGGAATTCTTTTTATGCTCTCTGTATCTTCTTTTTAGATTTTGATTTTTTATTTCAATTTTATTTTTCTTAACAGTTACTTGATAAGTTGAAGATTCTAAATCTCAGCCACTCCCACGATCTAACACAATCGCCAGACTTTTTGAAACTCCCAAATCTTGAGAAATTGATACTCAAGGACTGTAAGAGGTTGGCTAAAGTTCACAAGTCCATCGGAGATCTCAAGAGTCTTGTGTTGGTGCATTTGAAAGACTGTGAAACGCTTAAGTCTCTTCCGAGGATTTTCTGAAAGTTGAAATCTGTCAAAACTCTTGTTCTCGATGGTTGTTCAAGATTCCAAAGCTTGCCTGATAACTTGGGAGAATTGGCATCATTAGTCACTCTTTGTGCAGATGGGACGGCCATAAAAAAAGTACCACCTTCCATCAGACGACTGGAGAAGCTTGAGTACTTATCTTTGAGGAACTTGAAGTGTTCTTTGCAGCTACCTTCCTTACGAGGCTTACGCTCTTTAACAGAGTTACATTTGGAAGACAGCAATTTAATGGAAGTGCCTAATGATATTGGGAGTAGTCTACCTTGTTTAAAGTACTTATATCTAGATAACAATAATTTTCGGAGCCTTCCAAGCCTCAGTAGCCTCTCCCATCTTGTTCTCCTAAAATTGAATGGTTGCAGAAACCTTGTCGAGATCACAGATTTACCACAAGGTTTGGAAAACCTGAACATGGACAACTGCTCTGCATTAGAAAGATTGCCAGATTTTTCAGGCATGTCTAATAACTTGGGAGAATTGGCGTCATTGGTCACTCTCTCTGCAGATGGGACGGCCATAGAAAAAGTACCACCTTCCATCGGACGACTGGAGAAGCTAGAGTACTTATCTTTGAGGAGCTTGAAGTGTTCTTTGCAGCTACCTTCCTTACGAGGCTTATGCTCTTTAATAAGCTTAAATTTGGTGGACAGCAAATTAGAGGAAGTGCCTAATGATATTGGGAGCAGTCTACCTTGTTTACAGCTCTTATTTCTAAATAACAATAATTTTCGGAGCCTTCCAAACCTCAGTGGCCTCTCCAAGCTTCACATGCTAATCTTGGATGGTTGCAGAAACCTTGTCGGGATCACAGATTTACCACAAAGTTTGGAAACCCTGTTCATGTACAACTGCTCTGCATTCGAAAGAATGCCAGATTTTTCAGGCATGTCGACATACGTGAAACTCGGTTCCCCGAAACTCATTGAATTTCCAGGCTTGGATAGCGCGTTAAACTCGGGCCTCGTACTTCATATGACAACACACAACAATGTCATAGACTTCATTCTTAAGGATAGCACGTTACAGGTACTCTCTCTCTTCCACACCACCCCCTCTCCTCCCTCGCAAATGTGTGTTATGTATGTATTACTCACAAAAATCTTGTTCATCATGGTATAGGGATGGACAGGATGTGGAACGATGAATCTTGTAGGAAGACAAATTCCCACTTGGTTCAATCATGTCAACGAGGGTATCCAAGTCCGTTTTGAAGTGCCTAAGGAAATTGGTTGTAATGCAAAAGCGTTGGCTGTGTGCCTGGCTTGTTGTCCTGATGATCACGACAGGGGTTCTAATCGTGTTTTACATTCTAGTATTTATGTTATTAATCACACCAAGCGTACTAGTTTTGTTAACAGTATGCTTGATGTTATTTCCGATGGAGAGTACATTTGGCTGGGAAATTTTTCGTTGCCGGAAACTGACTTCAATTTGGAAGAAGGCGATTCAGTCCATGTTCTTGTAACTGGTCTAGCTATTGAGGTGAAGAAAATAGGGGTACGTTTACTATGCGACAAAACTATGACTCGCGAAAGTGGAGGTGCTCTTTGGAAAATTTCACCTTCCCATTCTATCCCTTACAAACGGGCCTTGAAAAATATTTCTCGCGATGTTCAGTGGAGAATTTTCCATTCCGATTCTATCCCTTACACAGAGGCCTTGAAAGCGGCCTTGAAAGATATTTCTCTCGAAGTTGATGATTTTGATGAGGATTATGATGAGAATGATGATGAGGAGGATCGAGACGATGATGCTAATGATGAGGATGATGATGAGAATGATGATGAGGAGGACCGAGACGATGATGCTAATGATGAGGATGATGACAACCATGATGATGAGGATGACGATGGCTATGTAAGCTAGGAAACTTTCTGGTTCAATCAGCTAGTTTGTAGATACAGTTTGTGTTTTTGCATGCCTTGATCTGTTTTTAATATGTTCTCTCTTTTTGAACTTTCTTGTTTCTGTGGGGGTTTAATTTAACTTATTAATGCATTTAAGGTGTTCCATATGTTCAGAAGGAAAGTGGTTGAATCAAGGAAAGTGGTTGGTAATCAAAGAAGACAAGGTTTCCAGTCCTCCATATGCAGCAATTTGCTGACACCCAACAGGATTATCATTGGCTAAGTTCATAAGAACCTGCCAAGAAGACTGTTATGAGTTCGCACAGTTCAACTGTTTCTTATGCGTTCTAACACAGTGCATGTATGACGGGATATAAATTAATCAAAATGGCACTATTCTATAAATGAATCTAGAAATAAATCCTCATTTGACCAAGGGACCAAAAAACAACTAGATTGTACACACCAGTAACACCACCACCCCACCCACAATTGCATAGATGTTGACGTGGAGGACCACAAAAGTTTAAAGCAATGTGAAAAAGGTTTAATATAGTGGGGTGCAGGATTACCTTGACAGCAGTAAGAAGGCAGTCAGCTACAAGACTGGAACCTTCTCGCCTAACAGCACCTGAACAGGATGTCTCTTGTGTCTGATGGTTTTCTCCATTACTTGATGCTTCGTTTTCTCCATTACTTGATGCTTCTTGGCTCATAATATGCTGCAACTGACAAATGTCATCAATTTCTCTGTATGCTGCCGCATTTTGTTGTGATAGAGACATATTTGTCTTGCCAGATAACATGTCCCACTTAGAAGGTTTATAATCATCTTCATCAAATGCAAAAGGATCTTGACACTCCCGTGAAAGATCAATTTTGGTGTCTTCGGAAATATAGGATCTCTGACTGAGATCAGCATCCATTCTGGAACCATCGCTAAATGTGAAAGGATCTTGACTATCCTCTGAAAGATCAATTTTGGAGTCTTCAAAGTTATAGGATCGCTGACTGAGACCAGCATTCTTCAGGGAAAGATTGCTAAATTTACTGGTTCCACCGCTGACATGTCTTGATGTACCATTGGAAGAACCATTTCTAGAAGAATTGAGTCTTGTGTTCAATGAATAAGTATCAGTCATGGAGGTGCTGGTAGTTTCCGAACTGGATATAGTATATACCGAGCAAGGTGTTGACATTAACTGACTGCTCTGACATCTATTGGAGCTCTTCTCAGAAACATGTTCATTCCAATTAGAAAGACTATAAGACTTTTTGTCATTGGTGGCAGAAGAGGAACTTTTATGTAGACAAAGACCTAGAAAACAAAGCGATCAATTATCAGAAAGCCAAAAAGATTAGGAATCAAAAGTTACTCCAAAAAGATTAGCCAACCCTGCATATTAATTTCTGGTGCTTAGTAAGGCAATTTCCCCAACAAAAATTGAGTACCATATGGACCCCAGGATTCAAATGAAAAAAGTTAAGTATATAAATGAAAAAGTTAAATTATGTCTAAGGAATTTTGGTTATCATAACTCAATGTGTATGATGTGCACATAATAAGGAAAGAAAACAAATCAACGACTGAGAAGTGATATTGTTAGCATGCAAAACCACTCATGTTACTCCAAGAAGAAAATCAGGAACTACGACAAACAACAAAGAAGATGACGCTATCCAAAGGCAAATAGATAACTGCCCATTTGTTACTGTAAAACTACCAATGTGTAGTCAGTGTTGCTCATGAACTGAAGAAATATATAGGTTACAGAACAGAAGAAACTTGTGAATCTAGATACAACTAAGGCTGCACACCATTTTGGTTCTTTACCATCACATGCATTATTTTTTTACAGAAATTTATTATTTACATAGTGAACCAATAAATTAATGTTGAAGTAGCATAGTGAAGTAAATATCTCTCATAACCATTTAAAGCATTACGGTCCCTTGGTATTCTTGAACATTTAATGAAACACACAGTGAGATCAAACAAACATACAGGTTCACACCTCCATATTGGAATGGCAACCCATGGTCACCTCAAATACAGCATCAAGACCTCCAAGCTCTCGTAATTTTTCCTTAAAGTTGCCCCCCGACTTCCTTACTGCACCAGTGGTTTCTGAAAGTACAGGCCAAAAGCTTGAGATCCTGACTAAATAATGCATAAAAATGTGTATCATAACCAGAAAACCATAAGCTTCAACAGAGACTCAGACCTTCAAGAGAGATAGTAGATAAGCAAGCTTTCTCCATGGTCAGCAAAGCTATCCATTTTGGGCATAACTCCGGATTTTCCATTTCTCCTTCATCCGCACAACTCGGTTTCAAATCCTTGCAACCTACAAGAATTTCTTGAACTTTGGAAAAAATAGCGGCAGAGCTGGAGTCCAATCTTTTGGTCGTACACTGCGAGATGTCAGCACCAATACGCAATGCTAGAAGCTTACGTCCAACTTTTGGTACTTTATCTTCTGTGGTGTTTGAGACAATTGGTTTGCAAAACCTAATCAAAAAATTAATACAGTTCGGTGATTCCAGGAGATGATCATCCTGACCCTGCAATATTGAAAGATGACTATCCCCTTAGGTTTATTAGTAAAAAAAAAAAAAAAAAAAAAAAAAAAAAACTGAATTCAAGACATTCGACATAGCCTAAAAATAGCATTCGCGGCCCACTGGCCACGCGCCGCCGCGGGTGGCGGTCGGCCGCCCCGACTCGCCGGAAAATCCAACTATTTCCAAAAATTACCAAAATTTACAGAAATAAAGACCTCAGTGAGTAGAGTAAACTTTATACCTGTGGCCAAGGCCAAATTGGCTTGGAAGTACCTCAATTTCACCAAAACCGTGCGGAACCCTAGGTTGCAGGTGTGTTCAATCCGACTCCAAAACAACTCCGTCATCCAAACCATTGCTTGGGCCTTGTTCTAGGCCTCAAGAGGATGCTATGGGTAGTGGAAATTGAAAGAAATTGCTTCGGGATTGGGTGATTCGAAGCCAAAGCCGCCGCACCCCTCCTTGCGAATTTCTCTATTTTCAAGGCCAAATCTCTCCAAATTTGAGATGGAATGGATAGAGGGAAGGTTATGGAGGAGTTCTCAAGAGGTTTATGAAAGCAATTCGTCAGAAAAATGGGTGAAAATCGTCGAAAAGGGAGGTGTTTGCCGACCGGGTTGAAAACGGGTTGCGGGTCAAGCGAACCCGACTTCCCCTCCTTCTCCTTCTCCCTCCTTTCCCTCCTGTTCTCTCCTCTGGTTGGTTAGTGTCCTCATCTCTCTTCTCTTGATTCGCCAGAACTCTCTCCTCTCATCTTTCCCGATTGGGCAACTCGCCCCATTTTTTTTTTTTTTTCTTTCTTTCCCCCATTTCTGATTGGGCTTCACCTTGAATAACCAATTTCTAATTGGGGATTTAATTTAATTAACACTAAACCTTGAATAACCAATTTCGAACGTCTATAACTATACCATTATAATCCGGACTCGCAAACGGCTTTCGCATATACGTTGGTACCAACGAGTACTACGAGGATATGCTAAAAAAATAAGTCTCACATCTCTCAAGTTGATGGTCAACAGAAGTCAAAGTCCTTGCCTCTAGGGCAATTTCGTAAATTCACGCTTTTAAAATTAAAATAAAAACGTAAAATTTGGAACGGGTCGTCACATTAAAACTCCACCCTCCAGCCGAAGAGTGGCATAGGCGCCATATGTACGGTGGGCGTTGGCCTTGATCTGATCTATAGATGATATGGGTCCTCAAGATGATACCCCCAAGCTATGCAATTCTTCAGACCCACCTGATTCCAGATCTTCAGAAAGTTGTGTCGTTTATTATGGAGCCATTCAATACTAAATCTTTAATTGATAGCTGTCTTGTTACAAACACAAACTCATAAAAATAATTAAAAGCATATAAACTCTACATATGCAAGTTGTTGCTCTTTCCTATCATTTTTTTTTTCTCAATTTTTTTAGCCAAAAAAAAAAAAACAAAACAAAAGCATAGTTGGAATACATACTCTTGCTAGCAGGGAAAATAAAATTACACGGGACCAAACCAAGTGGGAATGCTCTAATAATATCTTGGACCAAATTAAGGGTTAAGGTTTATGTCCATAGATTAAGTATAATTTTTTTTTTCATGTTAATAAAATTTTCTAATACCACCGACATCATCTATAAAGAAATCCATAAAAAAAATTAAAAAAAAAACAACTGATTTGTTCTTTTCCAAACTAGATTTCAGAATTTAAATTTGAAAGCTTATGTGACACTTTGGTTTTTTTTTTTTTTTTAATTTTATTCTCCATCCGATATGTCAAATTTGAACCACAATTTATTACATTATTTATTTTTCATGAATGTAATAAGTATTTAGAACAAAAGGTAAGAATAAAAGTTTGAACCACATAATTGTTAACTCATTGTGAGGTCTTTTCGATAATATCGTTTGTTAAAAAAAAAAATTAAAATTGTTGACATTAATGCCGTATTTTTTTACTGTTATTACTTATGTGAACATTTTAAATCCTCTTTTAAAGATGCTTAATTATCCCTTCCAAGCTAATCCTCTTTGAAAAAATGAACTTAATCCTTAAATCCCTTAAACTAACAGAATTTCTACTTGCAGTTGAACATCAGAGGAAAAAATAAAAAAACATATCCGCTCGGTTATAAATTTTTTCCAGCCATTTGGCGATCCAACCCAACATGCATAGTCCTCCGTCCAATGAAAATGCTTGACACTGTTTCACCAACCAAGCGGCGGTTCTTATTTCTCTGTCTCCTCCTTATTTCCAGCTGGAGGGCGGCCTCGGCACAACAACCAAGAAAAAGGAAAAAAAAATCACGGACGCATGTAAACTGTAAAAAGGTGTGAAAACGCACATGATTGACCAAAAGTGAAGGAAACTCGCCAAAAATTGAGAAGTAAAGTAAAAAGGAAAAGGCCGAGGGAAATGGGGTCCAGCCTGATGGGTTGTCGGTCGCCCATGTGCAATCCTAATTCCTAATTGCATTATTGGCATAGAGTTGACGGGTTTATTAATTATAACAAAAATTAATGAAAAAAATTTGAAAATTTTGAGTTTTATCGATAAGAATAAAATAAATAGTATAAAAATTAATTTTTTAGTGTAAAAATGTAATTTTTCGTTAAAATAAACCGTACCATGAATTTTTCGTTAAAATACTCTTAATTATAAGAAAAAGAAAGTAGTTCCGGCAGAAAAAAGGGGGAAAAAAAATCACGGACGCATGTAAACTGTATGAAAAGGCACATGATTAACGCGCATTATTGACCAGAAGTGAAGGAAACCCGTCAAAAATGAAGAAAAAAGCAAAGGAAAAGGGAAAGGGCTGAGGGAAATGGGGCCCAGCCTGATGGGTTGTCGGCTAATTGCGTTATTGGCGGGATTGCGTAATAGGGTACTTCAAAGTAACTCTTGTAGTGAAGTCTTGCAGAAGAACGAAAATCAATATCGCCAAAAACCTTCAATTTGCCTAAAGAAAATGAAGGAAATGGATACCTGGTCGAGCTTAGGGAAGCTGTTAACTCTGGTGGTGGTGTTATTGTCCTACCACCTTGCGGCTCGCAATTCCGGTCTTGTCTTTGATGTCCTCATCTTCCTCCTCTGCTCCCTCGGCCTCGTCTTTCGCCAAATGAATGTCTCAGTCCCCGATAAAGCCTCGTCATCCTCCTCCTCCTCCTCCTTGCCCGCATCCTCATCCTCATCGTCCTCCTCCACCTCCTCGCCCTCATCCTCATCGTCCTCCTCCGCCTCCTTGTCCTCGTCCTCCTCCTCAAAAAGTTCGCTCTACGATGTGTTCATAAGCTTCAGAGGCGAAGACACACGTAAAAAATTCACGGGCCACCTCTATGAAGCATTAACAAGGGCTGGAATCAATGCTTTTATTGACGACGAAGAACTAAAAAAGGGAGAAGAATTAACAACCGCATTTGAGCGGGCAATCCAAGGTTCTAAGATCTCTATCATCGTCTTCTCTATACGGTATGCGAACTCCAGCTGGTGCCTCGAGGAGCTGGTTAAGATCATGGAGTGTAGAAGAACGCCGGGGCAATTAGTTTTGCCGATATTCTATGACGTTAATCCTTCGGATGTCAGGAAACAGAGAGGCAGTTTTGGACAATCGTTTCTGGACCATATAGATGAAAAGAAGGTAGAGATTTGTAAGGTAAAGAGGTGGAGAACTGCTCTTACTACAGCTTCGAATTTGTCTGGCTGGGATCTCCAAAACACTTTGGACGG
>pear circRNA 0000037
GGGCCAACTAATCTCGTACGCGATGCCAGCCGCTGGCAACGAGAGTATGAATGGCAGCAGGATATTGCAGTTGTTACAAAGTGGCTGTCAGGAGTGTCCCCAGTAAGCAATTTTGTTGTCTGCTACTCATTTGGTTTTTAAAGATATTTTTGTGTTTCTTGTTCTGCCCATCTGAATGTATTTTGTTCTTTGAAAGGTAACATTTTAGCTTGCTTATTGTTTATATGAACATCACAGTTTATGTCTGCTGGTGTGACTGCAGTATCTTTTTTTCAGATGATGTTGATGGTTAATGTTTTTTTTGATCTTTTTTATTTTTAATTTTTTTTAAATTTTTTATGAACCAGCTAGGTGGCCCAGTTTTCTGTGCGTCTGTTCTGTTTTCTCTTCAGGCTCTATTCAGCTTCATTGGTCCCAGTATCCTCCTAATCAGACTAGTGCTGCACCAAAGTGGTTTCAAACAAGCAAGGGACTCTTGGGTGCTGGGCCTAGTGGGATCATGGCAGCTGATGCTATCATAACAGGCAGTGGTGCCATGCATGTCGCTGGCGTTCCAATTGTAAACCCATCTACGGTTGTTGTTTGGGAGGTCGCCCCTGGCCTAGGAAATGGATTTCATGCAACTCCAAAGATTAGCACAAGTGATGGGGTCCCACCTTCAATGAATCCACCCAATTGGGCAGGTTTTTCCCCTTTGGCTGCATATTTGTTTAGCTGGCAAGATTATCTATTATCTGAAGCAAAGCAAGGGCGAAAGCAGACAGATCCAGATTTCAGTGATACTGTACCACTTCATTGCTCTCCAGTTTCTAATTTTTCAGCATATGTGAGTCCCGAGTCTGCATCTCAATCTGCAACTACCACTACATGGGGATCTGGAGTTACTGCGGTTGCCTTTGATCCAACCCGTGGTGGTTCTGTCATAGCTGTTGTCATAGTTGAGGGTACTAATTGTCTTCTTCCTTGAAAACCTTTTTTTTCTCTATTATTTGTGTTTGGAATTCAATTGCAAGTTGTTGGTGTAACGAAGCATGCATCTATTTGTTTATTTGTTAATCTTTTCTAATCCAGATGTACTTTTTCCCCAAAAAATTTCTCAGAAAATTGGTTTGTTAGAGTTGTAATTTTGAACAACATAAACCAGTGTGTCATTGTTTCTCGTTTTCGTACAATCTTTGTTTCCATACTTCTTTGTTCTTGTTGAGTGGTAGTCTTATGTATTTTCTCACCTTTTAAAAAGTACTTTTTCCGCTTTATTATTGCAGGACCTTTTGAATGGACCTCCTTGCCATCTTTTCTGCCTTCTGCTTACTGTTTTTTTTTTTCCTGATTAGAAACTAAGTTTGCTTAGAAATACGTCTGAACTATGGTAGTTGCATGAATTGATTCATGAGTGCAGGACAATACATGTCTCCTTATGATCCAGATGAGGGTCCATCAATTACAGGATGGAGAGTGCAACGCTGGGAATCATCACTTCAGCCTGTTGTTCTTCACCAAATATTTGGAAATCCTACTTCCAGTTTTGGTGGGCAGGCACCAATGCAAACTGTTTGGCTATCCAAAGTGGACACAAGCATACAACCAACTAATGATTTTAAAAGTCACCAAGCAGCAGCGACAACAGCAACCACTGATGCAAGGAAGACTCCTGATTCTGGCATAGAGAAAGTAAAACGAGTCAGTTTTGATCCTTTTGACCTGCCAAGTGATGTTAGAACACTTGCTCGAATAGTGTATTCTGCTCATGGTGGTGAGATTGCTGTTGCTTTCCTCCGGGGTGGGGTTCACATCTTCTCTGGTCCGAACTTTGCACCTGTTGATAACTACCAGATTAACGTTGGATCTGCAATTGCTGCCCCTGCCTTCTCGTCGACAAGCTGCTGCTCAGCTTCTGTTTGGCATGATAGTGGTAAGGACCGTACAGTTTTAAAAATAATACGTGTTCTTCCTCCTGCTGTTCCAAGCAGCCAAGTGAAGGCAAACTCGTCAACCTGGGAACGGGCCATTGCCGAAAGGTAATAATTTTGGATTCTTTTTGGTGGTATTGTTGTGTGACTGATAAATAGCAAAGTAGTTCTTGAAAATTTAGGAAACAGATGATAGGTCTCCAATCCATTATAAATGTGTTTTATAGAAAAATTCTTCGTAAATGATGTGCACAACCTTCTGATTGTGGTTTTTTGTTTGTTGCAGGTAAGTTTTTAGCTATGGCGCAGATTTTTCAGGATGCTTATAGATTTTCTTGTACGTAAATGACAATTAGGCCAAAAGGTGTCATTTTAGTGAAATTATTTGCTGCATTTTCCAATGTTATAAATCTTGATGCATTAACATTTTATTACTCAATCTCAGAGATATTTTGTTCATAATTACTCTAGTTGGCGCCTATAGAATTTTGATAAAATTTTTCAGATATGATGTACTATATTTTGTTTGTGCAAATAGTGATATATGCTGAATTTTAAATGAATTCATGACCCATAATTTTCTTATATGAATGGCCTGGTGGTGGTAGTGTTGAAAATTCTTATCTGAAATTTAAAAGAAAAAGAAAAAGGACTTTTGCTGTTAAAGCCAATTGACAGTACAAGTAAGAGATGTTGACAGTTCTACTTGCCAAGCAAAAGATCACCTAGATGGCCTCCCTGTTTCCCATGTTGGAGATTGTAATTGTAAAAGTATCTTGGCGTGTCATATAAGAAAAGTTGTTTCAGAATATTTTAAGACAGATTGCACGGGAAACTGACTAAAATGGGAAATGGCTAGATTATAATTAGAAGCTGAAGCATTGCGCATGACTTTTTGGCCTAAAGACTCAAGTTTTCAATCAATGTTTCATGCTGTTGCATGGCACATATGTTATCCTTTTCTATTCCTGTTTTTAGGTTCAGCCTTTCAGGACAGGGTATCGTTGCAGCTTCAGTTTCACATCTTTGTTGACTACTTTTGGTGATTGACTCAGAAAATTATATCTGTTTTGATGCAGAATCTCGACAGGATAAAGTGCAGGCTACTGGAAGGTACAAATGCACAAGAAGTTAGGGCGATGGTTCTAGACATGCAAGCGCGGTTGTTGCTTGATATGCTTGGGAAGGGAATAGAATCAGCATTAATAAATCCATCTGCTTTGGTACCAGAGCCGTGGCAGGCGTCTGGCGAAATGTTATCAGGCATTGATCCTGAAGCAATGGCTGTTGAACCAGCACTAGTTCCACATATTCAGGTTTTCTGTTGATTGTTAAACTTCATAAACTTATGTTTTCTCTTGTTGAGAGTTATGTGCTGGAAAATGATCACGTTTGACAAACGATTGGTGGTTTCTTGCATTTTAATTGGTGGTTTTTGCCATATGTATTTTAAATATAGTCAACAATGTGGGATCCAGTCATATAGGTGCATGATTGTGGGTTATGCCCTTGCCCACATTTCTATGAAATAAATAATAGAAAGACTAGTAATGCGCTAGTTTGGGCTTCTAAATCCCAAGTATGGATATGGAGATGGTTAGTTGAACCTTCCTCCAGTCAGCTCACGTGTGCTGGGATATTGTTTGTTTATGATTTTTCTTCAAATCTCACTTGCCTAATCTATCCACATAACACAGGCTTACGTCGACGCAGTTCTTGATTTAGCTTCACATTTCATCACTCGCTTGCGGCGCTATGCAAGTTTTTGTCGCACACTGGCGAGCCATGCTGGAGCTGGCAGCAATCGCAATATGGTGGCTAGTCCTACCCAAAGTTCGGCTTCTCCTGCAACCAGTCAGGGTCAGTATGCATTCTTCTACTCTTTTTGGAAACCAAAGATGTTTTTTCTAGAGTTGGATTCAGATGCAAAAGAAGTTTGAAAAAAAAAAAAATCGCGTTGAAATAATGGTTTACATCAGGATTGACCAGATATGGTTGTTCTAAATCCCAAAACCATTTGGAAGTTAGACTTACTCAGGAGGTGTTTGCTGATTATTTATGTTAGGAGAATCGGACATCATTCAAATTTTTTATTTATATATTTATTTCTTATTTTGCATTGTCTGCAATGCAGTATTTCTTTGACAACGTAGTGCTACGTTTTTCAGGGGGTCAAAGTGGAACACCAACATCAACAGGAAACACCCAGATGCAAGCTTGGGTTCAGGGTGCAATTGCAAAGATTAGTAGCACCTCTGATGGAGTTTCCAATTCAGCTCCAAACCCCATTAGTGGACCGTCCTCCTTCATGCCAATAAGTATCAATACAGGAACATTTCCTGGCACACCTGCCGTTAGGCTAATTGGGGATTGCCATTTCCTTCATAGGCTATGCCAGCTTTTGCTTTTCTGTTTTTTCTTTCGGCGAGCTCAACTACCCCGTTTCTCTGGGGGAGCACAGAGAAATACTGATGCAAATATGCAAAAGCCACAGCCTGGCGCATCTGGAAAGGCGGAGGAGGTCAGTTCTGTTTCTGCAAAATCATCTACAACCATGGTCAGACCGGAGGAGGGTCAGGTAGCTCGGCCCGGTCAGATGCCTGGAGCAAAAGGAGTTGAAGAAGGACCTGCTGGAAGGTCAAGATTGGGTGCTGGAAATGCTGGTCAGGGTTACACTTTTGAGGAGGTGAAAGTCCTTTTCCTCATCCTTATGGATCTTTGCCGGCGAACAGCAAGCCTGGCACATTCATTGCCAGTTTCTCAGGTGGGAAGCAACAACATTCAGGTTCGGCTGCATTATATCGATGGCAATTATACTGTACTTCCGGAGGTTGTTGAAGCATCCCTTGGCCCTCATATGCAGGTATGGTTGTATTTCCTAAAATACCACTCATGATGATGGGAGTTGCACGGATTCTGCTCTTGTTAATAATGCTGCTAAACTCAATGCCTGCAACTTTATTCTGTCAGAGGATTAACTTTCTTGTTTACTGGTTGTTTAAAATTCTGTACAGTAATTTTAGTTAATTTTTTAGTGTCAATTACAATCTGAAATCTCACAGTTACAATCTTTTTAACTGATTGGCTATACAGAATATGCCCCGGCCTAGAGGTGCAGATGCTGCTGGTCTGTTACTCCGAGAGTTAGAACTCCACCCTCCAGCCGAAGAGTGGCATAGGCGCAATATGTATGGTGGGCCTTGGTCTGATTCAGATGATATGGATCCTCAAGATGATACCCCCAAGCTATGTAATTCTTCAGACCCACCTGATTCCGGATCTTTGGAAAGTTGTGATGTTTATTATGGAGCCCATGGCCTGTGGCCAAGGAAGCGCAGGATGTCTGAAAGAGATGCAGCTTTTGGCCTAAACACTTCAGTGGGTCTGGGGGCATATCTTGGTATAATGGGATCACGGAGAGATGTTGTTACTGCCGTATGGAAGACTGGTCTAGAAGGGGTTTGGTACAAGATGAGCAGCGGTCAAGGTGGACCCCACTCCCTGGCCTTCCGGGTGATGAGGCTGTGCAAGCCCTCATTCCAGGTGGACCCCATTCCCCTCCTTCTCGACCCCGCCGATCTCGTCGTCGGCGAGGACATTTTCGACGACCCGATGGCAGCCGCGCAACTCCCCCGCCTCCTCGACGTCCACGACTCCTTGAACCCCTCCTCATCCGCCTCCTCTGACTCCTCGGATCTCACCTACCGCACCCGGTTCCTCCTCCACCACCCGTCCGACTCCATTGGCCTCTCTGGCCTCCTCGTCCTCCCCCAAGCCTTCGGGTATTTTCCTTGCACACGCAGTGGAATTTGCATGTGCAATTCAAATTTTCAATTCACATGTGTGAAACAACCGCATTTAGTTAATCCTACTAAAACTAATAATTTGACTTTGATTTTTCAGGTCTTCGTTGTAAAGGTACGTTGAAGTTCATTTGATTATTGATTCTAAGTTTGTAAGTTCCATCTTTTGGATACATATACAAGTTACATTGCTTTTTTTCATATCTGTTGTGTTTAAATATATATTAATGATTTTCACCGGAAACATCAACATGTATTAATACGCCACACTGGATCAAACTTAGACATAGTGTCTCGTATGTGTTATACGGAGGCCACAGCATGTGCTTCATTGAATGGCATTCCTCTACTAGGATTTAATTATATTCTCTGCAGACTGTGATCTTGTTGATAACCTGTAAGAAATTAGCCTCCTATGATAAATGCATTCTATCACAGAAACTCACACTTTTAGAAGCTTGCATCGAAAATCATACCAAGTCAAATCTTTTTATGGAACAAGTTGAGTTTGAGCCTGCTCAGCATTGGAGTGCAAAAATCCTAAAATCAGACGAACACCATTCCGAAAAGAATTCTCAAACAAGGTACAATATGGTTTGTTTTCTGACGAATTTTGTTCTTTTCTTGATGTTCCTCTTTCTTTTGTTGTTCATATTCTTTTGTTTTTTTGTTGATGGTAGAGAGATATTTAAGCCACCAATTCTCATCAAATCTGGTGGAGGAATTCATAACTATCTTTATCAGTTAATATCACATGGTTCTGCCCATGGGAAAGTTGAGGGAAGCAATATTCTTGGTAAACTTCAGATAACATGGCGCACTAATCTGGGCGAACCTGGTCGCCTACAAACACAGCAAATTATGGGAACTGTGAGTGTTCATTTTTGAACATTAATATGGTTTGATTTTACAATTTTAACTTTTACAATATTGTTAGTTTTATTTCGACTAGGCAGGGAATTTAGAGTGCTTTACTAATTGTTATGTTTTCCATATATTATGAGAGATGTAAGTTCAACATGCTAGAGCTTAAAGTGGTATTAAACTTATATTCTTGATATACTCTTTTGCAGCCCATAACACGAAAGGATGTTGAGTTGCATGTTGTGGAGGTTCCATCTGCCATCAAGTTGGAAAGACCCTTTTCGGTAATTTTCATTCTTTTTGGTGTCGTATATATCTCTTGTCCATTAGATTACTGCAGCTTGATTGTCTATGTAAATTCACCAATAGAGGTTTTTAGTGACCGTTGGACTTCGTACTTTGCAGTTCACCCTGTATATACGTCTTGTTTCTGTCATTCTTCAGTTAATAGAAGTCACTGACTAATGCAATTATTTGGAACTGAGCAAGTAAAAACTTCGTGCAGCTACACTTGAATTTAGCAAATGAGACAGATGAGGAACTTGGCCCTTTCGAAGTTTGGTTATCACAAAATGATTCACGTGAGGAGAAGGTGGTTGTGATTAATGGTCTTCAAACTGTGGTAATGCTTTAAATCAGGTTTCAGATTTTGATTTCGATAAGTATGCCCCAAGTTTATAACATTTGTCATTTTATGCTGTCCCAAAGTCTGCTTCTATATACAATTTTAGATGCTATCATAGTAATATCTTGTCCAAGCCTTTGTTATAGGGTTCGTCGGTGCCTTTGTTTCATTTTCGACTGCTTATAGTGACCTCAATATTTTAACAGACCCAGTATACTCTCTGAACTTTGTGATCCGTCAGTTAGATTACATAAGTTTACTTGATGAAAGATAAATTAGGAACCAAGGATTACATATTTGAACTCATACTGTTAAATTTAAAATATTTAGCATCTCACTTCTTGTTATATTACTAATTTATGAATTTGAATCCACAAACAGGTTTTGCCGAGGGTTGAGGCGTTTGGTTCCACAAATTTCAATCTGGTACGGAGAATAATTTGACCAGCACCTCATAGATTTGGTTTAAACATCTTTGGTAAATGATAATCACAATGGAGATGATGCTCTCTAAACCCCGCAACCAATGTAACCAGTCATCTTCAACAATATAACATTGAAATTATTTCCGTAAAGACAATTTGCCTTTCATAATTTCATCGGTCTGAGTATTTTCTTAGAGTAGCTGTTTTCTAATGCAGAACCTGATTGCCACTAAACTCGGAGTTCAGAGGATCACGGGCATTACTGTGTTTAACATAAGAGAGAAAAAGTCTTACGACCCCTTGCCAGATATGGAGGTTAGTCTCTTTTGGATAAAACATTTGCGAATTGTGCTAAAATAGTTGGTGCCATCTAAACTACAACTCTTAATGCTTTTGGTTTTCATTCTATTCTGATCAAACTTCCGGACTTGTTGCAGATTTTTGTGGATCTCGACTAATCAGTGCTTAGGTTTTACCGGTTTTGCTTCCCGTCTTGTGAGGGGATTATCAAACATGGAGCAGACGCCATGATCTGTCTCTTCAATGAGCTTTAATCAAGTTCAAGTCCTATTACTGGTTGATATTTACCCTCCTCCGGCTTTCGATGACTTGCTTCGGTAATCTCTTCCTTCCCTAACCAAGCATTTGACGGTTTGATTACATTTAGGAACTATTGTATAGTTGTAAGATTAGAAAGACCGAAAACGTGCTTCACATCTAGTTGTGACTTGCGATGAAACGCGCGTAGTCTAAAAGGAAATTACAGATTTCTGATACATTTGCTTGGAAACTATTGTTACATCAGACGAACTCCATTTTTTCTCTCCCTCCATTTCTTGGAAACTTGCGATGAAATTATTGTTTCGATTCCTGACGCTGGTGAATCACATAATGGTGGTCACAGAGGCTGAAATGCCTTTGTGGATCTTCATGGCCTCCGGCAGCGTGAACTGTCGTGACTTCGCAACTAGCTTGTCTTTTTTTTTTTTTTTTTTTTTTCATTCATGTGTGTAGCTTAAGGTTTTTTTTTTTTTTTTTTTTTTTTTTTTTTTAACAAAAATATACAGCTCATTTCTGCCGGCGTGTTTAGTTGTTTACCCACATTTATCTTGACAAGTAACAAATAACAATGGGAAAGGAAAGACAACAAACGTATATCTTGAAAAGTAACAAATAACATTGACGAAGGAAGAACAACAAACATACAACGACCAGAACGGAGACATTTTCAATGAAAAGTTATGTGAAATGTGGTAAACGGGGCCAGAGTGGGGACTTCGGTTTGTGATAGATTAAGAGAGAAATTGGCTAGATACTTCTAGGTAGATCAAATGAATCAAAGGAAACTCAATAAACAAATAAAGAAAAGCGCGCACAATGAAAAAGAGGTGCGTGGAAATCATTCACATAGCCATTGGGGTATATGGGCCACACATAAAACCACATTTTATGGGTTGTTACTTGTTATACAATCCTTTCTTAAAATAATATTCATTTTCTTGGTAAAATGTCACGTGAATTAAAACTTCGGAGAAACAACTCTTACTGTTCTTTATATGTAGACACTCATACAAAAAGGAGAAGAAATCACAGGGAATACGTACACGAATTGAAATTAAACCAAATAAAAATGACAGCTCCAGATAATTATTCTTAACCGTTAAAATGTAAATAAGTTTCTCTCTTTCATATTAAGCTTTTTTCATTTTAAAATCGAAAAAACAAAACCCACATATTTAGGAGATGTATTCAATTGAGATTTTGAGATATTTTAATTCTTTTAATGAATATAGGATATTCAATCAGGATTTTAAGGAAATCTTTGAAATTCAAGATGTATTCAATTAGAATTTTAAGATAGTTTATTAAAATTCTTAGAAATTCGGATGTATTTAATTAGGATTTTAAAGAAATTTATTGTATTAAATTAGAAATTGATTTTAAAAAATTTGAGAAAGTTGAGGAATTAGATGGAATTAGAGAGATTTCATAATTTATTTTAAGCATCCACAAATCTCACATCTTCTCATAAGATTTCGAAGGAATTGAATCAAAATTTTATATGAAATCTCTACAAATCAATTAAACTCCATAAAAATCCATAGATTTCTAAATCCATTAAAGTTTCTTAAATTCTCAATTGAATACACCCCTCTTAAATAACCATGTGAGTCTTACCCTCAAATCAAGCAACTGAAAAAAACGAAAGGGTAAGTAACAAAGCTCAAAAATGTCATAAACAGGATAAAAATGGGCAAAAAAACATACAAACTCTGTCGCTAACCCTCTTAGCACCAATCAGAACCCCAATCCCAGGCAAAACCGCAAATCAGTTTAAAAACAAACAACTCCAAACAATTGATATCACAATGAAAGAAACCTAAAGTGCTGCCCTTTTTTTTCACCGATGAAAAACCTGACAACAACACAAAAAAATACCACGACGATTGAACAAAAATTTGGGAGCAGCAGAAGAAAAAATGAAGAGCAAAACGAAATTACTTCTGAGAACGACACAGAAATGAAAAGCCGGGAAGTAAAAAAGCGGACAAACCCAACAAAGAAGAACGCATCAATCATCGACATCTGTCAGCAATGATACATGCCTTGTCACCAAAAATTAATTGAAAAACACAACCAACAAAATATCTGGAACATGGAAGAAAAAAAGGGTAGAAAAGGAAAGAGAGAGAAACAAATGCTGAGATTATCCATCACAAAAAAATAATTAAAAAATACTCATCACACACAACAATGCAAACTGTAGCATATTATTATATTTCGTAGTTTGTCGTTTTGAATGGATAATACAAACCGAATCCTACTCGTCCAAACCCAACCTTCACTCCTTAACTCTCTCTCTTGACCTCCACTCTTTCACTCTCTTCCCCCTTACCTTCACGCTACATCCGGTCTTCCATTTTTCTTTAAAAAAAATTAATGAAAATGGTTTGAAAATTTTGAGTTTTAATGATAAGTACAAAATAAAGGATAAAGTAAATAGTACAAGATTAATTTTTAATGTAAAAATATGATTTTTCGTTAAAATGACAGTAATGTAAATTTTTTGTTAAAACTCTATTTTTCTTTTTGTATTTGACAACTTCCTCTGCATTGGACGATCAATACAGCCACCTCTGCTTCCTTCCACTTCTCTCTTCATTAAGGTAATCTTCTTGTCTTCTTCAAGTAATCTTGATGTGGTAAAGTCTGTTTGTAGCTTCAATTTGTTTTTAATTTGGGCATTTGAATTCTACGGTTTTGGATATGGGGTTTTCAGTTTCGTGTTACATTTTGTTTGAAATTTGGAGTTTTTAATCATATGGTTGTTCTATAATTCGTTTATTTCCTCCTCGAAGCTAGCAGACCCGAGCTCCTTCGCCTACTCCTCAAAGTCTCCCTGTGAAATCGGGACTTGCAGCCAAGCACGGAGAGCCGATACAACAATCAGAGGTTTCAAAACGACAATCCGCGTAGGAGATTTGGGAAATACCGAACTGTACCGAAATCCGGAAAAATTTTCGAAAATCCTGAAATTTCGGTTCGCCGGGTTTCAAAATCTTGTCCCGAAAATTTTTGGTTTGGAATTTGAAATACCATTTTTGGTTTGGGATCCCATACCGAACCAGCCCTCTTCAGTCAACTGCACGGCGTATATTTGTGGCGGGGTTTATTAATTATAAGAAGAAGAAAGTAGTTCCGCCAGAAAATGAAGGAAATGGACAACTGGTCGAGCTTAGGGAAGCTGTAAATCATGGTGCTGGTTTTAGTGTCCTACCACTTCGCCCATCGCAATTCCGGTCGTCTTTGATCTCCTCATATTCCTGCTTTGCTCCCTCGGCCTTGTCTTTCGGCAAATGGATATCTCCGTCCCCTATAAAGCCTCGTCCTCGTCCCCTTCCTCAAAAGGTTGGCTTTACAATGTGTTCATAAGCTTCAGAGGCGAAGACACACGTAAAAACTTCACGGGCCACCTTTATGAAGCATTGACAAGGGCCGGAATCAACGCTTTTATTGACGACGAAGAACTAAAAAAGGGAGAAGATTTAAAAACCAAATTTGAGCGAGCAATCCAAGGTTCTAAGATCTCTATCATCGTCTTCTCTAGACAGTATGCAAACTCCAGCTGGTGCCTCGAGGAGCTGGTTAAGATCATGGAGTGTAGAAGAACGCTGGGGCAGTTAGTTTTGCCGATATTCTATGACGTTGATCCTTCGCATGTCAGGAAACAGACTGACAGTTTTGGAAAATTGTTTCTCGAACATATAGATGAAAAGAAGGTAGAGAGGTGGAGAACTGCTCTTACTGAAGCTTCGAATTTGTCAGGCTGGAATCTCAGAAACACTTTGGACGGGTACTTACTAGTTTCTTCTTTTATGAATTAAGGCTTTAACGCACCTTTGCTTGTCAGTCTCATGTATTATTTTTCTTAGTCCTCTGTTAATAAAATCATACGATAAAGCTTAAACTATTAAGGCTACACTAATCACAGCAGGGAAGCCGCGGGCGAATGGCTGTGTAGTGAAGGGAGGTTGTTTTTGTTTGTTTGTGTTTCTTTTTTAAATTTAAATTTAATTGATGTTTGCTAAGTTTAAACACAACACCTCAAAGAAAACTGTCTTAATTAAAATCTCTAGTCATGATAAGTAATTTTGTGTATTAGTTCAATGTCGTCTTATAGTTGTATAACAATCTTCGTTTTGCTTCTCACTTGACTATTGCCAGGCATGAAGCAAAGTTTATCAGGATGATTACTGAGGAAGTCACTAGGAAGCTAAACAACACATACTTAGACGTAGCACCCTACCAAGTCGGACTAGATTCTCGAGTGCAAGATATCAGTAATTATTTATGCATCGGAGATTCGGATGATGTTCGCATGATTGGAATTTTGGGCATGGGTGGAATAGGTAAAACAACGATTGCTAAGGCCATTTATAACAAATTTTGTGAAAGGTTTGAAGGTAAATGTTTCCTTGAAAAAGTGAGGGAAAAGAAACTAGAAAAATTGCAAAGACAACTTCTTTCTGATATCTTGCAAATGACCAAGACAGAGGTAAGCAGTGTTGCTGCAGGGACCGCCTTGGTAGGGGAAAGATTTCGACGCTTAAGGGTACTTGTCATAGTTGATGATGTAGATGATGCGAAGCAACTACGTGAATTAGCTGGAAATTGCCACTATTTTGGCCCGGGGAGCAGAATCATCATCACAACTAGAATTGAACGTGTGCTAAAAGAATTTGCAATTGATGAGATATATCGGGAGAAAGGAATGGACCGAGAAGAAGCTCTTGAGCTCCTAAGTTGGCATGCTTTCAGAAGTAGTTGTTGTCCTAGTCAATATCTTGTGCTCGCTAAAGAAGTTGTCAATTACTGTGGAGGATTGCCGCTGGCTCTTGAAGTTTTAGGATCTACTCTTTTCAAACGAAGTGTAGATGAATGGAGAAGTATATTGGATGAATTGAAAATGATTCCTCGTGGAGAAATTCAGGCACAACTGAAAATAAGCTACGATGGGCTAAATGATAATTACAAGAGGCGGATATTCCTCGATATAGCTTGTTTTTATATCGGAATGGACAAGAACGATGTCATACAAATCTTGGATGGTTGTGGCTTTTATGCAACAACAGGAATCGAGGTCCTCCTTGACCGGTGCCTTGTAACTATTGGTAGAAAAAACAAGATTATGATGCATGATTTGCTTCGAGACATGGGCAGAGATATTGTGCATACAGAAAATCCCGATTTCCCCGGAGAACAAAGTAGATTGTGGCGTCCTGAAGATGTAAATGATGTATTGATAGACAAATCTGTAAGTACTTTCCCAATTGAACTTTATGTTAAACGTGTAAGCATATGTAAGTTAGTAATTGAACTTTTTTTTCGTGCAAAGCCTTCTCTTATTTGGAGTCTGTTTTCGGATAGCAGGGAACTGAAAAAGTTGAAGGGCTGGCTTTGGATTTGCCAAGTGTTAAAGAGATTAGTTTCAGTACTGAGGCATTTAGAAATATGAAGAGACTGAGATTGCTCCAACTAAACTACGTTCGGCTCGCTGGGGGATACCAATGTCTTTCCAAAAAATTAAGATGGCTGTGCTGGCATGGATTCCCATTGGAGTTCATACCAATAGAACTGTGTCAACCAAACATAGTCGCTATCGACATGCGGTACAACAGCCTCAAACAAGTTCTTTGTGAGTCTTCTGGGGTAAGTACAATGCGTAACCTGAACCAAATTAGGAATTATTTTTATGCTCTCTTTTATCTTCTTTTTGGATTTTAAATTTTTATTTCAATTTGGTTTTGCCTAACAGTTGCTTAATAAGTTGAAGATTCTGAATCTCAGCCACTCCCACAATCTAACACAATCTCCAGACTTTTCGAAACTCCCAAATCTTGAGAAATTGATACTCAAAGACTGTAAGAGGTTGGTTAAAGTTCACAAGTCCATCGGAGATCTCAAGAGTCTTGTGTTGGTGAATTTGAAAGACTGTAAAATGCTTAAGGCTCTCCCAAGGAGTTTCTACAAGTTGAAATCTGTCAAAACTCTTGTTCTCGATGGTTGTTCAGGATTCCGAAGCTTGTCTGAGCACTTGGGAAAAATGGCATCATTGGTCACTCTTTTTGCTGATGGGACGGCCATAAAAAAAGTACCACGTTCCATCGTACGATTGGAGAAGCTCGAGTGCTTATCTTTGAGTTACTTGAAGTGTCCTTTGCGGCTACCTTCCTTACGAGGCTTACGCTCTTTAAGAGACTTAATTTTGGTGGACAACAATTTAGAGGAAGTGCCTAATGATATTGGGAGTAGTCTACCTTGTTTACAGAGCTTACGTCTAGATAAGAATAATTTTCGGAGCCTTCCAAGCCTCAGTGGCCTCTCCATGCTTCATGCGCTATTCTTGATTGGTTGCAGAAACCTTGTCGAGATCACAGATTTACCAAAAAGTTTGGATATCCTGGAGATAGAAGACTGCTTTGCATTAGTAAGAATGCCAGATTTTTCAGGCATGCGGACACATGTGTATCTTGATTGCCCCAAACTCATTGAGTATCCAGCCTTGGACAGCGCGTTAAACTCATTGAGTTTGCACACCACCCCCCTTCACCTCCCGAGAAATTATTAGATGGTACCGTATTGTCACGTCAGCTCGTGATACTTCCATTCAAATTTTGACGTGTGTGTAGTTTTTCACAGCTGGATTTAAAAGCTTTTTTCAGTTTGGAAACAAAATTAAAAAATATTCCCAGCAACCACCCCTTTCGCCAAAACCCCAATTCCCCACCACCACCATGACTCACTGCCATCAATTGACATGGCTGCCTTCCCTCAGAGAAATCACCTCCAATGTAATAAAAATGATTCCCCAGGCCCCCTTCAAAAGTTAATTGCACCTTCAACATCCAGCAATCATTCCTCTACAAAAATGGAGTCGTGCCGATTTCAACACCGAGAAAGCGAGCCTCATGAAAGGTACAAGCCCCACATTTCAAGCGGCCTAAGTTTTCTTCGGATTCTTTGCCTAAGTTTTCTTCACTGCAACTGATTCAGTGAATAGCTTGATAATTAACTATGAAGGCTTTATAATTCTCTTTGGATTTGCTTAATGCCAATATGCTTTTGCTATGAAGTTATGAACATCTACAATGTGTCAAATTTCTTTTTCTTTCCAAGCAACTCTTGCATACGAAGTTGTTTTTTAGCATCCGCAGTCCAATAGTTATTACCTTGTAGTTCATCAAGTGTTCAAATCCTATCTCATTTGGATGACAATTCCCCAAACATTGGAAGAAGTTTCCTGGCAGTTGGCATATATTTTTGCATGTATTTTTCATCCAATGCTAGGTTAGGAAGACCTTTGATGTTTTGCTTTCCTAAATGTTGGTTCTAATTCTGTGAACCATGATAGTTTTGAATACATTTTGTAGATTCTCCTCGTGATTCTGTTCAGTTTATTGAATGGTCTCCTACTTCTTGCCCTCGTGCCTTACTAATTGCCAATTTCCATGGGAGAGCAACGATCTGGACTCAGCCTTCTCAA
>pear circRNA 0000040
CTGAATCTCTGGGACTTCCTCTTGTGCGACCTTATTTTGAAATCCTGAACGTCAATGAAACTGTGCACAACTTTGAACAGGGTGTGAATTTTGCAGTAGTAGGAGCCACTGCACTTGACACTGACTTTCTTGAACAAATGGGACATTATAATGAATTTACAAACTACTCTCTAAGAATTCAAGTGGATTGGTTCAAAGGAATGTTATCACCTTTATGCAATACAGCTTCAGGTCAATTACCAAACTTTTTATGAACATTTAGATTATGTGTCTAATTTCTCTAACTTTAACACTAAACGACATTTCTATCGTTTAGAATTATAGAGTAAACTTTTTGCTACAATTGTGGTGCAGTAAATTTTAACTAATTTTTCTTTCTAAGTAAGTTTCAATGATTGTGTTAAAATGCAAATTTACAATTTCAAGTTGTTTCTTGTCCCCATTTACCACATAAATAACAACTCCAATTAATAATTGTACTTGGGGCCTGAATGTGAAGGTTTCATCTTGGATGTGACTGATCAGTTACTCTTTTTTTTTTTTTATCTTTGATTTGCAGACTGCAGGGATCTCCTCTCAAGTTCTCTAGTTCTTATGGGACCGATTGGAGGCAACGATTACACCCATGCGTTGTTTGCAGGAGACAGTTTTCAACTTGTTCGAACATTTGTTCCAGTAGTGATGGAAGCAATGGCTTCAGCTATCAATGTAAGAGTTGAAATCATATAAATGGAGCTAAACTACAGCTGCACAGAACCCAAAATCCACCAATTACCCACTTATCTTCTCAACGTCACAGTACGAATACCATATTTGCAAGCCCAAAATTACATCCTGGGCAATGCTTTCAACTCCACGGACGTCGGAACAGTTGTGATCATCCCACATGCGCTTGGTTGCTACACTTCAATCATTGGCTTTGGGGATTCAACTGCTGATACAGGCAACTCATACCTCAACGCCCTTGACCACCATGACAAGCCTTTCCACTTCTTCTTCCCTCCATATGGGGAGGACTTCTTTCATCACCCCACCGGCCGCTGCTGCGACG
>pear circRNA 0000041
ACTGCAGGGATCTCCTCTCAAGTTCTCTAGTTCTTATGGGACCGATTGGAGGCAACGATTACACCCATGCGTTGTTTGCAGGAGACAGTTTTCAACTTGTTCGAACATTTGTTCCAGTAGTGATGGAAGCAATGGCTTCAGCTATCAATGTAAGAGTTGAAATCATATAAATGGAGCTAAACTACAGCTGCACAGAACCCAAAATCCACCAATTACCCACTTATCTTCTCAACGTCACAGTACGAATACCATATTTGCAAGCCCAAAATTACATCCTGGGCAATGCTTTCAACTCCACGGACGTCGGAACAGTTGTGATCATCCCACATGCGCTTGGTTGCTACACTTCAATCATTGGCTTTGGGGATTCAACTGCTGATACAGGCAACTCATACCTCAACGCCCTTGACCACCATGACAAGCCTTTCCACTTCTTCTTCCCTCCATATGGGGAGGACTTCTTTCATCACCCCACCGGCCGCTGCTGCGACGCTGAATCTCTGGGACTTCCTCTTGTGCGACCTTCTTTTGAAATCCTGAACGTCAATGAAACAGTGCGCAACTTTGAAGAGGGTGTGAATTTTGCAGTAGTAGGAGCCACTGCACTTGACACTGACTTTCTTGAACAAATGGGACATTATAATGAATTTACAAACTTCTCTCTAAGAATTCAATTGGATTGGTTCAAAGGAATGTTATCACCTTTATGCAATACAACTTCAG
>pear circRNA 0000050
GACGTCAACCAGTTGGAACTTGAAAAGCGGGAAGCCATAGGTGCGTTTGACAGCTTTCTTAGATTATACCTTCCTGTATGTTATATTATAGATTGCATGGTTATTGTTTTCTTGATGATATTCAGGTGAGATATTAAAGTTAAATCCAAGCTACAAGACCCCACCTGAGTATAAACCTTTGTTGAAAGAGGCTACAGTCCCTATTCCTGTAAGTTTATCTTCTCGTCCTGCAATCCTCTGGAACTCTTTTCTAATTAACTGTTTTTTAAGATGTGTCCAAACGACTGAGATAATATAAGTTATTTTATCATGGCGTGAAAATGTTTTGTCAAACTTAGTTGTATTGATTTAAAATAAAACTTACCCAAGAAGAACATGTATGTGGAATTTCAACCTAGACTCATAGGTGGCAGTCTTATCGTACACTTCTACAATGATAAGTATGGACCTGAAATCTGAACAGGTTGGCCGTAATTTGGGGTTGAGGGGGTGGTGAAGAATGGGCCATAGAGTACTACGTGTATTTGAAATAACTGGTTAAAGCTTTGCAAATTATGGGTACAATCTGTATTAATCTGGTGGAATAGTTTAGATTTACTTGTTTAAGCATTTTTAGCACTGCGTTTTTAGGTTGGTTGTTTGCGATACTGGTGTTGGTTTGAATCCTGATAATATTAAACATAAGTTCACATAAATAAGAATTATTTGGTTGTTTTAAGAACTTTCACCAAGTGGCTAGGTTGTAGAGAGCTCGTGTTCCAAAAGCAGTCCATCTAGAAAGACGGCTATTGTTGCCCATATTTTACCTCCCTGAACTCGCATTGCGGGAATCCATGTGCATTGAACTGCCTTTTTAGGACTTCTAGTATGAGTTGACATGTCATTATTTCACACAGAGATGAACGGACTGTAGATACAATTAATTTATTACTGAGTATAGAATGCAATGGGTTGCTATGTTTGTTTACCATTACTTTTATAAGGTTTCCTGGCCAGGGGTAGAGGGTCGGACCTAAAGACGGGAGCATATATTATCCAATTTCATGGTTTGCTGAGTCGGCCAGTATTTGAATTCTGATGCTTAGATGTTTTTAAATGCTTTTCAGGGAAATCTGGCAGCGGTTAGCAGTACAGGTGCTTCAGTTTCTGCTGATAATGCTCATGTTCCTAGTCAAGTCCAGGACACTACAACCTCTAATATGGTTCCGACTACTGTGGTAAATCAGGGAATGGTACAACCACTGCCAGGACTTGCACAAAGTCCACTGGAAGGGCAGTTTCAGTACCCTGGTCCATTTTTCCTAAGGGGCCCATCTTCTGCTCCCATGAATATGCCTGGCTTCACTCCACTGAATTCTTCGAGACCAGTTCTCAATAATCCTTCCCATCTTTCAACTTCACCTTTCAACCCTGCATACCTGCCTTCATCATTGGGTCTTCCGCCATCTCTTGTTTCCCCTAGACAAAATCCACCAACAACACATTTTTTGCCGCATGCATATATGGCTCCCCAGCCTGCATCAGTTCAAACTAATGTTTCAGCTCCACTCACATTCATAGGAAACCGACCATTGCCTGCTGGGAGCTCTACTGGATGGTCAAGCAGTCCACCAGCTCCACAACCAGGTTTTGCGTCCATGCCACCACCTTCAAATATATCAATGGCGAATATGGTGTCTTCTCTAAACCATCCTATTGCAGCACCAAGTTTTATTTCTTTTCCACGGCCTCAAGCAGGACTTCCTTCTACATCGCTATCCACATCTCTGCAAGCAAGAATTCCAAGTTCTGTTTCTGAAAGTGTTCCAAATTTCGCTCCCCTAAAACCACCAATGATGACGGCTCAAAGCCCTGGCGATTTCACTTTTCAGCCTCATCGACCACAGAATCCATCCTTCCAAACAGTTCCCCAGCCAAGCAGTCACTTTTCAGCACACAATGCTTCTCTTGCCAGACCAATGTTGCCATCTCCAGCACCTCAAGCACCGTCTTTCCAGTTTCCTCAGCCAGGCAGTCAGGTGTTATCGAGACCACAACTCGGTGACCACGTGGGTCAGCATCCATCAGCTCATATTTCTGCTGCTCCCTATGCCAGAAATTCAACTGCCATCTCAGTTCCTCCCAGACTCGCAACATTTCTAGAATCCAGTACCGTTCTACCTCGGACGCCACACCCACCAATGAGACCGAGTAACTTCAATCCACCCCACCAGATGCCCAATTTGCCAGGTCCTCTGCCTCCAAGGCCAGGAAACTATATTCAACTTCAGCAAAACTATCCTGCTCACGCAACTCGACCTGAGATCCCACGTGCTTCAAATCAACAGTTCAGCAGCAACCTTGCATTTACCTCTGGCAAGTCGGCGTCTGGTCCTGGAGGAGGGCAACAACTGTATGATCCATTCTCACCCACTTCTGCGAATCAACAGCAGGGAGGTAATCCAGGAAAGATGTGAATGACTGCAAAGGTTGGTACTACATCCACAGTCGAACCTCGCACTGTTGAGATGTCTGGTACAACGATGACACCTGCATCATCAGCTGGTACACAAAAGGTCTCCATGTTTGCTGCCAAGGCTGGATTTGTTATACCGAAAAACAAGCTGTCAGGTTCACTTGTGCCTGTCTTTCGCGGAAGTAAAAACCTAGGAACCGGTGATGCGGTTAGTGGAGAAAGTAAGAAACAGATTCAGAGGAAAACAAAATGGGGCCCTGATCTCACCCAAGATGCTTCTGTCAAAAAAGGAAGAGCTTTAGCTTATCTGGTATTGTTTGGATTGTTTGCAAGTCCTGTTCTGGTCATATTTTGGTTGATACTATGTTATTTCGTAGTTCTAAGATAAAAAATTGTTCTTGGTTTATGTATCTTTTTCCCACTTTACCCGTTTTTATGTTTGCAAATGTCAAACCTCTCTAATATGTTCCCATCCCCATATAGTTAAGAAATTCAAATTTATGGTTTGGAGGCATTCTTCGCCCCCCTTGTGGGAGGAATAAATATTTCCAGCTAGTGGAAGTTCATGGTTTCCCTTTTACATTGGGTATTAAAATGCTGGTTGTGTCTTCGTGTGAATGTTTCAAATGGAAGCCTCCCATTCCAGGTGCCACTAAGTGATATTACTGTCTGTTTGGTGGTACAAATTTTGAGCAGACTCGGGTGGAACAAATTACACAACAGTTGAAATCAGGAGTGTTAGAGGATGCGAATGATGAGGACTCACTATCAGCACCTCAAGATCCGCACCACAAATCCTCTAAGCATCAAATTGACACAAAC
>pear circRNA 0000051
ATAAGGTTGAAGAAAGAACAAGAAGAGAAAGAGGACAAAAGGAAATATAAGGCACAAGCACACCTCTATACAATTATTAAGGTAAAGATTTCTAATTTATCCCTGTTTTCACCATTGCTTGTTCAGGTGTGGTAGTACAGATATTTGGTGTGGAACAAAAAAATTATAGCAAAGTCTAATGATGTGTTTAGGTTGCTCGAGATGAGGATCTGACAGAACAAATTGGAAGGGATATTTATTTTGACCTTGTGGACCATGACAAAGTTCATAGTTTCCGTATTGAGAAACAAACGCCCTTTAATCTTTTCAAGGTACACCGGTACAGGCTGACCTTTATGCATTTACGTCTTCTTTATTCTTTTCTACCTATTTGGGGTTATGTATAGTATGGGAATTCCTAAATTTGACATGGTTAACAGGAGGACGTTGCAAAAGAGTTTGGCATACCAGTGCAGTTTCAGCGTTTCTGGATTTGGGCCAAGAGACAAAACCACACTTATCGCCCCAATCGACCATTGACACCTCAGGAAGAAACACAATCGGTATGTATTTTGCACTTCCGACCTTTGAATAGATTTTCAATACAAGATGCCTTGCTCCTTGCCTGCATGCTTTATTTTTTGTTTTCTTCATAATTCCCAATTCTTTTTTTTTTTTTTTTTTCCGACTTGTAATTCCCAATTCTTAATTTCTTATTATTCTTACTTTTCTCCCACTTGGATTTATTGGCAAATGTTGTCTTTGTAGAGTCTAACACTGAACTGCTCAAGTTTATGAACGAATGGTGCATGATTATAATTGTTCTCTCTTTTGTGAAATTGTAATTTACTTAAGTGCTTAAGGTATGGGGTTTTTGGAATTCGGATAATAATTCTTATTTCAGTATTGTTTGAGGCAGTTTCAAATGAAGTTATTCAACTATAAAAATAAATTCTGTTGGTCAGTGATAAACCATTGATTGGAGTGTTTTTAACTGCACTTCGGTTCCAAGAAGAGCTTGGTCTAGGTGCCTTATGCCAAGTTATTGATGACGGCTTGCGTTTTTCAGGTTGGACAATTGAGAGAGGTATCAAATAAAACAAACAATGCAGAGCTAAAGCTGTTTTTGGAAGTAGCATTTGGGCTGGTAACCAGTCTTACTCTATTCTTGTTACTACCTGTGTAGTGAGGCTTATTGCAGTTCTAATTGTGTATGAAAGGGATCTTTTCTTCCATTTTATTATTTCTATAAATTCTCCAGGATCTACGTCCTATTCCTCCGCCTGACAAAACCAAGGAAGATATTCTTCTTTTCTTTAAGCTCTATGAGCCTGAGAAACGAGAACTACGGTACCTCCTGCCCTTTCTGCTTAGCTAAATTTTTTTTTTTCTCTGCTGACTTTTGTTTGCTAACTTAAGTTTCTTTTCTGTTTCCAGTTTTGTTGGTAGGTTTTTCGTGAAGAGTTCTAGTAAGCCAGCAGAGATTTTAGGAAAATTAAATCAACTGGCTGGTTTTGCCCCTGAGGAAGAAATTGAACTTTATGAGGTTTGTTTCACTTAATTTTGTAGCATCGTTGTGTCCTAACTCACACACACACACATATACATGTAGACTATATATGTATGTTTACATTTACTATATAATTTGTTGCATTCTTTTGCTATCGAACTTTAAGCAAACTTTATATATGTATTTGTGCTAAAATTCAGGAAATTAAGTTTGAGCCTTGTATCATGTGCGAACACCTTGACAAGAAGACCTCATTTCGATTAAGTCAG
>pear circRNA 0000052
CCAGAGGAGCAAGCTTGTGTCGGGGAAGTGGGTTTGTTCCCGCTATTAATGGGAGCGCTGGACAGGCTGCTAAATGCTGATCATGAAAAAGTTTACTTCAAGGGAATGCCAATGTATAATGGAACGGTAAGATCAGAACTACATTTCTTACAATACTGAATGCCGATGTACAACGGAACGGTAAGATTAGAACTGCATTTCTTACAATATTTGAACCTCTTCATATGCTTAAATGTGAACTTATTGATGTTTGGCAATGCCATTGATCTGCGATGAAAGTAAGAATCTTTTCTATTACTTGACATATGATTGGCAGCAACTTAGGAGACATGGAGACATACTTAAAAGAACTATTGGAGGCTATTTAATTGTTCAAGGCAGGTCCGATGATACCATGAACCTCGGCGGCATCAAGGTAAAGTATTCACCTGCACCCTTTATTTGATGAGCAAGTGCTTTGGCTGCCTGATCATCTGTTTGCCTTTAAACTAATATGCTCGGACTTGTTTTCGAAACATTAAAGAGCATTGATCTTTCTTGAATTTCAGACAAGTTCTGTTGAAATTGAGCGTGTCTGTGACCGGGCTGATGAAAGCATCTTGGAGACAGCTGCAGTTGCCGTTTCACCCATGAGTGGCGGTCCTGAACAGTTGGTTATATATGTCGTATTAAAGAAGGGATACGACTCCAAACCAGACGAGCTAAAGAAGAAATTCTCAAAAGCCATTCAAAGCAACCTTAACCCTTTATTTAAGGCTTACTGGTCACTTGTTCTAAAAGAGCTCTCGGTTTCCTTTCGAAAAGTCCCAAACTGTATTTTGGATAGGACTGACAAATCAAAACGCGGTGGATCTTGGCTTCCACATTCAGTTTTGAATATTGCTGAATGTTGTTTGCTACCCACCAGACACCCAAGAAAAGAGGATGATGGTTTGGCTGTTGTATGGAGGGATGAAGGCTGTGACGATGATTCTTCTGTTAATCGTATGACATTAAAGGAACTTCGGGAACAAGTAATGTATGCTCCTACTTGATTTCCTTAGCACAGTGGCATATGCTTCAGATCAGTGCAATTTCTGCTTTCACAATTGTTTAAGCCTTTTGATTTCATCTTTGCTGAACTTTTCCATCGTTCTGCTTGTAATGTTGCCGGAGCTTTATTCCCTTTGTATACACGATGCCTTTAGTTTTCCTCCTCTTTTGATGTTGTCTACGACACAATTGACAGGTTGGTGGCTAATGCACTGGATGCAACCTTTTCAAAGGGTGATGCAATTGCTATCGACATGCCAATGAATGTCAATTCGGTTATCATATATTTAGCAATTGTACTAGCAGGATTCGTTGTTGTATCAATAGCAGACAGTTTTGCTGTAAATGAAATTGCAACTCGTCTACGCGTGTCTAAAGCAAAGGGTGTCTTTACCCAGGAGATCCGAAAGCTATTCCATGGACACAACTTTCACCAATTAGAGCTGTTGCTGATTCATGGGCTCACAATGATAATCAAGTTGGGGATGTCTTCTGCTGGCCAACAAATTTGGGATGGGTTATGGGTCCAATCTTACTCTACTCGTGCTTTCTGACTGGTTCAACTCTTGCTCTGTATCATGGGTCTCCTCTCGGTCGTGGCTTTGGAAAATTTGTTCAGATCATTTTGTTCCACTGGTGAAGCGTCTAGTGTTGATGACGACCTTTGGCTCGCTTCCCGTGCTTACTATGGACCCATCATTGAATGTTGTGGGGGCACAGAACTTGCTTCGTCCTACATTATGGGAAGTTGGCTGCAGCCACAAGCTTTTGGAGCATTTAGCACAAAGTCGATGACAACAGGCTTTGTCATCTTTGATGAACATGGAATTCCTTAT
>pear circRNA 0000054
GTTGGTGGCTAATGCACTGGATGCAACCTTTTCAAAGGGTGATGCAATTGCTATCGACATGCCAATGAATGTCAATGCGGTTATCATATATTTAGCAATTGTACTAGCAGGATTTGTTGTTGTATCAATAGCAGACAGTTTTGCTGCAAATGAAATTGCAACTCGTCTACGCGTGTCTAAAGCAAAGGCCATCTTTACCCAGGTGAGTTTCCGTGACTGGTGGCTAAATGCACTGGATTGCACTGATTATTCTCTGCTAGGAATTTTTTACTTGCTAAAGTATCCTGATGAATTCTCATGTCAGCTATTTTCAATAACATATCTGCTTGATTAAATTTTGAATAATCCACTTACTTGACTAAAAAGCCTTGAGAGTGCTGAAAATTCAGGATACAGAATTTCATACCAAGAGTGTGTTTTCAAACTATAATTTTCAATTCTCTCTGGATTTCATATTTTGCAGTGTGTTTTTATGGCTCTTTTTCTAGTAAATGATTTCTACTTTCACTTTGTATTCAGGAGATCCGAAAGCTATTCCATGGACACAACTGTCACCAATTAGAGGTGCTGCTGATTCATGGGCTCACATGGATAATCAAGTTGGGGATGTCTTCTGCTGGCCAACAAATTTGGGATGGGTTTTGGGTACAATCTTACTCTACTCGTGCTTTCTAACTGGTACAACTCTTGCTCTGTATCATGGATCTCCTCTCGGTCGTGGCTTCGGAAAATTTGTTCAGATCATTTTGTTCTGCTGGTGAAGCGTCTAGCGTTGATGATGACCTTTGGCTCACTTCCCGTGCTTACTACAGACCCATCCTTGAAAATTGTGGGGGCACAGAGCTTGCTTCGTCCTACATCATGGGAAGTCTGCTGCAGCCACAAGCTTTTGGAGCATTTAGCACAAAGTCGATGACAGTAGGCTTTGTCATCTTTGATGAACATGGAATTCCTTATGTAAGTACATGACTAGCTGGTTTTCTAATTGTGGTTCAATTCCCTTAACCTACCCGTCACTCGTTTACATCATGCTAGTCCCGGGGATATGTTTTTCTTGAATGACGGGTGACAGGCGGGAAAAAATAATGCGAACAAACATCAAGGAATAAAGTCCACTCATTTATATTATTAGACTCTATTGTATGTCAATATCTTTGATCTCCTTGATCATACAGACAAGTTCTGTTGAAATTGAGCGTGTCTGTGACCGGGCTGATGAAAGCATCTTGGAGACAGCTGCAGTTGCCGTTTCACCCATGAGTGGCGGTCCTGAACAGTTGGTTATATATGTCGTATTAAAGAAGGGATACGACTCCAAACCAGACGAGCTAAAGAAGAAATTCTCAAAAGCCATTCAAAGCAACCTTAACCCTTTATTTAAGGCTTACTGGTCACTTGTTCTAAAAGAGCTCTCGGTTTCCTTTCGAAAAGTCCCAAACTGTATTTTGGATAGGACTGACAAATCAAAACGCGGTGGATCTTGGCTTCCACATTCAGTTTTGAATATTGCTGAATGTTGTTTGCTACCCACCAGACACCCAAGAAAAGAGGATGATGGTTTGGCTGTTGTATGGAGGGATGAAGGCTGTGACGATGATTCTTCTGTTAATCGTATGACATTAAAGGAACTTCGGGAACAAGTAAT
>pear circRNA 0000055
GCTTACTGGTCACTTGTTCTAAAAGAGCTCTCGGTTTCATTTCGAAAAGTCCCAAACTGTATTTTGGATAGGACAGACAAATCAAAACCCGGTGGATCTTGGCTTCCACATTCCGTTTTGAATATTGCTGAATGTTGTTTGCTACCCACCAGCCACCCAAGAAAAGAGGATGATGGTTTGGCTGTTGTATGGAGGGATGAAGGTTGCGATGATGATTCTTCTGTTAATCATATGACATTAAAGGAACTTCGGGAACAACCTTTTGATTTCATCTTTGCTGAACTTTTCCATCGTTCTGCTTGTAATGTTGCCGGAGCTTTATTCCCTTTGCATACACAATGTCTTTGGTTTTCCTCCTTTTTTGATGTTGTCCACGACATAATTGACAGGTTGGTGGCTAATGCACTGGATGCAACCTTTTCAAAGGGTGATGCAATTGCTATCGACATGCCAATGAATGTCAATGCGGTTATCATATATTTAGCAATTGTACTAGCAGGATTTGTTGTTGTATCAATAGCAGACAGTTTTGCTGCAAATGAAATTGCAACTCGTCTACGCGTGTCTAAAGCAAAGGCCATCTTTACCCAGGTGAGTTTCCGTGACTGGTGGCTAAATGCACTGGATTGCACTGATTATTCTCTGCTAGGAATTTTTTACTTGCTAAAGTATCCTGATGAATTCTCATGTCAGCTATTTTCAATAACATATCTGCTTGATTAAATTTTGAATAATCCACTTACTTGACTAAAAAGCCTTGAGAGTGCTGAAAATTCAGGATACAGAATTTCATACCAAGAGTGTGTTTTCAAACTATAATTTTCAATTCTCTCTGGATTTCATATTTTGCAGTGTGTTTTTATGGCTCTTTTTCTAGTAAATGATTTCTACTTTCACTTTGTATTCAGGAGATCCGAAAGCTATTCCATGGACACAACTGTCACCAATTAGAGGTGCTGCTGATTCATGGGCTCACATGGATAATCAAGTTGGGGATGTCTTCTGCTGGCCAACAAATTTGGGATGGGTTTTGGGTACAATCTTACTCTACTCGTGCTTTCTAACTGGTACAACTCTTGCTCTGTATCATGGATCTCCTCTCGGTCGTGGCTTCGGAAAATTTGTTCAGATCATTTTGTTCTGCTGGTGAAGCGTCTAGCGTTGATGATGACCTTTGGCTCACTTCCCGTGCTTACTACAGACCCATCCTTGAAAATTGTGGGGGCACAGAGCTTGCTTCGTCCTACATCATGGGAAGTCTGCTGCAGCCACAAGCTTTTGGAGCATTTAGCACAAAGTCGATGACAGTAGGCTTTGTCATCTTTGATGAACATGGAATTCCTTATGTAAGTACATGACTAGCTGGTTTTCTAATTGTGGTTCAATTCCCTTAACCTACCCGTCACTCGTTTACATCATGCTAGTCCCGGGGATATGTTTTTCTTGAATGACGGGTGACAGGCGGGAAAAAATAATGCGAACAAACATCAAGGAATAAAGTCCACTCATTTATATTATTAGACTCTATTGTATGTCAATATCTTTGATCTCCTTGATCATACAGACAAGTTCTGTTGAAATTGAGCGTGTCTGTGACCGGGCTGATGAAAGCATCTTGGAGACAGCTGCAGTTGCCGTTTCACCCATGAGTGGCGGTCCTGAACAGTTGGTTATATATGTCGTATTAAAGAAGGGATACGACTCCAAACCAGACGAGCTAAAGAAGAAATTCTCAAAAGCCATTCAAAGCAACCTTAACCCTTTATTTAAGGTTTGTCTTCTAATAATTTGCAAAACAAAAACATGTCCCGCCAGATCGCTTGTGTTTCATCGTTGCTGCTTCAGAAACCAAATCATGTTCATGGCATTTTAGCTGTTTTTTTTTTTTTTTTTTTTTTTTTTTTTTTTTTTTTTTCCTGAAGTTTTCAAACATATTAATGGATTGTACAGGTGAGCTTGGTCAAGATTGTAGCAGAATTTCCTCGAACAGCCTCCAACAAGTTACTAAGAAGAGTTTTGAGGGACCAAATTGAGCATGAGCTCTCTGTTCGGAGCAGAATGTAGCAGCATGCAGCAGACTCACGTGTCAGTTTAATAACAGCTATGATACGGTAATTTCGTTATGAAAGCAGAGAGTATTCTTGGTCAGTCATTTCATGTAGTGGCTTATGGTTTCAATTTTAGTGTCTTTAATTTTGTTTATTTGGTGTTACACATCTCATTTGCTATTGAGCTTGGCTTTAATGGTGTTATTATTGATCACATTTCTTACCATCTGAGAACATTTTCGTACGTAGTGCATGACGTTTATATTTTGGCAAACTCAATAGTTCTCTTCCCATCATGGGGCTTGGCAAAGAAATGCTAGACATAATCAGAATACAGAACTTGCTTATACACTGGTTTCTCCCCACTCACAAGCACTTCCAGCAGCGCAGAGAATATTTCCGTAGGCCTTGGTGCGACAAATATGGGAACTGAAACCCTATTGTTGCTTGCATTCGCAGCCACTCGATGCTTACTGCTCTTGTACCGTCCATTGCTCATTATTTGCAGTGCATCACCAATGTGGCTACAAGTAAATTAACAGAACTAATGGCAAGTGTTGTTATATATATATACATAAGTAACTGAGTGGTGGGGGTAAGCTAACATCGTTTGCCCTTTGATAATCCTACCTTTTTCAGTTCAATAGTTTTCTCTCTGGACCGATGAAGTCCCACATACATTCAATATTTATATAGCAGTCGACGAGAGCTGAGGTCTAGAGGTCCCTGTCCTGGCAGGAACTGCGAGACGAGGAGGTGTTGAAAGTCCATTTCCGTCTAAAGATTTCAAATTTGATAGCCCAGGAAACCAGAGCACCATTTGATAAGCCTGTCTTTACAGGTTTACTCTGTTTGCTTGCTGCATCAATAAAACCGATATATCAGTTAGTCCTATCACATTTTCTTGACTTAGCATATAGTTGTGTATTGATAAGGCAAACTGAAGATAGAAAAAGTGAGAAAAGTAAATTACAATTCCACCGGTGAAATCTATAGCACAACAACCAGCCTCCTGCAGCAGCGTCTCCGTCGACTCTAGTAACAGTGAGAGACCAGGGCACTCATCTATTTCTACTTCTTCAAGAGATCGTCGAAAGGATTCCGCGTTTACATGTAGAACCTCACATTTATGGACCCTAAGTTTCTTCAAGGAAGGAAGATGAGTGGGCAAGTTTCCTCTCAGCTTCCGACAATTTACTAAAATCAGCTCCTTAAGACGAGGAAAGTCTGGACTTTCACCTCCAAGTGGACTAGGCAGCCATACCTCCCACTTTGGCATACCACTAAACTCTTAACTTCTCTAAAGATTGAAATGGTTGATTTCCCCCGTACAACTCAACACCAACACTCGTAACAAATATCATCCTTTCTACGTAGAGCTCTTTGAGAGCAGGTAGCTAACCAGCTGGTGGCAGAGAACGACAATCAATACAATCAATGAGACACATCACTTGTAAGTTGGAGAAGGACGAGTCTCCCACCCAATTCGGGAAAATGGTTCCACCATAAAACTTGTTGGTTAGTTTCACCAAATTTACCGAAGGTTGTAGACTTTCAAGTACGTCTCTCTTTCACAAAATCATTGGAAACTTTGTGATCCCATGCCAACTCTACCTCATTGAGATCTTTCTTATCCTTCAGCAAGACATCAATAACGCTGACTACATTTTGCAGATTCACGATAGAAATTTTTCCTCGAAGGTGCGATAACTCCCTTAGTTCTCCTATATTTGACCCAGTAGGTTTCCCCAACACAGAAGCAGTGAGCGTTCTCAAACTTCTTAATTTACCCATTTTCGCTGGCATCTCATTTATGCTAGTTCCACTAATATCAAGATGACGCAAATGAATCAATTTCCTCATGTTTGCAGGCAATTCAACAAATGAGTCACAATTTAATAACAATAGAGTTTGTAAATTGTAGAGTGTACAAATTGTATTTGGTAACCTTTTAATTGTCGTCTAAGAGAGATCAATATAGCGCAAGTGTATGGGGTTACTAATGGAATTAGGTAATTGATTGATATTTTAATGTCTTGACAATGAAAGTGTCCGTAAATATTTTTGTGTTGGCAATTAGGGATGAGCACGAGCCGGGCCGGGCCGGGTCTATTTTTGGAAGGACCGGAGCAGACCTGTGTGAATAGGAAACGGGCCAGGCCGGGCCGGGGATAGCAGTTTGTAATATAGGAACCAAACCTAATCTGGCCTGGTTGAAACGGGCCGGTTCAGTCTAGGTCCGCGGGTCCTTGTTTTTTTTTTTTTCTTTTTTGGTTATATATATTAAAAAAAAAAAAAAAACGTAACATTTGTAGTTTGCACAGATTCAATTCAACATTTGCACACGTTTTGCACATATCACATCCAATCACCAATCCAGTGCAGATTTAGTTCAAACACATAACTGGAAGCATAAAGGACCTTGTTTTATCCCAACCGTCGACCGCGTCAAACGGTTCAGACTCACTGTCCCCCACATAGACTCGCTCATCCCAATCGTCAACCCCGTCATCCCCACATAGACTCGGTTCTCCTCGTCCCCTTCCTCAAATCTATCCTCAAATCGCTCCAGGACTTCATCTCGGTCAAGCCCGACCCGACCCAGACCCGCTCTCAGAATTCACCGTCTCAGTTCCTCCGCGTCGGAAACCTCTCGATCGAGTTCTTGTCGTGCGATCTCCGGTTCAGAAAGGAGCAAAAATCGGCGAAGGTGCATTATCGGAGACAGAGGCGTCCGAAGAGAGAGAGTGTGTGTGTGTGGGAGAGAGAAAGATCGAGAGGGAGAAGATTGAGATTGAGGTTTGAGATCGAAAGGGAAGAGATCGAGAGTGAGAATAAGAGAGAGAGGGTGAGAAGAGAGTTAAGCGGCGACTCGGGATACAGAGGGTGAGGGCTTGAGTGTGAATTGGGCCTGAGAGTGAGAACAAGAGAGAGTGTGTAAATAGGTAATAATAAAAGGCAGAGTATAAATGCAATGAACGTCCGGGCCGGGGGCTCGTTGTTTCTAATTTTTGGAACTTGCCTGCCCCGTTATTTATAAGAAACTGGCCCGGCCCGCCCCGTTTTATATGTTTAATTTTTGGACTCGTCCCGTACCCATCCCGAACCGTAAGGAACCGGGCCACCCCGCGGATCCAGGAACCGTTTGCCACCCCTACTGGCAATAAATCTTCTAGAACTTTATTGCTTAAATATCCTTCATACCAACTATACTATGGTGGTAAAGACACTGGAAAGAAAGTACGCAAACACTTAACTCCTTTTAATGGCTCAAATTTTGGAAAGGTATCATCGTCTCTCACCTATGACAAGTGGCAAACTCTTTTAGGAACTTTATGAGAATTTTCCTCATCCAACTTAAAATAAAACTCTCCAAGACACAAACATAGCCAAGTCATTGATGAGATCATGCATAGTGAAGCTTGGTTGATCAAATCTTGGCTTTTGAAATAGTGATTCATCAAAGTATCGTTCACAAACCTCTTCCATTGTTTTCCTGCTCTCTGATTAGGGAATTAAAACTTCAGCCACCCATAGTGGAATTACATTTTCCTTTTCAAATTGATAGTCCTTTGTAAAAGTTGAGCAATAAGCAAAACATTGTTTCAAGTAAGTTGGAAGATGATGGTAACTTAATCTTAGAGAAGGAAGAACACTAGTAGCGTGTGATGATCCCAAAGATTGCTATTCAATATGTGATTCCATTCCTTGTAGTCTAGGTTGCAACTTAAGAGTCCCTCGAGTGTTTTTGCAGCTTAAGGAAAACCGTTGCATTTACTTGCAATTGTCTTACCAACTTCTTCCAAGTCTAGATGTGCACTGGGGTTTTCATTTCTAAATGCATGTTTTGCCGGTAACAACCAGCAGTCCTTGTCTGACAATTCTTCTATGTCATGAATAGGAATAGTATTGTACACGATAGATGCTACATGTCTACTCCTTGTTGTTACAATGACCTTACTTTCATTTGCTCCATACGTGAAAAGAGTTTGTAGCCGATCCCAATCACAATAGTTTTCATTCCAAAGGTCATCCAGGACAAGTAAATTCTATTTCCCCTCAATTGATCCCTTAGTTGAAGTTCAAGGGAATTCATCTCCAAAATATCACAAGGTTTTTAGTGATTTCCTCTATAAAGGGCCTTAATCACCATCAAAGCCTCATATTCAGAAACATAAACCCAAGCATTTGTACCAAAATGCTCCTTAACTTGTTCATCATTGGTTCATTGTAAAGGAGTTGAGCAAGAGTTGTCTTACCATCCCCGCCCATTCGGACTATAGGGACCACAGACAAATTACTGCTACTTTTATTTTATGGTCACATAGCAGCAATATTGTTTTTAACTTTTCTTTATCCTTATCCCTCCAATAGGTACATAATCCGTCCTCAACAACAGAAGTTGTGGGAGTTGTTTGTGAAACCTTGCCCCCAACACCTGCTCTAAGATCGAGGGTATTTTTTTTTGTTTTGCTAGGTGTTCCAACTTGTTGAATAAATCTTCTAATCTACCATTCGAGCCTTTATAATTAAAAGGATTAAGAGATGTAGAAAGGATGTTCCACACCTGGGTTTTCTTAGTATGATCTTTCGCCTTGCAACGCAAAGCTTCAGTATCGATCTCATCCACCAAGTCCTCGGCATCGAACACAGCATGTTTGTGCTGGCCAAGCCACATCCCGACGGCAGGGTTGACAATCTGCTTCTCCTCTGCATCGTTGAGCATTGCATGGAGGGTCATCAACGTCACCTTCATTCTGTCATGAGTGAATGATTGAGTCTTCTTGCCCGGAAGAAGTCCATGAACTCGTAGTGAGACGACTTGGAAATTTTTTTCATTTACGAATGGTACACCACGTGTTTTCATATAAATATTAAAAAAAAAGTTTTTAAATTATTAAAATTTTTAAACACATATTTTACTATTTTGTATAGTATGATATATAATGCACTATCCTTTATTCTGATCACATTAAAAAATCTCTCGTAACCTTAGCCTTGATATTGTTTTGGTTAGTCATGTGAGTTGAAATTTCAGAAAAGTAGGGGGTGTGGAACATGCGTCGGTAGGTGGGATGACATTTTTTCATTTTCTTTCTTCCTTATCCTTTTTTCTACGGGATAAATAATAAATTAACATGGACCCAATCCCTACTGCTACGCTGGGTCAAGGGCAGCTATCTTTACCATTGAGTCGCAGCCGCTTTTGGCCGCCGGCTTCTTTCACTACCCCAAATAAAAAATCTTTTTTTTTTTATTATTATTATTAGCATTTTAAAAATTTTATTTTACATTCTAAATTTTTTATATTAAAAAAGAAAAAAATACATTTATAAGAAGTGTAGAATGAAATTTTTGAAATGTCAATAACATTTCCCTTTTTATTTTATGTTTTATGAATTTTGGCAAGAATTTTATTAGTTTTATTTTCCTAGGTTGGGTTTAATATGTTGATTTTGTTCTTGTGTGTGGATTTTTGGCTCTGTAATTGATAGTCTTTTGGTACGGTTTAGTGATGAATTTGTGGTTTCCCAGCTCAATTTTCTCTTTAGAGAATTGGGTTTGTTTCTGGGTTAAGCTTGATTTGTTAGTGTTTTGCTTCAGTGTGGAGTTTTGGGTTTAAAAGTGGTGGTCTTTTGGTATGGTGTAGACTGTAGTGATCAATTTCTGGTTTCCCATCTCAGTATTCGTTTTTTAGATAACTGAACACATCCTACAGTTGCATCTCTTGGTTTGTTTCTTTTGTTGTTCTGTCCTGGGTGTCATGTTTTTCAGACTTACTGCAGACTGTAGGTTTTAGTTAGAATCAAATCTGTAGTTGTGTTTTGGAAGATGAGTGTGTGGGAACCCATCAGAATTCTTTTTCATGATTTTCGGATGGTATTACATTACTGATTTTGTTTATGTCTCGAGCGGAGGTGAATAAACTATTAACTGTATATGATTTTCCTATGGCTTTCGGTTTATTTATTTTTGTTATTTTAGCAGCTAATATCTATGTTGATAACTGAGTAATAAGGAAAGAAAGAACCAGAATGATTGACGTTGGGGCAGTTTTGGAGACCACTTTTATTGATTTTAAATCTCATAGATCAAAATAAAGAGTTGCATTAATCTCATATGAATGATTTTGGCTAAAAAGCCAAGAAAAATTGAAAAATGGTATACATGTCTTGTGTAAAACACGATGTAAGAACGTAGCAATGCTCATTTTGTTTAACAAGGTATGAGTTGAGTTTGGTATAAGATGGCAAAATATTCCTAAACATCATATTCCTGTAGCTAGTACCCTTTAGAAGCATTGGTATTTGTGTGCCTTTTTGTATTGACTGAATTCATATTTGAGCAGACAATCCGCTTGTCATCAGCATTTCCCGTTTGTACTTGGAAGATAAACACGATGAGCTTGCTTCTGGGTGGACGTTGCGGTTTGCTAAGTGATTTTACAAAGGATCTTCTTACATCGTTGCAAATAGTCAGGAAGGATGTTGTGTTATGAAATATGAACCGAATACTACGGGCTAGCGTGTTATGTTCCTGAAGGGATGATACCGAGTAAATGTACCAGCAGAATTTTCTGTCGATTCATCATTGAGTAGGGTTTAGGGTATGCTGATCTCCAAAGTTAGATGGTACATGCTGCCTGGATTTTTGAGTTTCTTGTAAGACCGTAATCGTAGGTTTGACCTTTCGAACATTTCAGGAAATGGTGCTGGTCCCTCTCTCTCTCTCTCTCTCTCGTGATGAAAGAAGAAAGAGAGACTTATGAAGTAAAAGGGAAAATAAAACATAAATTAAGGGAAATGCTAAAGATACTAAATTTCTAAATCATATTCTGTAAATTACGTAATATGGTGTTGGATGATTGATTTTTTTTTTTAATTATTAAAAAAATAAGTTCAACAATGGACTGTCACATGTGATTTACAAGTGATGTTCTAAAAATTTAGTTTTTGCATTTTCTTAAAATAAAATGGGTTAATCTCAGTTTATTACCTTAAAGTTTCATAATTTTCAATATTTGGTATATGAAGTTTTTTCATCTCAGAGTCATACCTCAAGTCTTAGTTTTGGAATAGTCTCATAAATTTGTTAAATTAGCTGTGAAGTCAGCTGATGACGGAACGTTCACGTGAACAGTGATTAACATCACATGTCAACATGACCCACATAAATATTAAAAAAATAAAAAAATAAAAAATTAAACAAACAAAAGATGGCCTAGGGATGCGGACTTTCCCTTCCTCCACCGGCACCACCCCTTTTCCTTATCTTCGACAGCCACAAAGCTTATGTTGACTGCGGTTGAGAAATAAACACGTTTTGGTCTTCGAGTTTTAGAGCTTGAAGACAAGGTTGCTAGTTTTGTGAAGTTCAATATTAAATTTGATTTTCAATGTGTTGAATGTTAAGTAACTTTGGTAATACCTCACATAGTCGACAAAGATTTAGATAGATAATCAGTCGGTTTTGAAATAATGCTATTTATTCAAACTAAAAGTATATTGTCAAGAAAAAAAAAATCTCTTTACGTGTGAGAGGTTTCTCGTAAAGTGAAAAATTGCATTACAATTCTTTGGAGAGATTCTCTGTTGTAACGCACCTTGTATTGATAGCTTTCATATTTTCTACTTGACACGACACGTGGCGTAGGCTAAAGCCTATCTTTTAGGAGAGATTTTTCAGTGTGATCATCACACGAAGTGATACATCACGTGTCCCTATATAAATGGTGGATTATGTGTGTTAAAACCAATAGACTGAAATTTGAATAACTTATTACTTTGGTTCCTAAGATTTGAATCCAATAGAAGTGGTTCATGAGTTTATCCATAATTAATTATTTTGATCATTTTATAAAAAATTATATTACGATCAAAATAACAAAAATACCATCAATTTAATAAACAATATGCCAAATGATTTAATAGAAATTGAACGTATTTGTGTCATTTTAGCCTTATTTAATGAAGATTTTTCATGAATAATCAAAATGATTGATGATAGACAAACTCAAAGACCACTTATATTAATTTTAAATTTTAGAAATCAAAATGATGAGTTATGCAAATTCTAAAAACTATTTTGGCTAAAAAGCCAAAACAAAATCTTCGTCGAAAAACAAGATAGTAAAATTGTAATCTGAAAGGAATCCGAGATCGTGTGTTTATAACTTGTGTAAAGAAAAATATTTGATAAACCACATATGGACAATCATTAATATAATCAATTGTTTTTAAGGAGATTAATTTAATCAAATTAATAAAGAAAACTCATGACCCAATTCAAGAAGTCATCAACTACTAATTTAACTAGTTTTTCTTTTAGTTGTTACCGTAGTCCGAAGCTAGTGACGACCATATGATCAGCACGTGAGTCGACTGTCTTCGCATCTCTCACCTACTCCTTAAATTAGGCACGCCCAAATCGCCCTTTTAATACATGCAAAAACCTGCAAAAAACCACGGGGAGAGAGAGAGAGAGAGAGAGAGAGAGAGAGAGAGATGGTGAAGAACATAAGTGAGGTGGGAGTGGAGGACTTCGTTCAGGCAGGGCTAGACGTTGAAGAGGCCAAGGATTTCGAAACAGTCCTAAAAAATACAATCTCCCGCACGAACACAACGGACCCAAAAGAGATATGGCGGCAGATAGTGGCTGAGAGATTGCTGAAACCATCACACCCTCATGAGCTGCACCAGTTGATCTACTACTCAGTCTATGCCAATTGGGATGCCTCCAAAGGCCCTCCTCTCTACTGGTTCCCTTCTCTGTAATTCACTTTCTTTTGCCTTTTCTTTCTCTGTTTCATTGTTTAATAAAAGATACGTGGCTTGCTTACCTGCCAATCACAATTTGACATGTGTGTAGAAAATTTTCGTTTTTATATTTTCCATGGAGAGTCCCACGTTCTTTTTAACTTGGCATGTGAGGAATGAAATCTGAAATCTATAAAACTAAAGAGATTGTTATTGACATTTCTAAATTCTTATTTTGTACTTTAAATTTAATTAGAATGAGATTTATGAGACTTTTAAAATGCTAATAACAGTTTTCAAAATTAAAACATGTCATTGAGTTAATCCACATATTAATATCGGGATATAAGAGGTAACTTTCGATTAATTCAAATATTTGACGCTTCTATGTATTCATTAATGTGTGGATCTTGGAGAAATAATTCTGCGGACATGGAATGTCTTCTTGCTTCTACTTTTTAATTTTGTTTCTAAATCCTAACTGAACCCTGTTCTTCTCTATTTTCAGATACCAGTCGCGACAAACAAACTTGGGGCGATTGATGGAAAAGCACGGTCCAGAGCTTTTAGGAACATCATACAAGGATCCCATAACAAGTTACACACTCTTCCAGGAATTCTCTGTTCAGAATCCCGAG
>pear circRNA 0000056
GTTGTATTCACAACTCGAATTTATCATTGCAATGTTGATTCTAACGGCAATCTAAGCCTGGAAATGTTAAAGGATAGTTGGAGTCCAGCTCTAACAATAACCAAGTTGCTACTAGCCATCCGATCCATCTTCACAAGACCTGATCCTTGTAAGTTCTAATATCTTTCCTCCAATTTTACCTTGGATATATCACTTCGTCGGTCTTAATTATGTAAGTAGTATATCACTTCGTCGGTCTTAATTATGTAAGTAGTATATCACTTCGTCGATCTTAATTATGTAAGTATTTTTAAGGGAAATTTTGTCATAATTCCACGCAAATAAAAAAATTTGATAACAGGTTGGATCCATGTCTTGTATGCAAAATGATGTAGGAACAGAGAAAATATTCCCAACCATAGTAATAACTTAGCTTGCACCCCTGAGCAGCATGATGTATTTTTTGTACTGATTGAATGGATATTCACATCTGAGCAGATAATCCCCTTGTCCCCAGCATTGCCCGTTTGTACTTGGAAGATAAAGCTAAATATGATGAGCTTGCTTCTGAGTGGACGCTGCGATTTGCTAAGTGATTTTACCTGGGATCTTCTTATATCGTTGCAAATAGTCAGGAAGGACGTTATGTTATGAACTGAATACTGTGAGCTAGCGTGTTATGTACCCAACGGGTTTGATACCAAGCATGAATGTACGAGCTGAATTTTTTGTGGACCCATCGTTGAATAACCGAAAACCATGCTCAAAGGAAAATGCTTGTAATATATCCTTCATATGAGATCAATATCATATGTAATATATCCCTATTGCTTGATTTGGTGCTCTACTAAGTTTACATGGTGCATGCTGACGGGATTGTAAGTTTCTTGTAAGGCCTTCGTATTCACCTGTTTCTCTCTTTCTTATGAAGAAGTCATGCAGGAACTTTGAGAAGAAGCAGTTTTACGTACAAGATTTAAAAAAAGTGGTTCAAAGTTCCGACTTTGATTTGCATCAATGAAAATTGCAAGGAATGTGAGCTATCTTGGTTCAATCTTTTCCCTTCATATTCTCTGCACGCCTCTTGTTCAAAGAAGAACAAACTGTTGTAATTCTGACTCTCTTTTGGATCTTGCCCTTCGATGTATCCGGCAAATACACTAAACTTAGCAAATTAGAGAATAACTAAAAACACACAAGATTTATATTGGTTCGGCAGACCTTTTGTCTAGGTCCAGTTGTGATTTCGCTGGATGGAGAAACAATGGCTTCTTTGATTAATAATAGAGTTGCAATACTTTTGCAAAACCCTAGAACTAATCTGTCTCTGGCTTTTCTTACTTGCCAGCGTCTGTTTCTGGCTTTCCAGCAAGCTTTCCCTAGCCTTGCCACACCCTATATACAAGTATAGGGTGTGGTTTACATGCCTATTTTCTGATAAAGTTTCCTATTCTATATGTAAATGGAAAGTACACTTTCTTTCCTTTTGCAATGATCTTCTAGGATTTCCATTCTAAATGTACAAGGAAACTTTTATTCTTTCTTAGTCCTTTTAAGAGAAGAATCGGTGCACCTTTAATTTCCCTAATACGATCCTAAACAAGAAAGGACACTAACTTTGACGAGCCAAAATCCTGACACACATTTTGGTGATCTTCAGAAAAGAAAAAGAGGCGGCAAATCCTCTTCTAGCAGGAACGCAAGACAATCGACGATGCATAGCTGTTGAAGAGAGCCTAGTTGTTGAGGTCCTTCTCCAGGCAGGGATTCGAGAGTGCCAGGTGTTTTGATCCAAAGATTTCAAACTTGTTAGTCCAGATGGTGAGTGGTGGAGAGCAGCTTTTGTTTGAGCAATGTCTCCAACCGAATCTTAAATTCTCCACTGTTAAAAAGCACAGATATTATAAATGCAAATCCAGACAAGCAAAAAAAAGAAAGCAAAAGAAAAGGAAGGTACAGTACAATTTACAAATCATCACTGTTAAACCGGAGATGTAATCTTTCGGTAAAATCTGTAGCAGAACAACCAGCCTCCTTGTACTGGCACTGGCATTGGCATTCATCCAAACACAGTTAAGTGTCGAACTTTGAAGACAACCAATTATATAGGAAAATACAATCAATTTAACATTAACTACAGATAAGTGGTGCGAAATACGTACACATGTACCATACTTTGTCTTGAGAGTTGAGAGTGAAAAAGGAACGATGAACCCCATCTGAAGTGTCTCTTTTCCCAGCTAACATGAACCCCTAACTGATTAGCAATTTTACTGCGACAATGTACGTGAAGCACTACAACGGTTCAGAGTTGTTGCGTACCAAGAAAGTTTCTAAACATGAAGGCCTGCTCCAAACCGTTCTCCATCAAAATTTGGTAAAGAAGTATAATCCGTTTCTCCACTGCATCTTCCTCTGGAGCTGTTAATGAATAAGATGATCGCCTATGCTGCGAGTGACTCTGCAATGTTTCTACGCAAATTCAAGTCAAGTCATGCGTAAGTCATCACACACACACACACACACATATCGGAAACTAACCTATGCACAACCTTGTTGGTCTCCCATCTCTCTCGCAAGCACAATGAACAATTGCATTAGAGCGTAGCCTTGCCATCAAAAAAATATATTAGACCAAACACACAATAATCCTGCTCCTTTTGTAGCCACCATTTGCATCCCGTGATGTAGTGCCATGGCCTCGATGTGTAGAGGGGACTGAACCCCGATGCATTTGGCTGAACAGGTACCAATCAGAAAAACTAAAACCAATGAAGAGAAACAATCAATGGACCCCTTAGCGATTAGAATTTACCGGTGCTATCTGCAATAATGTACACACGAAGCACTATCATGGTTGAAGTTGTTACTTACCAAAAAAGTTTCTAAATTTTCAGGGGCTGCTCCAACTTTCCCCATCATCTATTTCTCCACAGCTTCTTTCCTCTGGAGCGATTAATGAATCAGATTATCGCCTACACAGTGAGAAAATCTGCAATGTTCAAATAAATTCTTTTTTTTCTTTTGTTAACTTGCCATGTGTGCCACGTGAAACCACACACGCTAATATATTGAAAACAAACCTCCGAGTCCAGATGCAACGTTGAATATTAATCCACAATGGTGAGAAGAATGCTATAATCTCTTAGTTCCTTTGGTTCGCTAACAGGAGATAAGATGTTCATAGGCGGTCAGTAACAATAGGCACAAGTTCAGATAGAAACATGTGATAATTTCCTTTAAGGAGTATGGGGATGCAGAGTTTTGATGCAAATGTAGGAAAAGAATGCAGAGCTTTTTACCTTCACATGCTTTGTACCATTGTTACAATCTAAATCGAACTGTGAAAGACATGTTTTCTCTCATTTCCATTTCAATAGGATGCCAACTTAATTGCTTTCCTCTTTCATCCCAAGCTCAACAAGATACTCCTAAATTCATAGATGAATAAATTATCACTGATACATTATCTTAGAAAACAAGCAAATGGAACTGAAAATAAAAGAGAGTGGAAAGCTGAATTACAGCTCATGTGCAGCGCTCAACATAAGAAATATCACTCCTGTGAAATCCGTAGCACACCAGCCAACCACCTATTCTAGTAACATCATTTACTGGAATTCCAACAAGCGCGAGCATGACGGCTAGTGCTACAAGGATCACGCTGAGCTATTCAACCACTTTGCCTGTACAAAAGCATATCTGCACCCACTTGACGATGAGAGTTACATCAAGAGAAGATGAAAAGACACGCCTCTCATATTCCAAGTTCAAACCGTAGCAGTATTAGAAAAAAAAAAAAAAAATCGTTCCAGGGGTTACCTCTCCGACTAAAGGAGAATTATATTCATGCCAGACAGCCGGAGCTAGCACCATTCAAGGACAACTAATTTATGCACGTTTAAATTGTTGGCAGTAGATGATCCTATCTTAACAATTATAGAGGTGCCATCTGCATCAACAAAGCCAACGTATATGTCAGTCCCATCTTGTTGTCCTGACAGATAGCATAGTTGAATTACACTGTTACAGAAAGAAAGAATAACTTACACTCAAGTGTTCAACTGCTTACACTGAAATCTGTAGGCGCAGCAGCCAGCTATCGAGTCTAGTAACACTCAAGTGTTCAACTGCTTTACACTGAAATCTGTAGGCACGGCAGCCAGCCACCGAGTCTAGTAACACTGGCATTCTAGCAAGCGGTGCTAATAAGCCATGCTCTCTTCAACCATTGTGTTTGTAAAGAAACATGTGTATACACCTACCTCAAGATGACAGAGGCATTGAAAGATGAGTAAGCATTCCGCCGTATGGAAACCACAGCAGTATATATACACAAGTACCTGAGTTGTTGATGTAATCTAACATCGTTTGCCCTCTGATAATCCTATCCTTATTCAATAGTTTTTTCTCTGGACCGATGAAGTCCAGGTGGTGTTGAAAGTCCATTTCCGTCCATAGATTTCAAACTTGATAGTCTAGAAACCCAGAGCAACATATGATGATCCTGTCTTTACAGGTTTACTCTATTTGCTTGCTGCATCAATGAAACCGATATATCAGTTAGTCCTTTCACATTTTCTTGACTTAGCTTATAGTTGAATTGAACTGTTAGAGTGATTATATAAATGCAATACGGATAAGGCAAACTGAATATAGAAAAAGTGAGAGGGATTAAATTACAATTTACAGCTGATCCGCAATGTTCCACCGGTGAAATCTATAGCACAACAACCACCCTCCTTATCTAGTATCGTAATGTATGTACTGGCATTCAAGCAAACACAACCTACCTGAAGATTACAGTTACAGTGAAAGATGAGAAAGTTATGCCGAGAGAAGCATGAGAAAACCATCATCCAGGGTTTACCTCTTCTCACGCAGGAATATATATATATCCACCCCAAGTAGTTTCACGGTATCAGACTAGAAAGAAGTCACTCTCCTCGCATTCTCCTGTAATTTCATTGGAATTGGACTCTTCAACTTGAATTTAAGTAGGAATATTGCTGAAGACAATCAATATAAATAAAAAAGTACCTGGCTTTTTTCTTGAGAGTTGAGAGTTGGAGAGAGTGAAATGAAAGCTCATTGGATGATGACTTGGTCATCTATCTTTATGCAAGGAATGCGAGATATCTTTCTCCAATATTTTGCCTTCTTCAGTGTAGGACAATCCCAGATGATCAGATAAGAAAGAGATGCCGGCAAACCCTCTTTTGGCAGGAATTCGAGACTCTTGCAGCATGAAATTCGTAGCTCTTGAAGAGAAGTGAGGTGCTCAAGTCCCTTCCCGTCCAAAGACGTCAGATTCGATACATAAGAGATATCGAGAGTGTGAAGAGTGGCGGGGAGCAGCTGTTCATTAAGCAACGTCTCCAGCACATCCTGGCTTCTGCCGATACAATAAAATGAATGTAGGTTGGAAGGCAAAACCCCCTGTGCAAATGACACCACATTTGGAAGATTTTGTATCCAAAAACGTTGAAGGGCGGTGAGGGTGTGCATTCGGTCCGGCAACAACTTCAAATTCTCGCATCCAGCGACTCTAAAGTCAGTCAGGTTGGGAGTGGGCAGTCCTCCGTAGGGAAAAGAGACAAAATTTGGACAGTAACTGATATCCAGGGTGTTGAGATGGTTGAGATTTTCATTTGCTCCTCCTTCAACAGAAAGGGATTCCAGATTCTGACAACCATCGATATCAAGTGATGAAAGTTTAGGGAAAATGCCCAAGGGGAAGGACCTCAGAGAATCACAGCTATTGAATAGATCCAAAGACTGAAGGGAAGTCAATTTGGCCATCATCTCAGGTGATAGGAATTCTAATTTCTTGCAATGCTCTATACGGAGTGACGTCAGCGTGGTGGGCAGACCATTTGAAGGCAACGACAAGAGTGAGGAACAGCTATATAGAGTCAAACTTTGAAGACGATTGGTGTTGTGCAGCATTTGCGGCAACGACTGTGTCCCTGTCCCAACAAGATTAATATGGAGCATCTGAAGCGACGGCAGCGTCTCCGTCGTCTCTAGTAGCAATGAGAGACCCGGGCATCCTCTTATTTGCACTTCTTCAAGAGATGGCCGAAAGGATTCCGTGTTCAGGGTATTACTGGCTCTGTTTTCATGTAGAACCTCACAGTTGGACACCCAAAGTACCTTCAAGGAAGGAAGATGAGTGGGCAAGTTTCCTCTCAGCTTCTCACAATTTATTAAAGTCAAGTTCTTAAGACGAGGAAAATCTGGACTTTCACCTCCACTTGGAGGCACCCATTCCTCCCACGCTGGCATATCCATAAACTCTAGCTTCTCTAAAGATGGAAATGGTTGATTTCCCCCATAGAATTCAGCACTAACACTCGTAACAAATTCCATCTTTTCGACGTAGAGCTCTTTCAGAGCAGGTAGCTGACCAACTGGTGGCAGAGAACTACAATTACTACAATCAATCAGACGCATCACTTGTAAGTTGGAGAAGGACGAGTCTCCCACCCATTTCGGGAAACTGGTTCCACCATAACACCTGATGGTCAGTTTCACCAGTTTTACAGAAGGTTGAAGGCTTTCAAGTACTTGTCTCTCTTTCACGGAATCGTCGGAAACCACGCTACCCCATGACAACTCTACATCATTGAGATCTTTCTTATCCTTCAGCAAGGCATCAATAGCACCGACTACATTTCGCAGATTCAAGATAGAAATTTTTCCTCGAAGGTGCGACAACTCCTTCAGTTCTCCAATATTTGACCCAGTAGATTTCCCTAACACAAAAGCAGTAAGCGTTCTCAAACTTCTTAGTTTACCCATTTGCACTGGCATCGCTTTTATTTTAGTTCCACTAATATCAAGATGACGCAAATGAATCAATTTCCTCATGTCTGCAGGCAATTCAACAAGAGAAAAACAGCCTAACAACAATAGAGTTTGTAAATTATAAAGAGTACACACTCTATCTGGTAACCTTTTAATTTTTGTGTAAGAGAGATCAATGTAGCGCAAGTGTGTTTGTTTACCAATGGAATCAGGTAAGCGACTGATATTATCATATCTTGACAATGAAAATGCCCGTAAACATTTTTGTGCTTGCAGTAATTTATCAAGAACCTTATTACTTACATTTCCCCGGCTATTAAATGGTGATAAAGACATTGGCAAGAAGGCACGCAAACATGTAACTCCATCTAATGGCTTAAATTTTGGGGCTGTATCAAATTTTCCTCTCATATACGACCAATGGCGAACTCTTTTAGGAACTTCATGTGAGTTTTCCTGATCCAACCTAAAACAAAATTTTCTAGACAAAGACATAGCCAAGTCATTGATGAGATCATGCATAGTGAATTTTGGTTGATCCAATCTTGATCTTTGAAATAGTGATCGCGATAACAGTTCATCAAAGTATCTTTCACCAACCTCTTCCATTGCTTTCTCGCTCTCTGGTTGTGGAATTAAACCTTCTGCCACCCATAATAGAATTACATTTTCCTTATCAAATTCATAGTCCTTCGGGAAAATTGAGCAATAAGCAAAGCATCGTTTCAAGTAAGTTGGAAGATAATGGTAACTCAATTTTAGAGAAGGAAGAACACTATTAGCGTGTGGTAGATCCCAAAGATTGCTATCCAATATGTGATTCCATTCCCTATAGTCTAGGTTACAACCTAAGAGACCCCCTAGTGTTTTTGAAGCTAAAGGCAAACCACTGCATTTACGTGCAATTTTCTTACCAACTTCTTCCAAGTCTGGATGTGCACTGGGGTTTTCATTTCTAAATGCATGTTTTTTCAGTAGCAACCAACAATCCTCCTCCGACAATTTTTCTAAGTCGTGAATTGGAATGGTATTGTGCACGATGGATGCAACACGTTTACTCCTTGTTGTTACAATGACCTTGCTTCCCTTCGCCCCATACGTGAAAAGAGCTCGTATCCGATCCCAATCACCATAGCTCTCATTCCAAAGGTCATCCAGGACAAATAAAAATGTCTTTCCCCTTACTTGTTCCCTTAGTCGAATTTCAAGGGAATTCATATCTGAGATATCACAAGATTTCTCGGTGATTTGCTCAATAAGGGTCTTAATCACCCTCAAAGCATCGTACTGTTCGGAAACACAAACCCAAGCATTCATATCAAAGTGCTCTTTAACTTGTTCATCATTGTAAAGGACTTGAGCAAGAGTTGTCTTACCAACCCCACCCATTCCGACTATAGGGACTACAGAAAAATTATTGCTACCTTCATTGTCAGATAGCAGCAATAGAGCTTTTAACTTTTTTTTGTCTCCATCCCTACCATAGGTACAAAATCCTTCCTCAACAACAGAAGTTGTGGGATTTCTTTGTGAAACCTTGCCCCCAACACCTCCTCTAAGACCGAGGATATCCTTTTGTTTTGCAAGGTGTTCCAACTTGTTGAATAAATTTTCTAATCTATCATTCAAGCCTTTATAATTAAAAGGATTCAGAGAGGTAGAAAGGATGTTCCACACCTGGGTTGTCCCAGTCTGATCTTTCGCCTTGTGATGCAAAGTTTCAGTATCAATCTCATCCACCAAGTCCTCGGCATCGAACACAGCATCTTTGAGCTCGTCAAGCCACATCTCGACGGCAGGGTTGACAATCTGCTTCTCCTCTGCATCGTTGAGCACTGCATGGAGGGTCATCAACGTCACCTTCAGTCTGTCCACGAGTGAATGGTTGAATCTTCTTGCCCGGAAGAAGTCCATGAACTCTCTGGAGGCAATCTTGTGGCATATCACCTGGATTGAACCGGAGAGTAAAGCCTCTCCAACCAAAGCCATTTTCTCTTCTTGGCAAAAAGACTAATTTTGATGGAGAATTTGAAGTTGAAAAACTGGAAATTCTTGTGAAATTCAAGTAAGGAACTAGCAAAGCCTGCAGGATTATATATCTTAATTTTACATCGTAATCAGTAGTGACACGACTTGGATGGACATGTGTCTTGGCGTGTGGGGTGAAATTTCCAAAGGAGTACAAAAGGGTGTAGAAAATGCGTCGGAGGGATGACATTTTCCTTTTCTTGTGAATCAAAAGTATGGAATAGGAAAACATATTTAGTGGTAAAACGTAATGTGTCGGTTGGATGACGTTGGATTTTTGCGCCATATTCAACGGTTTGGTTCTCCGGGTCAATTCCACAACTCTATATATAAAAGAGGTTACCGATTTCATGTACAATATGATACGTGTTGACATCTTGAGCATCAACACCTTGAGCATTAATATATATATATATATATTTTTTTTTTTTCTTTTCTTTTCAAATCTCTCTTTTAATTTTTTCTTTTATTTTGCAAATTTATGTAGCCACTTTGTTGAAATATCTCACATTGGCAGAATGAGAGAGAAATAAAATATTTTAAACATCTTAATTCCATTTTAATTAATAATGAGATCTGATACTTGTCGGATTATGCATGTAGTAGTTAACAAGTTAAAGATAATATTGGTGTTGTTGAAAGTCAGCATTTGATTAATCTCTCTAATAATTGAACATTGTATTAGAGAGTTTCTCTATGACGGGATTAATTGGATGTGTCTAAATTGCATTACTACACAAATTTTGTCGAGAAAAGTGTATATAATAAACTTTCATTTGATTTTATAAAAGCAAAATTTCTGGTATATGAATAAAATGGCAAAGTTGTAACTTGCATGGAATCCGAGATTCTGTGATTTTTGTTGTCAAATCAGAGCTTTTTTTTTTACTAGCTCTTTAAGTATCATTTGTATAAAGAAAAATATTTGATAAACAACAGATGGACAATCATTAACAATAATCAATTTTTTTTAGGAAATTAATTTAATCAAATTAATAAAGAAATTCAAGAAGTCATCAACTGCTCATTTAACTAGTTTTTAGTTGCTACCATAATCCGAAGCTAGTGACGGCTGTACGATCACCACGCGGGTCAACTGTCCTTCACATCTCATCTTCGAATCTTCTTTGCAAGGATCTCGAGATCCGTAAATCATATACATTAATAGTATATCGTGCAGTAAGTTTTCATCAAGTACTGTTTGTAATGACCTGTTCCTAAATTTTAAGGTTTTTATAATTTTAATATGTGAATTTACGAAAATGCCCTTCGAGATAAAAATGCTGACTTTTGTTGACCATATTGTTGTGTCACGTAAGATTCATTCCCTTGGTGTAGCATCGTAGTACTTGTTACGAATGCGTGGGCACAAGCGGAAGTGAAGTTGGAGCTAAAACAAAGATTTTACGGGACTCGGAACAATAAGGGTATTTTGGTAATTTTATAATTGGAGATATTTCCCTATCATGGACCATTGGCGAGTTGGCACGTGGCAGATCTTTCCCCGATCTCATGGAATCCCTCTCCCTTCTCTCCTGGACTTCTCCTTCTCTCTCTCGAGCTCTCTCTTCTCCTCCTTCACCGTGCCACACCCATATCCTAAAATCATCATCAAAACACAATTTTGACATCACCATCGTCTTTATCTCCCATACACGAACTCTGACGCAGCTTTTCGGGCGATCCACAGCGAGTTAAGAAAGGTATCATTCTCTTTGTCTCATTGAGAAATATGATTTTCGTTTTTGAATCACCTAATGTCGTTGAGTATTGAAGAAGTTATATCCATTTGAATCTTACCCAGTTTCTAGCGACCTCCGAGGCTTTCGAGCCATTTTCCGACCAAATTACGGCTATTTAGCAATCAAGGAGGGTACCAATCTGTTCGTCTCGTTTTGAGGTACGATTTTTGTTTTTGAATCACTTGATTTCGTTGAACCCGTACCTTCCAGGCCATTTTCCAGCCAACTCTGGCCACGGTTGAGGAAACCAAAGGTATATTCCAATTCCTTGTTCTTTGGGCTTCAATTTGATTTATTGAATGACTAGCTTTTGTTAAGATTTAAGGTCGATTACTGAGGTTTATTTTTGGATGTCTTGTGGCATGGATGTCAGAAAAACTTAAATTTGCGGATAGTAGGTTTTATCTTAGAACCAAATTTGTAATTTTTGTGTCTTGTAAAAGTTGAATGCTGTGGGAACGCATCAGTTCTTCATTTTTCGTGTAAGAATGCCGTTTTCTGCTCTTTTATGGTTTTGGGTAGTATTACATTACTGATATGGTTTATGTATTGAATGGAGTTGAATCAATTATCCATTGGATATGATTTTGACCGGCTTTTCGGTTTATGTTTGTTATGTAAGCTGCTAATAACTATGTAGATTGAGTGATCTAACCTCTCGTTGGTCGTAGCGAGCTTTGACACACTTCTGTGTTCTTGTTCCTAGGAACACCTTACCACGCTGGCATATATTTCTTTGACATTACGTTTCCGAGTGACTATCCGTTTAAACCTCCAAAGGTATTGCGTCCTATAAATCTCCAAATAGTGCTGTTTATTACTCTCTTATTTCATTATTTATTTTACTTCAAGGATCAGTTTTGCAG
>pear circRNA 0000062
ATAATGGTAACTCAATCTTAGAGAAGGAAGAACACTATTCGCTTGTGGTAGATCCCAAAGATTGCTATCCAATATGTGATTCCATTCCTTGTAGTCTAGATTGCAACCTAAGAGACTCCCTAGAGTTTTTGAAGCTAAAGGCAAACCGTTGCACTTGCATGCAATTTTCTTACCAACTTCTTCCAAGTCTGGATGTGCATTGGAGTTTTCATTTCTAAATGCATGTTTTGTCAGTAACAACCAGCAATCATCATCCGACAATTTTTCCAAGTCATGAATTGAAATAGTATTTTGCACGGTGGATGCAACACGTCTACTCCTTGTTGTTACAATGACTTTACTTCCCTTCGTCCCATAAGTGAAAAGAGTTCGTAGACGATCCCACTCATCATAGCTCTCATTCCAAAGGTCATCCAGGACAAATAAAAATGTCTTTCCCCTTACTTGCTCCCTTAGTCGAATTTCAAGGGAATTCATATCTGAGATATCCCTTACTTGTTCCCTCCTTACTTGTTCCCTTAGTCGAATTTCAAGGGAATTCATATCTGAGATATCACAAGATTTCTCAGTGATTTGCTCACTAAAGGTCTTAATCACCCTCAAAGCATCATACTGTTCGGAAACACAAACCCAAGCATGAATGTCAAAATGCTCCTTAACTTATTCATCATTGTAAAGGAGTTGAGCAAGGGTTGTCTTACCAACCCCGCCCATTCCGACTATAGGGACTACAGAAAAATTACTGCTACTTTCATTGTCAGATGGCAGCAGTAGTGTTTTTAACTTTTCTTTATCCTTATCCCTACCATAGGGACAGAATCCTTCCTCAACTACAGAAGTTGTGGGAGTTCTTTGTGAAACCTTGCGCCCAACACCTTCTCTAAGACCAAGGCGATTTCGCTGTTCTGCAAGGTGTTCTAACCTCTGAAATAAATCCTCTATCCTACCATTCATGCCTTTATAATTAAAAGGACTAAGAGAGGTAGGGAGGAAGTTGCACACCTGGGTTTGCTTAGTCTGATCTTTCACCTTGCGACGCAAAGCTTCAGTAGCCATCTCATCCACCAGGTCCTGCGCATCGAACACAGCATCTTTGAGTTCGTCAAGCCACATCGCCACAGCAGGGTTGACAATCTGCTTCTCCTCTGCGTCGTCGAGTACTGCATGATGTGTCAATAATGTCACCTTCAGTTTGTCCATGAGCGAATGGTTGAGCCTTCTTGCCCGGAAGAAGTCCATGAACTGTCCGGAGGTAATCTTGTCGCACAGCACCTTGATCGAACAGGAGAGCAAAGCCTCTCCAACCAAAGCCATTTCCTCTTCTTGGCGAAAGGTCAAATTTTGATCAAGTATTTGAAGTTGAAAAACTGAAAATTCTTTTGAAATTCTAGTGAGTAAATAAGTCAACTCAAATTTTAGAGCCTGTTACGATCATCTGTAAGCTGAATTTCATTTGTGTGAGAGAATCGAATTCATCTTGTTTTGGTCAATAATGCAGTGGGCCCCGCAAGTAAGCATAATGTAAAATATGCCTTTTTGTTTGTTTTGTCTGATTTTGTGTGGAAAGTACATATGGTTGGGCGGGGTGGGTGTCGAAACTCTGTGAAATTCAAGTACAGAACTAGCAGAGCCTGTTAACATTTTTCTATGGCTCAATTTGGGCTAGTTAAGTATTGCTGTTACTTTTTTTAAAAAAAAAATTAAGCATGTTGTAAGAATAAATGCAGTAAAAAAAAGCAGTTAAGTGTTTGGTAAATTTTTTTGTAAAAGTATTTTCAACAAAAAAAAAAACAGTATTTGAGTTTTTAATAAACTTTTATATAAAACTGCTGTAATTACGTTAAATGACTAAAATAGGTATGATATTTTATCTAATACAAATTTTTATTTGTAACCTTTTTATTTATAAATTTTATTTATGATCCTTCTCGAATTTCTAGAGTCATTGATCAGACTCTCCTTTCTTAATTTTCGTCCACCTTCGTTTTCTCCGTCTAACCGCTCCTCCTTATAGAATTTCTAGTCATTGATCAGACTCTCCTTCCTTAATTTTCGTTCCCTTCATTTTCTCCGTCTTAACACATCTTTCCCCTCGTTTTCTCCGTCTTAACACATCTTCCCCCTCGTTTTCTCCGTCTAACCTCTCCTCCTTCTAGAATTTCTAGAGTCGTTGATCAGACTCTCCTTCCTTAATTTTTGTCTCCCTCGTTTTCTCCGTCTTAACACATCTTCCCCCTCGTTTCTCCATCTAACCTCTCCTCCTAAAATTTCTAGAGTCGTTGATCAGACGCTTCTTCCTTAATTTTTGTCCCCCTCGTTTTCTGTAACGACCCGTCTCAAGTGCAAATTTGATTATTCTCTTGATTGCTCATGAAATCCACAATGGTGAGAGGAATGCTATAACCTCTCAGTTCCTGTGGATCACTTCCGGGATAAATGATGTTTATATGCAGCACCAATAGGCACAATTTCATTTAAAGTATGTAATATATATTTTTCATTAAGGAGAGTGTGGATGCGGAGTTTTTTATGAAAATGTAGGAAAAGAACGCAGAGGCTTTACCTTCACACGCTTCTACCGTTTCATTCTAAATCGAACTATGAAAAGCATGTTTTCTCTTAAATCCATTTCAATAGGATGCAACTCAACTGCTTTCCCTTTTCATACCTCAGCTTAACAAGATACTGCTAAATTCAAAGATGAAGAAATTATTATTGATACATTTATCTTAGAAAACAAGCAAACGGAACTTAACACAAAAGAGAGTGGTGGAAAGCTCAATTACAGCTCGTCTGCAGTGCTCAACGTTAGAATTATCATCTTGTGAAATCCGTAGCACACAAGCCAACCACTTATTCTAGTAATATCATTTACTGGAATACCAACATACGCAAGCGTGACGACGGTGCTACAATGATCAAGCGCGCTGTTCAACCACTTTCTCTGTACAAAATCATATCGGCACCCATTCGAAGATGAGAGTGACATCAAGAGAAGATGAAAAGCCATGCCTCTCATATTCGAACTAAAAAAGCATTAGAAAAAACATCACTCCAGGGATAACCTCTCTGATTAAAGGAGAATTATATGCATGCCAGATAGCTGAAGCTAGCACCATTCAAGGACAACAAATCGATGCATGTTCAAAGCGTTGGCTGTAGATAATCCTATCTTTACAATTCCAGAGTTGCCATCTGCATGAATAAAGCCGACAAATACATTAGTCCCATCGCGTTGTCCTGGTTGATTGCGTAGTTGAATTACATTGATACATAAAGGAAGAGCAGATTACACTCAAGTGTTCAACTACATACACTGACATCTGTAGGTGCAGCAGCCAGCCACCAAGTCTTGTAACACTGGCATTCTGGCAAGCGGTACCAATAAGCCATGCTCTCTCCAACCCTTGTGTTTGCAGAGAAACATATGTATATGCAGCTACCACAAAATGACAGAAGCATTGAAAGATGAGTAAGCATTCCGCCACATGGAAACCACAGTAGTGGGTATATATATACCCACAAGTACCTGAGTAGTTGATATAAGCTAACACCGTTTTCCCTCTGGTAATCCTATCTTTACAGTTCAAAAGTTTTCTCTCTGGACAGACGAAGTCCCCCATATATTCAATCTTTATATAGCTGAGGTCCCTGTCCCGGCAGGATTTGCGAAAGTGGGAGGTGTTGAAAACCGGTTCCTATTGTATTTGACAATACTGTCCTGAAATTTAAAAGAAAAAAGAAAGGGTAGTATAGTTGATGTAAGCTAACATCGTTTGCACTCTGATAATCCTATCTTTATGGTTCAATAGTTATCTCTCTGGGCCGATGAAATCCCACATACATTCAATATTTGTATAGCTGTTGATGAGAGCTGAGGTCTGCAGGTCCCTGTCCGGGAAAGAACTGCGAGAGTGGGGAGGTATTGAAAGTCCATTTCTGTCCAAAGATTTCAAACTTGACAGTCCAGAAAACCAAAGCACCATTTGATGATCCTTTATATACAGGTTTACACTGTTTGCTGGCTGCATCAATGAAACCGGTACATCTTTTAGTACCATCACAATGTCCCGACTTAGCATATAGTTGAATGGAACTGCCAAAGAAAAAGACTGATAATATAAACGCAATATAGATAAAGAAACTTGAAGATAGAAAAAGTGAGAGAAAGTAAATTACAATTTACAGCTGATCTGCAATGTTCCACCGGTGAAATCCTCCTCAATACAAGTGCAATCTAGTAACGCAAAGTACGTACTGGCCTTCAAGCAAGCACAGCCATGAGGCACTCTTCAACTGTTGTGTGAGTAGAGAGAAACATATCTCCAGTGCACCTGCCTGAAGATTACAGTTACATTGAAAATGAGAAATTTATGCCACAAACGAGACAAGTATGAGAAAACCATCATCCAGGGTTTACCTCTTCACATGCAGGAGAATCATAAATATCCACCACAAGTTGTTCCACAGTGTCAGAATAGTGTTCTGGCCTAAAACGTACGTGGTAGAGAAAAATGAATCCCCACGCGGGCACAGGCAGCAACAAAGTGTGGCTGCATACGAATCAGAAAAACAAATACTATATATTAAGAGAAACAATGAATGGACCCCTTAGCGACTGGGAAATTTCCTGCTATGCGTGATAATGGACATGAAGCACTACCACGGTTGAGTTGCTACTTACCAAGAAGGTTTGTAAATTTGATTGCCCGCTGCCCCAACTTTCCCCATCAAACTTGGGTTACGGCATATCATCGTCTATTTCTCCACGGCATTTTCCTCTAGAGCGGTTAACGAATCAAATGATCGCCTATATATAAATTGAGCGAATCTGCAATGTTCAAATAACTTTTTTCTTCCTCTGTTAACTTGCTATGCGAGTCACACGACACCACACGCTAATATATAGAAAAAACAAACCTCCGAGTCCAGATGCAACTTGAATATTCTCTTGATTGCTCATGAAATCCACAATGGCGAGAAGAATGCTATAACCTCTCAGTTCCTTTGGATCACTTCCAGGAGATAAGATGTTCATAGATGGCAACAATAAGCACAATTACGTTTAAAGTACGCAATCTGTATTTTTCTTTAAGGAGAGTATGGGGATGCAGAGTTTTGATGAAAACGTAGGAAAAGAACGTAGAGCTTTACCTTCACATGCTTTCCACCGTTTCATTCTGAATTGAACCGTGAAAAGCACGTTTTCTCTCAAATGATTGAATCCATTTTAATGGGATGCCAACTCAACTGCTTTCCTTTTTCATACCTCAGCTTAACAAGATGCTCCTAAATTTAAAGATGAAGAAATTATTAGTGATACATTTATCTTAGAAAGCAAGCAAATGGAACTTAAAACAAAAGAGAGTGGTGGAAAGCTGAATTACAGCTTGTCTGCAGTGCTTAACATAAGAATTATCATTTACTGGAATACCAACAAACGCAAGCATGACGAAAGTGCTACAAGTGTCAAGTGCGCTGTTCAACCTCCTTGTCTGTACAAAAGCATATCTGCACCCATTAGAAGATGAGAGTGACATCAAGAGAAGATGAAAAGGCATGCCTCTCTTATTCAAATTACAAACAGTACTAAAAAATACATCATTCCAGGGGTTACCTTTCCGATTGAAGGAGACTTATATTCATGCCAGATAGCACCATACAATAACAACTAATTGATGCATGTTTAAATCGTTGGCTGTAGATAATCCTATCTTTACAATTCCAGAGTTGCCATCTGCATTAATAAAGCTGACAAATACGTTAGTCCCATCGTGTTGTCCTGACTGATTGCATAGTTGAATTACCTTGTTACAGAAAAGAAAAGCAAATTACACTCAAAGTGTTCAACTACTTACACTGAAATCTGTAGGCGAAGCAGCCAGCCACCAAATCTAGCAACACTAGCATTCTAGCAAGCAGTGCCAATAAGCGATGCTCTCTTCAAGACTTTAACCATTGTGTTTGTAGAGAAACATATCTGTTAGTCCCATGACTCCCATCACACCTACAACAAGATTACAGTTATGTCGCCTCTTCTCATGCAGGAGAATCATATATATATATCCACCCCCAAGTAGTTCCACAGTATCAGACTACAAATAATTCACTCCCCTCACCACTCTCCCGTAATTTCATCGGAATTAGACTCTGAAACTTGAATTTAAGTTGGAATATTGCTGAGGACAATCAATTTAATAATGAATAAAAAAAGTACCTGGCTTTTGTCTTGAGAGTTGAGAGTTGGAGAGAGTGAAATGAAAGCTCACAAGATGTTGAATTCTCCGTCTATCTCTATGCAAGGAATGCGAGCTACATTCTCATACCTCTTCTTCAGAAAAGGACAATCCCAGATGCTCAGATAAGAAAGAGATGCTGGAAAACCCTCTTTTGCCAGGAATTTGAGACTCTCGTACTCTTCAATGTGTAGGTGTTGAAGAGATGTGAGGTGCTCAAGGCCCTTGCCATCCAAAGATTTCAGATTCGATACATCATAGATTTCGAGAGTGTGAAGAGTGGCAGGGAGCAGCTGTTCTTTCACCAGATCCTTGTTTCCGCCAATAGAAAATTCTCGAAGAGAGGCAAGTCCTTGCAATCTCCACTCCACTGCAGGCCTCAGTCTGTCACAATATACGATCACAAATGACTGTAGGTTGGGAGGCAAACCCCCTTGTGCAAATGACACCACATTTGGAAGAAATCCTATCTCCAAACTTTGAAGGGCGGTGAGGGTGTGCATGCGGTCCGGCAACAACTTCAAATTCTCGCATTCCCTTAATAAAAAGGAAGTGAGGTTGGGAGTGGGCAATCCACCGTCGGGAAAAGAGACAAGTTTTGGACATTGCAAAATAGACAGGGAGTTGAGATGGCTGAGATTTTCATCTGCTCCTCCTTCAACAGAAAGGGATTCCAGATTCTCACAATGATTTATATAAAGAGATGAAGGGTTGGGGAAAATGCCCAAAGGGAACGACCTCAGAGAATCACAGCTGTATACAAGATCCAAAGACCGCAGATTCTCTTTATACAGCTGCTACATTTTGATGAAAATGTACGAAAAGAACGCAGAGCTTTACCTTCACACGCTTTTTACCCTTCTCTAAATCCAACTGTGAAAAGCATATTATCTCTCAAATCCATTTCAATAGGATGCCAACTCAACTGCTTTCCTTTTTCATACCTCAGCCTAACAAGATACTCCTAAATTCAAATATGAAGAAATTATTGTTGATTAATTTATCTTTAAAACAAGCAAATGGAACTTAAAACAAAAAAGTGGTGGAAAGCTCATTTACTGGAATATCAACAGACGCAAGCATGATGACAGTGCTACAAGGATCAAGCACGCTGTTCAACCACTTTGTTTGTACAAATCTGCACCCATGCGAAGATGAGAGTAACATCAAGAGAAGATGAAAAGGCATGCCTCTCTTATTCAAACTATAAACAGTATTTAGAAAGTAAAAAAAAAAACATCATTCCAGGGGTTACCTCTCCGATTAAAGAAGAATTATATTCATGCCAGATAGCTGGAGTAGCACCATTCAAGGACAACTAATTGATGCATGTTTAAATTTTTGGCGGTAGATGATCCTTTCTTTACATTTCCAGAGTTACCATCTGCATCCATAAAGCCAACACATATGTAATCCCATTGTGTTGTCCTGATTGATAGCATAGTTGAATTACACTGTTACAGAAAGGAAGAATAAGTTATACTCAAGTGTTCAACTGCTTACACTGAAATCTGTAGGCGTGGCAGCAGACAGCCACCGAGTCGTAAAACTGGCATTCTAGAAAGCGGTGCCAATAAGCCATGCTTTCTTCAACCATTGTGTTTGTATAGAAACATATGTGTATACACCTAACTCAAGATGACAGAGGCATTGAAAGATGAGTGAGTATTCCGCCATATGGAAACCACAGCAGTACACTGGAGAAAGAAAAACATCATCAAGGAGTTACTTTTATCCAATGCAGGGTGAATCATATATGCGAGAGATTGCCGCCGCACCAATCAACAACTAGTAATTGATATGTAAGCTAAAACCGGCTGCTATTATATTTGATGATACTGTCCTGAAATTTCAAGAAACATGCAAATGTTAGGGGAGAAATGAAAAATAAGAGAAAGAAGAAAGGGTAGCACAGTTGAATCATACTGCTAAAATGTAATTTAACAAAATTAAAGGCAAGTGGTGTCATATATATACACAAGTACCTAAGTGGTTGATGTAAGCTAACATCGTTTGCCCTCTGATTACCCTATCTTTACTGTTCAATAGTTTTCTCTCTAGGCCAATGACGTCCCACATACATTCAATCTTTATATAGATGTTGACGAGAACTGACGTCTGCAGGTCCCTGTTGAATGTCCATTTCTGTCCAAAGATTTTAAACTTGACAGAAAACCAGAGCACCAATTAATAATCCTATCTTTACAGGTTTACTCTGTTTGCTCGCTGCATCAATGAAACCAATATACCTGCTACTACCATCACATTGTCCTGACCTACCATATAGTTGAATTGAACTGTCAAAGAAAAAGACTGATATATAAATGCAATATAGACAAGGCAAACTGAAGATAGAAAAAGTGAGAAAGTAAATTAATTTACAGCTGATCTGCAGTACATACTGGCATTCAAGCAAGCTCAGCCATTAGGCACTCTTCAACTGTTGTGTTAGTAGAGAGAAACATATCTCCAGTGGACCTACATGAAGATATTTTTCTGTAAGGTGAGTATGTGGATGCCAAGTTTTGATGAAAATGTAGGAAAGGAACGCAGAGCTATACCTTCACACACTTTCTACCATTTCATTCCAAATCAAACTGTGAAAAGCATGTTTTCTCTCAAATCCACGTCAGTAGGATGCCAACTCAACTGCTTTCCTTTTTCATACCTCAGATTAAAAATTTACTCCTAAATTCAAAGATGAAGAAATTATTATTGACACATGTATCTTAGAAAACAAACAAATGGAACTTAAAAACAAAAGACGAAGAAATTACCGCTCATCCGCAGTGCTCAATGTAAGAAGTATCATTCTTGTGAAATCCGTAGAACATCAGCCAACCCCTTATTCTAGTAGTATCATTTACTCGAATACCAACATCCGTAAGCATGACGAAAGATCAGGCGCACTCTGTCTGTACAAAAGCATATCTGCGCCCATTTGTAGATGAGAGTCACATCAAGTGAAGATGAAAAGGCATGCCTCTCATATTCAAACTAATAAAAAGTATAATAAAAAAAAAAAACATCATATCAGGGGTTACCCCTCCGATTAAAGGAGAATTATATTCATGCCAGATAGCTGGAGCTAGCACCATTCAAGGACAACTAATTGATGCATGTTTAAATCGTTGGCTGTATATAATCCTATCTTTACAATCCCAGAGTTGCCATCTGCATCAATAAAGCCAACAAATACGTTAGTCCCATAGTGTTGTCCTGACTGATTGCATAGTTGAATTACATTGTTACCAAAAGGAAGAACAAATTACACTCAAAGTGTTCAACTACTAACACTGAAATCTGTAGACGCAGCAGCCAGCCACCAAGTCTAGTACACTGGCATTCTAGCAAGCGGTGCCAATAAGCCATGCTCTCTCCAACCATTGTGTTTGCAGAGAAACATATATATATGCACCTACCACAAGATGACAGATGCGTTGAAAGATGAGTAAGCATTCCGCCATATGGAAACCACAGCAGTATATATATACACAAGTACGTACCTGAGTGTTTGGTGTAAGCTAACATCATTTTCCCTCCAATAATCCTGTCTTTGCAGTTCAATAGTTTTCTCTCTGGACCGACGAAGTCCCAGATACATTCAATCTTTATATAGCTGTTGACGAGAGCTGAGGTCTAGAGGTCCCTGTCCCGTCAGGAATTGCGAGAGTGGGAGGGGGTGTAAGTCCATTTCCATGCAATAGATTTCAAACTTGACAGTCCAGAAAATCAGAGCACCATTGGATAATCCGATATACCTGTTTGTCCCATCGCACAAGCAGAAGATCAGAGTTATGTCGCAAACGAGACAAGTACGAGAAAAGCATCATCCAGGGTTTTACCTCTTGTCATGCAGGAGAATCATATATATCGACCCCCAAGTAGTTCCACAGTATCAGACTAGAAATAATTCACTCCCCTCGCCACTCTCCTGTAATTTCATCGGGATTAGACTCTGAAACTTTAATTTAAGAAGGAATATTGCTGAGGACAATCAATTTAATAATAAATAAAATAGTACCTGGCTTTTGTCTTGAGAGTTGAGAGTTGAGAGTTGGAGAGAGTGAAAAGAAAGCTCACAAGATGTTGACTTGTCCATCTATCTCTATGCAAGGAATGCCAGCTACCTTCTCATACCTCTTCTTCAGATGCCTCTTCTTGAGAGAAGGACAATCCCAGATGCTCAGATAAGAAAGAGACGCCGGAAAACCCTCTTTTGGCAGGAATTTGAGACTCCTGCAACCTTCAATTTGTAGGTGTTGAAGAGAAGTGAGGTGCTCAAGTCCCTTTCCGTCCAAAGATTTCAGATTCGATACAGAAGAGATTCGGAGAGTGTGAAGAGTGGTAGGGAGCAGCTGTTCATTGAGCAACGTCTCCAGCAGATCCTTGTTTCCTTGGATCCGAAATTGTCGAAGAGAGACAAGCCCTTGCAATCCCCATTCCACTGAAGGCCTCAGTCTCTCACAGTCACTGATAGATAATGATTGTAGGTTGGGAGGCAAACCCCCTTGTGCAAATGACACCCCCAGCGGCAGCCATTCCTCCCACTTTGGCATCTTCCTCAAGGATATCCACAATTGTTGAAGGGCGGTGAGGGTGTGCATGCGGTCCGGCAACAACTTCAAATTCTCGCATTTGTAGACAGTAAAGGAAGTGAGGTTGGGAGTGGGCAATCCCCCGTCGGGAAAAGAGACAAGATTTGGACATCCCCAAATACACAGGGAGTTGAGATGGCTGAGATTTTCATCTGCTCCTCCTTCAACTGAAAGGGATTCCAGATTCTCACAACCCTCGATCCAAAGAGATGAAAGGTTGGGGAAAATGCCCAAAGGGAACGACCTCAGAGAATCACAGCTCCCTGTTAGATCCAAAGACTGAAGGGAAGTCAATTTGGCCATCATCTCACGTGATAGGAATTCTAATTTCTCGCAGAAGTAAATTCGGAGTGACGTCAGCGTGGTGGGCAGACCATTTGTTGGGAACGACAAGCGTGAGGAACAATCATATAAAGTCAAACTTTGAAGACGATTAATGTTGTGCACCATTTCCAACAACCACTCTGTCCCGCCATTAAAATTAGTTTCAAGCATCTGAAGCCACGGCAGCGTCCCCATCGGCAAATGTCGTACCTCACATCGACGGACCCTAAGTATCTCCAGGGAAGGAAGATGAGTGGGCAAGTTTCCTCTCAGCTTCCGACATTCGTCTAAAATCAGCTCCTTAAGACGAGGAAAGTCTGGACTTTCACCTCCACTTGGACTCGGCAGCCATTCCTCCCACTTTGGCATCTTCCTGAACTGTAGCTTCTCTAAAGATTGAAATGGTTGATTTCCCCCATAGAATTCAACACCAACACTCGTAACAAATTCCATCCCTTCTACGTAGAGCTCTTTGAGAGCAGGTAGCCGACCAACTGGTGGCAGTGAACTGCAATTACTACAACGGATGAGACGCATCACTTGTAGGTTGGGGAAGGACGAGTCTCCCACCCAATTCGGGAAACTGGTTCCACCATAAAATCTGATGGTTAGTTTCACCAAATTTACCGAAGGTTGTAGTCCTTCAAGTACCTGTCTCTCTTTTACGGAATCATGCAAAACGTTATAACCCCCCCATTCCAACTCTACCTCATTGAGATCATTCTTATCCTTCAGCAAGGCATCAATAGCTCTGACTACATTTTCCAGATTCAAGATAGAAATTTTCCCTCGAAGGTGCGACAACTCCCTCAGTTCTGCAATGCTTGACCCAGTAGATTTCCCCAACACAAAAGCTGTCAGTGTTCTCAAGCTTTTTAATCTACCCATATGCACAGGCATTTTTTTTATGCCAGTTCTGTCGATATCAAGATGACGCAAATGAATTAATTTCCTCATGTCTGCAGGCAGTTTAACAAGAGAATAACAACCTAACAACAACAGAGTTTGTAAATTGTAGAGGGTACACACTGAATCTGGTAACCTTTTAATTGTCGTATAAGAGAGATCAATGTAGCGCAAGTGTATGTGATTACCAATGGAATCAGGTAAGTGAGTGATATTTCCATATCTTGACAATGATATTACCCGTAAATATTTTTGTGTTGGCAGAAAATCATCTTGAACCTTATTGCTTACATATACTTCGCCTTCCCTTGTGTCATATGGTGTTAAAGACAATGGAAAGAATGTGTGCAAATACTTCACTCCATCTAATGGCTGAAATTTTGAAGATGTATCAAACTTTCCTCTCACATACGAGAAGTGGCGAACTCTTTTACGAGCTTCATGTGAAAGTTCCAGATCCAACCTAAAACAAAACTCTCCAGACACAAACTTAGCCAAGTCATTGATGAGATCATGCATAGTGAATCTTGGTTGATCCAATCTTGGTCTTTGAAACAATGATCGCGATAACAGTTCGTCAAAGTATCCTTCACCAACCTCCTCCATTGTATTCCCACTATCTGATTGTGGAATTAAACCTTCTGCCACCCATAGTAGAATTACAGTTTCCTTTTCCAATTCATAGCCCTTTGGAAAAATTGAGCAATAAGCAAAGCATCGTTTCAAGTAACTTGGAAG
>pear circRNA 0000063
ATAATGGTAACTCAATCTTAGAGAAGGAAGAACACTATTCGCTTGTGGTAGATCCCAAAGATTGCTATCCAATATGTGATTCCATTCCTTGTAGTCTAGATTGCAACCTAAGAGACTCCCTAGAGTTTTTGAAGCTAAAGGCAAACCGTTGCACTTGCATGCAATTTTCTTACCAACTTCTTCCAAGTCTGGATGTGCATTGGAGTTTTCATTTCTAAATGCATGTTTTGTCAGTAACAACCAGCAATCATCATCCGACAATTTTTCCAAGTCATGAATTGAAATAGTATTTTGCACGGTGGATGCAACACGTCTACTCCTTGTTGTTACAATGACTTTACTTCCCTTCGTCCCATAAGTGAAAAGAGTTCGTAGACGATCCCACTCATCATAGCTCTCATTCCAAAGGTCATCCAGGACAAATAAAAATGTCTTTCCCCTTACTTGCTCCCTTAGTCGAATTTCAAGGGAATTCATATCTGAGATATCCCTTACTTGTTCCCTCCTTACTTGTTCCCTTAGTCGAATTTCAAGGGAATTCATATCTGAGATATCACAAGATTTCTCAGTGATTTGCTCACTAAAGGTCTTAATCACCCTCAAAGCATCATACTGTTCGGAAACACAAACCCAAGCATGAATGTCAAAATGCTCCTTAACTTATTCATCATTGTAAAGGAGTTGAGCAAGGGTTGTCTTACCAACCCCGCCCATTCCGACTATAGGGACTACAGAAAAATTACTGCTACTTTCATTGTCAGATGGCAGCAGTAGTGTTTTTAACTTTTCTTTATCCTTATCCCTACCATAGGGACAGAATCCTTCCTCAACTACAGAAGTTGTGGGAGTTCTTTGTGAAACCTTGCGCCCAACACCTTCTCTAAGACCAAGGCGATTTCGCTGTTCTGCAAGGTGTTCTAACCTCTGAAATAAATCCTCTATCCTACCATTCATGCCTTTATAATTAAAAGGACTAAGAGAGGTAGGGAGGAAGTTGCACACCTGGGTTTGCTTAGTCTGATCTTTCACCTTGCGACGCAAAGCTTCAGTAGCCATCTCATCCACCAGGTCCTGCGCATCGAACACAGCATCTTTGAGTTCGTCAAGCCACATCGCCACAGCAGGGTTGACAATCTGCTTCTCCTCTGCGTCGTCGAGTACTGCATGATGTGTCAATAATGTCACCTTCAGTTTGTCCATGAGCGAATGGTTGAGCCTTCTTGCCCGGAAGAAGTCCATGAACTGTCCGGAGGTAATCTTGTCGCACAGCACCTTGATCGAACAGGAGAGCAAAGCCTCTCCAACCAAAGCCATTTCCTCTTCTTGGCGAAAGGTCAAATTTTGATCAAGTATTTGAAGTTGAAAAACTGAAAATTCTTTTGAAATTCTAGTGAGTAAATAAGTCAACTCAAATTTTAGAGCCTGTTACGATCATCTGTAAGCTGAATTTCATTTGTGTGAGAGAATCGAATTCATCTTGTTTTGGTCAATAATGCAGTGGGCCCCGCAAGTAAGCATAATGTAAAATATGCCTTTTTGTTTGTTTTGTCTGATTTTGTGTGGAAAGTACATATGGTTGGGCGGGGTGGGTGTCGAAACTCTGTGAAATTCAAGTACAGAACTAGCAGAGCCTGTTAACATTTTTCTATGGCTCAATTTGGGCTAGTTAAGTATTGCTGTTACTTTTTTTAAAAAAAAAATTAAGCATGTTGTAAGAATAAATGCAGTAAAAAAAAGCAGTTAAGTGTTTGGTAAATTTTTTTGTAAAAGTATTTTCAACAAAAAAAAAAACAGTATTTGAGTTTTTAATAAACTTTTATATAAAACTGCTGTAATTACGTTAAATGACTAAAATAGGTATGATATTTTATCTAATACAAATTTTTATTTGTAACCTTTTTATTTATAAATTTTATTTATGATCCTTCTCGAATTTCTAGAGTCATTGATCAGACTCTCCTTTCTTAATTTTCGTCCACCTTCGTTTTCTCCGTCTAACCGCTCCTCCTTATAGAATTTCTAGTCATTGATCAGACTCTCCTTCCTTAATTTTCGTTCCCTTCATTTTCTCCGTCTTAACACATCTTTCCCCTCGTTTTCTCCGTCTTAACACATCTTCCCCCTCGTTTTCTCCGTCTAACCTCTCCTCCTTCTAGAATTTCTAGAGTCGTTGATCAGACTCTCCTTCCTTAATTTTTGTCTCCCTCGTTTTCTCCGTCTTAACACATCTTCCCCCTCGTTTCTCCATCTAACCTCTCCTCCTAAAATTTCTAGAGTCGTTGATCAGACGCTTCTTCCTTAATTTTTGTCCCCCTCGTTTTCTGTAACGACCCGTCTCAAGTGCAAATTTGATTATTCTCTTGATTGCTCATGAAATCCACAATGGTGAGAGGAATGCTATAACCTCTCAGTTCCTGTGGATCACTTCCGGGATAAATGATGTTTATATGCAGCACCAATAGGCACAATTTCATTTAAAGTATGTAATATATATTTTTCATTAAGGAGAGTGTGGATGCGGAGTTTTTTATGAAAATGTAGGAAAAGAACGCAGAGGCTTTACCTTCACACGCTTCTACCGTTTCATTCTAAATCGAACTATGAAAAGCATGTTTTCTCTTAAATCCATTTCAATAGGATGCAACTCAACTGCTTTCCCTTTTCATACCTCAGCTTAACAAGATACTGCTAAATTCAAAGATGAAGAAATTATTATTGATACATTTATCTTAGAAAACAAGCAAACGGAACTTAACACAAAAGAGAGTGGTGGAAAGCTCAATTACAGCTCGTCTGCAGTGCTCAACGTTAGAATTATCATCTTGTGAAATCCGTAGCACACAAGCCAACCACTTATTCTAGTAATATCATTTACTGGAATACCAACATACGCAAGCGTGACGACGGTGCTACAATGATCAAGCGCGCTGTTCAACCACTTTCTCTGTACAAAATCATATCGGCACCCATTCGAAGATGAGAGTGACATCAAGAGAAGATGAAAAGCCATGCCTCTCATATTCGAACTAAAAAAGCATTAGAAAAAACATCACTCCAGGGATAACCTCTCTGATTAAAGGAGAATTATATGCATGCCAGATAGCTGAAGCTAGCACCATTCAAGGACAACAAATCGATGCATGTTCAAAGCGTTGGCTGTAGATAATCCTATCTTTACAATTCCAGAGTTGCCATCTGCATGAATAAAGCCGACAAATACATTAGTCCCATCGCGTTGTCCTGGTTGATTGCGTAGTTGAATTACATTGATACATAAAGGAAGAGCAGATTACACTCAAGTGTTCAACTACATACACTGACATCTGTAGGTGCAGCAGCCAGCCACCAAGTCTTGTAACACTGGCATTCTGGCAAGCGGTACCAATAAGCCATGCTCTCTCCAACCCTTGTGTTTGCAGAGAAACATATGTATATGCAGCTACCACAAAATGACAGAAGCATTGAAAGATGAGTAAGCATTCCGCCACATGGAAACCACAGTAGTGGGTATATATATACCCACAAGTACCTGAGTAGTTGATATAAGCTAACACCGTTTTCCCTCTGGTAATCCTATCTTTACAGTTCAAAAGTTTTCTCTCTGGACAGACGAAGTCCCCCATATATTCAATCTTTATATAGCTGAGGTCCCTGTCCCGGCAGGATTTGCGAAAGTGGGAGGTGTTGAAAACCGGTTCCTATTGTATTTGACAATACTGTCCTGAAATTTAAAAGAAAAAAGAAAGGGTAGTATAGTTGATGTAAGCTAACATCGTTTGCACTCTGATAATCCTATCTTTATGGTTCAATAGTTATCTCTCTGGGCCGATGAAATCCCACATACATTCAATATTTGTATAGCTGTTGATGAGAGCTGAGGTCTGCAGGTCCCTGTCCGGGAAAGAACTGCGAGAGTGGGGAGGTATTGAAAGTCCATTTCTGTCCAAAGATTTCAAACTTGACAGTCCAGAAAACCAAAGCACCATTTGATGATCCTTTATATACAGGTTTACACTGTTTGCTGGCTGCATCAATGAAACCGGTACATCTTTTAGTACCATCACAATGTCCCGACTTAGCATATAGTTGAATGGAACTGCCAAAGAAAAAGACTGATAATATAAACGCAATATAGATAAAGAAACTTGAAGATAGAAAAAGTGAGAGAAAGTAAATTACAATTTACAGCTGATCTGCAATGTTCCACCGGTGAAATCCTCCTCAATACAAGTGCAATCTAGTAACGCAAAGTACGTACTGGCCTTCAAGCAAGCACAGCCATGAGGCACTCTTCAACTGTTGTGTGAGTAGAGAGAAACATATCTCCAGTGCACCTGCCTGAAGATTACAGTTACATTGAAAATGAGAAATTTATGCCACAAACGAGACAAGTATGAGAAAACCATCATCCAGGGTTTACCTCTTCACATGCAGGAGAATCATAAATATCCACCACAAGTTGTTCCACAGTGTCAGAATAGTGTTCTGGCCTAAAACGTACGTGGTAGAGAAAAATGAATCCCCACGCGGGCACAGGCAGCAACAAAGTGTGGCTGCATACGAATCAGAAAAACAAATACTATATATTAAGAGAAACAATGAATGGACCCCTTAGCGACTGGGAAATTTCCTGCTATGCGTGATAATGGACATGAAGCACTACCACGGTTGAGTTGCTACTTACCAAGAAGGTTTGTAAATTTGATTGCCCGCTGCCCCAACTTTCCCCATCAAACTTGGGTTACGGCATATCATCGTCTATTTCTCCACGGCATTTTCCTCTAGAGCGGTTAACGAATCAAATGATCGCCTATATATAAATTGAGCGAATCTGCAATGTTCAAATAACTTTTTTCTTCCTCTGTTAACTTGCTATGCGAGTCACACGACACCACACGCTAATATATAGAAAAAACAAACCTCCGAGTCCAGATGCAACTTGAATATTCTCTTGATTGCTCATGAAATCCACAATGGCGAGAAGAATGCTATAACCTCTCAGTTCCTTTGGATCACTTCCAGGAGATAAGATGTTCATAGATGGCAACAATAAGCACAATTACGTTTAAAGTACGCAATCTGTATTTTTCTTTAAGGAGAGTATGGGGATGCAGAGTTTTGATGAAAACGTAGGAAAAGAACGTAGAGCTTTACCTTCACATGCTTTCCACCGTTTCATTCTGAATTGAACCGTGAAAAGCACGTTTTCTCTCAAATGATTGAATCCATTTTAATGGGATGCCAACTCAACTGCTTTCCTTTTTCATACCTCAGCTTAACAAGATGCTCCTAAATTTAAAGATGAAGAAATTATTAGTGATACATTTATCTTAGAAAGCAAGCAAATGGAACTTAAAACAAAAGAGAGTGGTGGAAAGCTGAATTACAGCTTGTCTGCAGTGCTTAACATAAGAATTATCATTTACTGGAATACCAACAAACGCAAGCATGACGAAAGTGCTACAAGTGTCAAGTGCGCTGTTCAACCTCCTTGTCTGTACAAAAGCATATCTGCACCCATTAGAAGATGAGAGTGACATCAAGAGAAGATGAAAAGGCATGCCTCTCTTATTCAAATTACAAACAGTACTAAAAAATACATCATTCCAGGGGTTACCTTTCCGATTGAAGGAGACTTATATTCATGCCAGATAGCACCATACAATAACAACTAATTGATGCATGTTTAAATCGTTGGCTGTAGATAATCCTATCTTTACAATTCCAGAGTTGCCATCTGCATTAATAAAGCTGACAAATACGTTAGTCCCATCGTGTTGTCCTGACTGATTGCATAGTTGAATTACCTTGTTACAGAAAAGAAAAGCAAATTACACTCAAAGTGTTCAACTACTTACACTGAAATCTGTAGGCGAAGCAGCCAGCCACCAAATCTAGCAACACTAGCATTCTAGCAAGCAGTGCCAATAAGCGATGCTCTCTTCAAGACTTTAACCATTGTGTTTGTAGAGAAACATATCTGTTAGTCCCATGACTCCCATCACACCTACAACAAGATTACAGTTATGTCGCCTCTTCTCATGCAGGAGAATCATATATATATATCCACCCCCAAGTAGTTCCACAGTATCAGACTACAAATAATTCACTCCCCTCACCACTCTCCCGTAATTTCATCGGAATTAGACTCTGAAACTTGAATTTAAGTTGGAATATTGCTGAGGACAATCAATTTAATAATGAATAAAAAAAGTACCTGGCTTTTGTCTTGAGAGTTGAGAGTTGGAGAGAGTGAAATGAAAGCTCACAAGATGTTGAATTCTCCGTCTATCTCTATGCAAGGAATGCGAGCTACATTCTCATACCTCTTCTTCAGAAAAGGACAATCCCAGATGCTCAGATAAGAAAGAGATGCTGGAAAACCCTCTTTTGCCAGGAATTTGAGACTCTCGTACTCTTCAATGTGTAGGTGTTGAAGAGATGTGAGGTGCTCAAGGCCCTTGCCATCCAAAGATTTCAGATTCGATACATCATAGATTTCGAGAGTGTGAAGAGTGGCAGGGAGCAGCTGTTCTTTCACCAGATCCTTGTTTCCGCCAATAGAAAATTCTCGAAGAGAGGCAAGTCCTTGCAATCTCCACTCCACTGCAGGCCTCAGTCTGTCACAATATACGATCACAAATGACTGTAGGTTGGGAGGCAAACCCCCTTGTGCAAATGACACCACATTTGGAAGAAATCCTATCTCCAAACTTTGAAGGGCGGTGAGGGTGTGCATGCGGTCCGGCAACAACTTCAAATTCTCGCATTCCCTTAATAAAAAGGAAGTGAGGTTGGGAGTGGGCAATCCACCGTCGGGAAAAGAGACAAGTTTTGGACATTGCAAAATAGACAGGGAGTTGAGATGGCTGAGATTTTCATCTGCTCCTCCTTCAACAGAAAGGGATTCCAGATTCTCACAATGATTTATATAAAGAGATGAAGGGTTGGGGAAAATGCCCAAAGGGAACGACCTCAGAGAATCACAGCTGTATACAAGATCCAAAGACCGCAGATTCTCTTTATACAGCTGCTACATTTTGATGAAAATGTACGAAAAGAACGCAGAGCTTTACCTTCACACGCTTTTTACCCTTCTCTAAATCCAACTGTGAAAAGCATATTATCTCTCAAATCCATTTCAATAGGATGCCAACTCAACTGCTTTCCTTTTTCATACCTCAGCCTAACAAGATACTCCTAAATTCAAATATGAAGAAATTATTGTTGATTAATTTATCTTTAAAACAAGCAAATGGAACTTAAAACAAAAAAGTGGTGGAAAGCTCATTTACTGGAATATCAACAGACGCAAGCATGATGACAGTGCTACAAGGATCAAGCACGCTGTTCAACCACTTTGTTTGTACAAATCTGCACCCATGCGAAGATGAGAGTAACATCAAGAGAAGATGAAAAGGCATGCCTCTCTTATTCAAACTATAAACAGTATTTAGAAAGTAAAAAAAAAAACATCATTCCAGGGGTTACCTCTCCGATTAAAGAAGAATTATATTCATGCCAGATAGCTGGAGTAGCACCATTCAAGGACAACTAATTGATGCATGTTTAAATTTTTGGCGGTAGATGATCCTTTCTTTACATTTCCAGAGTTACCATCTGCATCCATAAAGCCAACACATATGTAATCCCATTGTGTTGTCCTGATTGATAGCATAGTTGAATTACACTGTTACAGAAAGGAAGAATAAGTTATACTCAAGTGTTCAACTGCTTACACTGAAATCTGTAGGCGTGGCAGCAGACAGCCACCGAGTCGTAAAACTGGCATTCTAGAAAGCGGTGCCAATAAGCCATGCTTTCTTCAACCATTGTGTTTGTATAGAAACATATGTGTATACACCTAACTCAAGATGACAGAGGCATTGAAAGATGAGTGAGTATTCCGCCATATGGAAACCACAGCAGTACACTGGAGAAAGAAAAACATCATCAAGGAGTTACTTTTATCCAATGCAGGGTGAATCATATATGCGAGAGATTGCCGCCGCACCAATCAACAACTAGTAATTGATATGTAAGCTAAAACCGGCTGCTATTATATTTGATGATACTGTCCTGAAATTTCAAGAAACATGCAAATGTTAGGGGAGAAATGAAAAATAAGAGAAAGAAGAAAGGGTAGCACAGTTGAATCATACTGCTAAAATGTAATTTAACAAAATTAAAGGCAAGTGGTGTCATATATATACACAAGTACCTAAGTGGTTGATGTAAGCTAACATCGTTTGCCCTCTGATTACCCTATCTTTACTGTTCAATAGTTTTCTCTCTAGGCCAATGACGTCCCACATACATTCAATCTTTATATAGATGTTGACGAGAACTGACGTCTGCAGGTCCCTGTTGAATGTCCATTTCTGTCCAAAGATTTTAAACTTGACAGAAAACCAGAGCACCAATTAATAATCCTATCTTTACAGGTTTACTCTGTTTGCTCGCTGCATCAATGAAACCAATATACCTGCTACTACCATCACATTGTCCTGACCTACCATATAGTTGAATTGAACTGTCAAAGAAAAAGACTGATATATAAATGCAATATAGACAAGGCAAACTGAAGATAGAAAAAGTGAGAAAGTAAATTAATTTACAGCTGATCTGCAGTACATACTGGCATTCAAGCAAGCTCAGCCATTAGGCACTCTTCAACTGTTGTGTTAGTAGAGAGAAACATATCTCCAGTGGACCTACATGAAGATATTTTTCTGTAAGGTGAGTATGTGGATGCCAAGTTTTGATGAAAATGTAGGAAAGGAACGCAGAGCTATACCTTCACACACTTTCTACCATTTCATTCCAAATCAAACTGTGAAAAGCATGTTTTCTCTCAAATCCACGTCAGTAGGATGCCAACTCAACTGCTTTCCTTTTTCATACCTCAGATTAAAAATTTACTCCTAAATTCAAAGATGAAGAAATTATTATTGACACATGTATCTTAGAAAACAAACAAATGGAACTTAAAAACAAAAGACGAAGAAATTACCGCTCATCCGCAGTGCTCAATGTAAGAAGTATCATTCTTGTGAAATCCGTAGAACATCAGCCAACCCCTTATTCTAGTAGTATCATTTACTCGAATACCAACATCCGTAAGCATGACGAAAGATCAGGCGCACTCTGTCTGTACAAAAGCATATCTGCGCCCATTTGTAGATGAGAGTCACATCAAGTGAAGATGAAAAGGCATGCCTCTCATATTCAAACTAATAAAAAGTATAATAAAAAAAAAAAACATCATATCAGGGGTTACCCCTCCGATTAAAGGAGAATTATATTCATGCCAGATAGCTGGAGCTAGCACCATTCAAGGACAACTAATTGATGCATGTTTAAATCGTTGGCTGTATATAATCCTATCTTTACAATCCCAGAGTTGCCATCTGCATCAATAAAGCCAACAAATACGTTAGTCCCATAGTGTTGTCCTGACTGATTGCATAGTTGAATTACATTGTTACCAAAAGGAAGAACAAATTACACTCAAAGTGTTCAACTACTAACACTGAAATCTGTAGACGCAGCAGCCAGCCACCAAGTCTAGTACACTGGCATTCTAGCAAGCGGTGCCAATAAGCCATGCTCTCTCCAACCATTGTGTTTGCAGAGAAACATATATATATGCACCTACCACAAGATGACAGATGCGTTGAAAGATGAGTAAGCATTCCGCCATATGGAAACCACAGCAGTATATATATACACAAGTACGTACCTGAGTGTTTGGTGTAAGCTAACATCATTTTCCCTCCAATAATCCTGTCTTTGCAGTTCAATAGTTTTCTCTCTGGACCGACGAAGTCCCAGATACATTCAATCTTTATATAGCTGTTGACGAGAGCTGAGGTCTAGAGGTCCCTGTCCCGTCAGGAATTGCGAGAGTGGGAGGGGGTGTAAGTCCATTTCCATGCAATAGATTTCAAACTTGACAGTCCAGAAAATCAGAGCACCATTGGATAATCCGATATACCTGTTTGTCCCATCGCACAAGCAGAAGATCAGAGTTATGTCGCAAACGAGACAAGTACGAGAAAAGCATCATCCAGGGTTTTACCTCTTGTCATGCAGGAGAATCATATATATCGACCCCCAAGTAGTTCCACAGTATCAGACTAGAAATAATTCACTCCCCTCGCCACTCTCCTGTAATTTCATCGGGATTAGACTCTGAAACTTTAATTTAAGAAGGAATATTGCTGAGGACAATCAATTTAATAATAAATAAAATAGTACCTGGCTTTTGTCTTGAGAGTTGAGAGTTGAGAGTTGGAGAGAGTGAAAAGAAAGCTCACAAGATGTTGACTTGTCCATCTATCTCTATGCAAGGAATGCCAGCTACCTTCTCATACCTCTTCTTCAGATGCCTCTTCTTGAGAGAAGGACAATCCCAGATGCTCAGATAAGAAAGAGACGCCGGAAAACCCTCTTTTGGCAGGAATTTGAGACTCCTGCAACCTTCAATTTGTAGGTGTTGAAGAGAAGTGAGGTGCTCAAGTCCCTTTCCGTCCAAAGATTTCAGATTCGATACAGAAGAGATTCGGAGAGTGTGAAGAGTGGTAGGGAGCAGCTGTTCATTGAGCAACGTCTCCAGCAGATCCTTGTTTCCTTGGATCCGAAATTGTCGAAGAGAGACAAGCCCTTGCAATCCCCATTCCACTGAAGGCCTCAGTCTCTCACAGTCACTGATAGATAATGATTGTAGGTTGGGAGGCAAACCCCCTTGTGCAAATGACACCCCCAGCGGCAGCCATTCCTCCCACTTTGGCATCTTCCTCAAGGATATCCACAATTGTTGAAGGGCGGTGAGGGTGTGCATGCGGTCCGGCAACAACTTCAAATTCTCGCATTTGTAGACAGTAAAGGAAGTGAGGTTGGGAGTGGGCAATCCCCCGTCGGGAAAAGAGACAAGATTTGGACATCCCCAAATACACAGGGAGTTGAGATGGCTGAGATTTTCATCTGCTCCTCCTTCAACTGAAAGGGATTCCAGATTCTCACAACCCTCGATCCAAAGAGATGAAAGGTTGGGGAAAATGCCCAAAGGGAACGACCTCAGAGAATCACAGCTCCCTGTTAGATCCAAAGACTGAAGGGAAGTCAATTTGGCCATCATCTCACGTGATAGGAATTCTAATTTCTCGCAGAAGTAAATTCGGAGTGACGTCAGCGTGGTGGGCAGACCATTTGTTGGGAACGACAAGCGTGAGGAACAATCATATAAAGTCAAACTTTGAAGACGATTAATGTTGTGCACCATTTCCAACAACCACTCTGTCCCGCCATTAAAATTAGTTTCAAGCATCTGAAGCCACGGCAGCGTCCCCATCGGCAAATGTCGTACCTCACATCGACGGACCCTAAGTATCTCCAGGGAAGGAAGATGAGTGGGCAAGTTTCCTCTCAGCTTCCGACATTCGTCTAAAATCAGCTCCTTAAGACGAGGAAAGTCTGGACTTTCACCTCCACTTGGACTCGGCAGCCATTCCTCCCACTTTGGCATCTTCCTGAACTGTAGCTTCTCTAAAGATTGAAATGGTTGATTTCCCCCATAGAATTCAACACCAACACTCGTAACAAATTCCATCCCTTCTACGTAGAGCTCTTTGAGAGCAGGTAGCCGACCAACTGGTGGCAGTGAACTGCAATTACTACAACGGATGAGACGCATCACTTGTAGGTTGGGGAAGGACGAGTCTCCCACCCAATTCGGGAAACTGGTTCCACCATAAAATCTGATGGTTAGTTTCACCAAATTTACCGAAGGTTGTAGTCCTTCAAGTACCTGTCTCTCTTTTACGGAATCATGCAAAACGTTATAACCCCCCCATTCCAACTCTACCTCATTGAGATCATTCTTATCCTTCAGCAAGGCATCAATAGCTCTGACTACATTTTCCAGATTCAAGATAGAAATTTTCCCTCGAAGGTGCGACAACTCCCTCAGTTCTGCAATGCTTGACCCAGTAGATTTCCCCAACACAAAAGCTGTCAGTGTTCTCAAGCTTTTTAATCTACCCATATGCACAGGCATTTTTTTTATGCCAGTTCTGTCGATATCAAGATGACGCAAATGAATTAATTTCCTCATGTCTGCAGGCAGTTTAACAAGAGAATAACAACCTAACAACAACAGAGTTTGTAAATTGTAGAGGGTACACACTGAATCTGGTAACCTTTTAATTGTCGTATAAGAGAGATCAATGTAGCGCAAGTGTATGTGATTACCAATGGAATCAGGTAAGTGAGTGATATTTCCATATCTTGACAATGATATTACCCGTAAATATTTTTGTGTTGGCAGAAAATCATCTTGAACCTTATTGCTTACATATACTTCGCCTTCCCTTGTGTCATATGGTGTTAAAGACAATGGAAAGAATGTGTGCAAATACTTCACTCCATCTAATGGCTGAAATTTTGAAGATGTATCAAACTTTCCTCTCACATACGAGAAGTGGCGAACTCTTTTACGAGCTTCATGTGAAAGTTCCAGATCCAACCTAAAACAAAACTCTCCAGACACAAACTTAGCCAAGTCATTGATGAGATCATGCATAGTGAATCTTGGTTGATCCAATCTTGGTCTTTGAAACAATGATCGCGATAACAGTTCGTCAAAGTATCCTTCACCAACCTCCTCCATTGTATTCCCACTATCTGATTGTGGAATTAAACCTTCTGCCACCCATAGTAGAATTACAGTTTCCTTTTCCAATTCATAGCCCTTTGGAAAAATTGAGCAATAAGCAAAGCATCGTTTCAAGTAACTTGGAAGGTAATGGTAACTCAATCTTAGAGAAGGAAGAACACTATTAGGGTGTCGAAGATCCCAAAGATTGCTATCCAATATGTAATTCCATTCCTTGTAGTCTAGGTTGCAACCTAAGAGACCCCCTAGTGTTTTTGAAGCTAAAGGCAAACCGTTGCACTTACGTGCAATTTTCTTACCAACTTCTTCCAAGTCTGGATGTGCACTAGAGTTTTCATTTCTAAATGCATGTTTTGCCAGTAACAACCAACAATCATCGTCCGACAATTTTTCCAAGTCATGAATTGGAATAGTATTGCGCACGGTGGATGCAACACGTCTGCTCCTTGTTGTTACAATGACCTTGCTTCCCTTCGCCCCATAAGTGAAAAGAGTTCGTAGACGATCCCAGTCATCATAGCTCTCATTCCAAAGGTCATCCAGGACAAATAAAAATGGCTTTCCCCTTACTTGCTCCCTTAGTCGAATTTCAAGGGAATCCATATCTGAGACGTCCCTCACTTGTTCCCTCTTTACTTGTTCCCTTGGTCGAATTTCAAGGGAATTCATATCTGAGATATCACAAGATTTCTCAGTGATTTGCTCAATAAGGGTCTTAATCACCCTCAAAGCATCGTACTGTTCGGAAACACAAACCCAAGCATGAATGTCAAAATGCTCTTTAACTTGTTCATCATTGTAAAGGAGTTGAGCAAGGGTTGTCTTACCAACCCCGCCCATTCCGACTATAGGGACTACAGAAAAATTACTGCTACTTCCATTGTCAGATACCAGCGGTAGTTTTTTTATATTTTCTTTATCCTTATCCCTACCATAAGGACAGAATCCTTCCTCAACTACAGAAGTTGTGGGAGTTCTTTGTGAAACATTGCGCCCAATACCTTCTCTAAGACCAAGGCGATTTCGCTGTTCTGCAAGGTGTTCTAACCTCTGAAATAACTCCTCTATCCTACCATTCATGCCTTTATAATTAAAAGGATTACGAGAGGTAGAAAGGAAGTTGCAAACCTGGGTTTGCTTAGTCTGATCTTTCACCTCGTGACGCAAAGCTTCAGTATCGATCTCATCCACCAAGTCCTCGGCTTCGAACACAGCATTTTTGAGCTCGTCAAGCCACATCCCGACTGCAAGGTCGACAATCTGCTTCTCCTCTGCGTCGTTGAGCACTGCATGAAGTGTAATCAATGTCACCTTCAGCTTGTCCATGAGTGAATGGTTGAGTCTTCTTGCCCGGAAGAAGGCCATGAACTCTCCCGAAGCAATCTTTTCGCACAGCATCTGGATCGAACCGGAGAGCAAAGCCTCTCCAACCAAAGCCATTTTCTCTTCGTGGCAAAAGGACTAATTTTGATCGAGTATTTGAAGTTGAAAAACTGAAAATTCTTTGTGAAATTCAAGTAAAGAACTAGCAAAGCCTGTTAAGATTATTATATGGCTCAACTTACTTCAAGATCAGTGAGACGACTTGCTATTTTTTGGTCAATAATGCAGTGGACCACACTCGGCAAACATAGTGGTATCTGGTGGAGGTGCTTTGATGAAATTTCAGTAAAGTAGAGGGTAAAAGAGTAATATGCCGGTTGGATGACATTTTCCTGTGTATTTTGGTGGTGGTCATGTTAGGACTGAAAGTTTATCAAAAGCATTCAAAATGAATTATACCATCTTATTTTCAATGAGTTATTATTGTATACGTGTTAAACTGCTATTTGTTTAAATGAGTCGAACAATATCCTTGATTGCTAAGGTGTTTTATGCAAAAAGAAAATGATAAACACAAAATTTTGATTTTGATCCCCACAATAATTACAGTTGTAGCTGTTCTTTTTTTTTTTTTTTTAGTTCTAGTAAAGATTTTGTACTTTCATCTCACATGTTTGGAATGAATCTGAACTTCAAGTTGATCAAGAGGATGAAATTATGAATAAAACCCATCATTCAGCTAATCCACGTATTATAATATCGTTCATATAAGGGATTAATTTTGATAATTTCTATCGCTTGATATGCTTATGTAAATAAATTTTGTTGAATGAAATATGACTGCTAGCACATATAATGAATAAACCGTACACATTAATGCGTTGAACTTGTACCAATAATTCTGCAGACTTGCTTGAGATGTCTCTTGCAACGTTACGCGGTTTGGTGGTGTAGTCATTTTAACTAGAAATTAGGAAGTATTCGGTTTTTCTACTTTAAATTATGAGTTCGATATTATTTTATAGCTGATTCATTATATAAGAGAGCAAAGCCTCTCCAACCAAAGCCATTTTCGATCTTCTTTCCCAAAGGAAGTTGGGAAATAGAAATTCCGTTTCAAATTTTCAGGTGAGGAACAGAGGAAGTAGAAAAGCCTGTTTAATATTATATAGGTTTACTTCGTCGGTGGACCGTGGGGATGATAAAGTTGTGGACAAGAGTTGGTTGTTGTGCTTTACAGAAAGCATCTATAACTTTTGCTTTTTAACTTTTGCTTCTTGGTTTTTCCGAGGGGTGATAGAAAATTTATAAATGTGTGTCTGGTTTGTGATGTGAGGGTCTGTGCATATAATATTTCCCTCAAAGGATGTGATCCTTTTCGGTTCCTTTTTGGGAAAATTTTAAGAAACCTCGTAATCTAGATGTTCAACGTATATCGTATAATCAGTTTTCATCATATATTATTTATGTTTAATTTTAAATAAAAAATTTAAATAATTTCTAATCGCACGATATACAATGAATGACTAAGATATAAAGATCCCTAGAATCCTAAAAATGGATCATGTTCGAATCCCTTCCTCCTAGTCCACTAAATTAGGAAATTTGTGTCGTTGAAATTTGATCAAACGATTGAAGTTACTATAACTTTTAAATTGTGCCTCTGTTTGTAGCGGTTAGATCAAATTTCAACGAAACGAATTCCATGATTTGATGGATTAGGAGGAAAGAATCCGGCAAAGATTCATTTCCCTAAAATCCTCACCATTTGGATCCAGATGGAATTCAAATCCTTCCTCAAAGATGTGTAGACACCTTGTGGGTCCCGCTTTGAATTTTATTTTAATTATTCAAATCATTTGTCATTTACTATATTGTTCAAATATCATCTTTTCCAAAAAAAAAAAATTATACATATTGAAAATCATTTACACGTTTAATTATAGTGAAGAAAATAAACAAGCAAGATATTTGAAGAAAGCCCTAATGACAACCAACTTAATTGAGTGGTTATATGATTTGAAATTTGAGTGATTTTTTGCATAAATGTGAAGATCTAAAAATTAGAGGATCTCATTGTCGACATACAATTTGAAATCGGCCTACAATAGTATCTCTTAAATTGGCCTACAACTGTCATGCATCGATCCCAACAAACATCCTAGATCGACACTTGATATCAACACATACCTGGTCATCTTTCATGCCTTGCCTCCAACTTTACCGTCAAACTGAGTGAACTTGCAATGTTTAAATAATTTTTTTCTTCGTTTGTTAGCATGCTATGCGAGTCACACGACATCACAAGACATCACACACGCTAATATATAGAAAATAAACCTCTGAGTCCAAATGCAACTTTGAATATTCTCTTGATTTCTCATGAAATCCACAATGGTGAGAAGAATGCTATAACCTCTCGGTTCCTTTAGATCACTTCCGGGAGAAAACATGTTCATATGCAGCAATAATAGGAACAATTTCATTTAAAGTATGTGGTATATATTTTTCTTTAAGGAAAGTACGCGGATTCTGAGTTTTGATGAAAATGTAGGAAAAAAACGCAGAGCTTTACTTTCACACGCTTTTTACCGTTTCTCTAAATCCAACTGTGAAAAGCATATTATCTCTCAAATCCATTTCAATAGGATGCCAACTCAACTGCTTCCCTTTTTCATATCTCAGCCTAACAAGATACTCCTAAATTCAAAGATGAAGAAATTATTGTTGATAAATTTATCTTTAAAACAAGCAAATGGAACTTAAAACAAAAAAAAGTGGTGGAAAGCTCATTTACTGGAATATCAACAGACGCAAGCATGATGACAGTGCTACAAGGATCAAGTGCGCTGTTCAACCACTTTGTTTGTACAAATCTGCACCCATGCGAAGATGAGAGTGACATCAAGAGAAGATGTGGACTAAAAGGCATGCCTCTCATATTCAAACTATAAACAGTATTTAGAAAGGGAAAAGAAAAAAACATCGTTCCAGGGGTTACCTCTCCGATTAAAGGAGAATTATATTCATGCCAGATAGCTGGAGTAGCACCATTCAAGGCCAATTAATTGATGCATGTTTAAATTGTTGGCAGTAGATGATCCTTTCTTTACCATTCCGGATTTGCCATCTGCATCAATAAAGCCGACTTATATGTGTTGAAAATCAATGTCAAAGTTAGGTATGGAAAATTAGGCAATGTTAGGCATGGTTGAATAAAAATAAATTAGGTGCAATTAATGTGTTTTGTGTGGTAATAAATAATCTTAGTTTATTCATTTGGTTTGCTATAAATACCCAAGTCCTCAAGCATTGTAAATCATCCAAGGAAAAACAAAGCCTAGAGCTAAATAAGAAAAGCTTTGCTAACTAGTTTGTTTTGTGAGCTTTCTTTAAGAGTGTGTTCTATTTTCTTCTTCTTGGGATCATTAGAGTTATCTTGGATACTCTTCTTATTCAACAATATGTAGTCCCATTGTGTTGTCCTGACTGATAGCATAGTTGAATTATACTGTAATAGAAAGGCAGAATAAGTTACACTCAAGTGTTCAACTGCTTACACCGAAATCTGTAGGCGCGGCAGCAGACAGCCACTGAGTCGAGTAACACTGGCATTCTAGAAAGCGGTGCCAATAAGTCATGCTCTCTTCAACCATTGTGTTTGTATATAAACATTTGTGTATACACCTACCTCAAGATGACAGAGGCATTGGAAGATGAGCGAGCATTCCGCCGTATGGAAACCACAGCAGTACATCGGAGAAACAAAAACATCATCAACGAGCCCATGCAGGGTGAATCATATATGCGAGAGATTGCCGCCGCACCAATCAACAACTAGTAATTGATATGTAAGCTAAAACCGGTTGCTATTATATTTGATGATACTGTCCTGAAATTTCAAGAAACATGTAAATGTTAGGGGAGAAATGAAAAATAAGAGAAAGAAGAAAGGGTAGCACAGATGAATTATACTGCTAAAAAGTAATTTAACAAAATTAAAGGCAAGTGGTGTCATATATATACATAAGTACCTGAGTGGTTGATGTAAGCTAACATCGTTTGCCCTCTAATAATCCTATCTTTAATGTTCAATAGTTCTCTCTGGGCCGATGACATCCCACATACATTCAATCTTTATATAGATGTTGACGAGAACTGAGGTCTGCAGGTACCTGTTGAATGTCCATTTCTGTCCAAAGATTTCCAACTTGACAGAAAACCAGAGCACCATTTAATAATCCTATTTTTACAGGTTTACTCTGTTTGCTCGCTGCATCAATGAAACCGATATACCTGCTACTACCCACATTGTTCTGACTTAGCATATAGTAGAATTGAACTGTCAAAGAAAAAGACTGATATATAAATGCAATATAGATAAGGCATACTGAAGATAGAAAAAGTCCTTCACTGCATGAAGGATTTTTAATGCAGTAAAAAAATAAACACTTACGATAAAGCCAAAAACATATCATCAAGTATCCAAAACAAACCTGCAGGAAGATAACAATCTAAAAAGCAGTTGAAAAAAATAAGAATCTAACAAACATCTCCAATTCTAACTCCACAACGTCGCCTCTGAATGATGTAGAACTTGATCAAATTTAAAGAAACACAAGTGTATGAAGCAACCTTCTATTTTCCATAGACAAATTAGTAAAGGAGTGTGGAGGTTTTATATTAGAATACAGGCACAAATCATAATTGTGCCAACATATTCTTTATTAATATTTACTGGACACAATTTCTAATATCAGTGTCATAAAAATGATTTTATAATTATTAAAATATATTGTCTATCTGATGACCGAAAGGGAAGTAGGTTGATTCATTATTTAGTAATATTTAATGGACACAATTTCTAACATTTGTGTCATAAAAAGAAATTTATAATTATTAACTCATTTTTCCACTAACTTTTGCACGGACGCTAATGGCACAATTGTTGGTTATGTGTCACTGCATGAATGACTTTTAATACAATAAAAAAAATTAACCCTTACTATAAAACCAAAAACCATATCACAAGTATAAAAAAAACTAACCTGCATGAAGATAACAATCTAAAAAACTGTTAAAAAATATACAAATCTAACATACATTCATTGCAGCTGGAAATGATTCACTGTAAATCTAAAACACACCACTTAGTACTACGGTATAGTGATATTCTTATTTACTTGTAAGTGAGAGATCTGAGGTTCGGCTCTTGCGAAAAACGAATTTGAACAGCATTATTGCTAACTTATTTTCAAGCTAAAATATTGCACAGTAATAAACAGCTCCATACCATTATTTACCACAAGCTCATTTTTGTTGTAGTGTGTTTGTGTGCATGTATATGTATGTAGTCTCTAGTTATTGAGTTATATAATATAGTAAAAGGATCCGGCGTGTTCGTTCATTGTATATCGCGTGGTAAGTTTTCTTTAGGTACTATTTATCTTTGACTTTTAACTTTTAAATTTTAAATAATTTCTGACCGCACGATGTACGTAAACGGACATGATTGCGGGATCGTTACGATCCATTCCGTACCATCAAAGGTATGTATTTATAAACTTTGTTGGTCCCACTTTAAATTATATTTCGGAAAAGGATAAGCATCTATCTTTTTTTCTTTTTGTTTTTTGTCTTTTGCTTTTTTTTTTTTTTTTATAGCTTTTTTCCGGGAGATTATATAGAAAATTTATAAATGTGTGTCTGGTGTATGTGTGCGTGTATATGTACGTAGTCTCTGGTTATTGAGGTATATAATATATATCCATCAAATGTGTGTATTTATAAACTTTGTGGGTCCCACTTTAAATTAGCATACTTATATCTCATTGATAACAGTTTGTAAATTTATTATACAAATTTGGTTTACCTAGCATTACTCTTTCTTGAAATTATACTTTTATAAGAGGGAAAAAAAAATTCAAATTAATCTCTTCACATTGATCAAACAGGAACTTCATGCATAACTTCCAAGTACGTACAACAAGACAATGGAGACGATCGGACGGGCGCACGAGAAACTTGGGTCTCTTCGGTTAGCCGTCTTTCTCTTCCTTGACCTTTTTGCTTGAGGTTTTGCATTCTTTTTTTATTTACTTGTAGAGCGTTTCGGCTTCTTGCTTTCCAGCTTCGAAGGAGCTGGTTTCTCCACTCCATCTTCATCAGCCGAAGAGGTGTCGCTAAAGACCTGTCTTCTTCATCAGAACTGAGTACCAACTCCTGAACAATATCTTCATCCATGGCTACTTGGTCCTGGCACTCAGTCTTTCGCTTCCTTTTCTTCTTTTTCACATCTTTGGGTGGTTCAGCTCTGAAAAACCAATAATAATGTCACAACACAAATACCAAAAGTAAAATTGTATAGAAATCTAGAAAGAGAGAGAGTGACCACACTTGGAATCCTTTCCTGGTAACCAGGGCGACCTAAAGGCAGCAATGCCTTCGTCGTCCTTGGTGTCATCTTCTTCATCGCTTTCTCGTCCTTTACTTCCAAAGACAGATGAATGCTCGCCCGCTAGAACTCTGGAAGCAATTAGCATGTTAGAAAATGGAACATCAAACATGATTCTGTGAAAATGAACTCAATAGACATTGCGATCTCAGACCTGGATTCCGACAACGAGGCATTTCTTTGTTGTGCTACTTCATGCAGAGTTGCAACGTACTTCGACAGAGGGCATGCCCCTGACTTTTTCTCATCCTATAACAACATATAAGGACTTCAGTTTCTCCAAGATGATATCAAAATAAAACGAAATGAAGGCAAATCATTAAAGATAGTTCAGATTAAAACAAAGTTTGATAATTCAATCATGAAAGATCCAAGAAATAGGCATTTGTGGTTATTGGCTGGTAATACATATCATACATTGATGGCAAAATCACATAAGAGAAAGAAAAAAATTACGGAAGTGCAGACATCAGACCTCAAGCAAATACGCAGCTGCAGGATCATTTGGGAGAAAAGAAATTGACATACGCCTTTCATTTGTAAACTGACAATTAGCCTCGATCTGGGATATGGAAGAGCTGAAACATTAGCTATGTACAACAAGGTTTTCCAACATTTAAAAGACGTAATTATTAACAGATGAAACAGTAAAATAAAAAACTTCTTCAACAAATCGATAGTCCACACATCTCAAGCTCGGGCATGGGAGCAGAGCACATGTGGTCACTAGACTCTTCCACTCTAACCACATACCTGACAAATAAGCTCCCTCATTGATTTCCGAAACCTCTAAACCTTGTTAAATAAAAGACAACTCGGGGAAAGCGACAGAATAGCTCCAGTGAGCTAAATGTTCAGCAAGCTCGTCTACAATAGAAAACACACATTCCCCTCAAACTCCCAAAAACAATAACAATGTAGTATTGAATTTGAAGAAGAGAAGAATGTCCACACTAAAATACACCTTCAGAACAGTGCGCAAATCAATAGCTTTGCCAACACCACCATTGGTGGGTCTGTTCAACTCTTTCATCTCAAGCATGTCCAAAAGCAGCATAGAAACCGGAGTGAAAGTACCTGTCAAAGCAGCACTGTGATTAAGCGTTCTAATACACCTCAATCTGAGGGGAAAGTATCTAGCAGTTGGAACTAGATGGGCTACCCCATTAATTATTTCAGCTAGGGGATACGCAACAGCCCTAAACTCAGGTCCTGTGCCATAGGAAGAGACAGCTCCAGTCCAGAGCTCAAGACAGTTCATGAACTTCCACTCATAAACCTTTCGGAATGCTTTCTACAAAAGGCAAAGCAACACAAGTGAAATGCTAGATATACAGGGCATCTGGCACGTCTTAAACTAAATTCAATTTCCAGAATTAAAAAAAGAAAATGAGAAACTAGAATTTGAAACATGGAGGAAAAGCTAACATTGTTATTCAATGGTACCAAGAAAATCTTTTTTTTTCCTTCAATGTAGTCAATGACTTCAAAAAAACTTTTACAGGCAGTTTATCTAGCCGCTCTTGCCACAAATAATTCATAGAGGTTAAGCTCTCTCTGTGGGGTAGGTAGTGTCATTAGCCTTTCTGATCATTCTTAAGTTCCACAAAGATGCAAGTTAGCCTACAAAAGACAATCCAATAACTAAACAAAAGGTAAACATTCATATTTCAAGGATATAGTACCTTAGTTGAATTACATTGATACATAAAGGAAGAACAGATTACACTCTAGTGTTCAACTGCTTACACTGAAATCTGTAGGCGCAGCAGCCAGCCACCGAGTCTAGTACTACTGGCATTCTAGCATGCAGTGCCAATAAGCTGTGCTCTCTTAATAGAGTTGAGAGTCCAGGAGGTTTTGAACGTCCATTTCCATCCAAAATTTTCAAACTTGATAGTCCAGTAGAGCTCCATTTGATAATCCGATCTTTACAGGTTTAGGCTGTTTGCTCAATGCATCAATGAAACCGATATATCTGTTAGTCTCTTCACTTTTTCTTGACTTAGCATATAATTGAAATGAACCGTTAAAGAAAAAGACTGATCCCTAATATAACTGCAATAGAGAAAAGGCAAACCAAAGAGAGAAAAAGTGAGAGAAAGTAAATTACAATTTACATCTGATCTGCAATGTTCAACCGGTGAAATCCATAGCACAACAACCAGCCTCTTTATCTAGTGACGCAACATACTTACTGGCATTCAAGCAAAGCACTGCCATGAGGCACTATTCAACTGTTGTGCGCAAATGAGAGAAGTATGAAAAACCATCTTCCCATGTAGGAGAATCATGTACATCCACCCCAAGTAGTTCCACAGTATCAGACTGCAAAGAAGTCAGTCTCCTCGCATTCTACTGTAATTTCATTGGAATTAGACTCTGAAACTTGAATTTAAGTAGGAATATTGCTGAGGACAATCAATATAACAATAAATAAAAAATTACCTGGCTTCATCTTGAGAGTTGAGAGTTGAAGAGGTGAAGTGAAAGCTCATAGGATGGTGACTTCATCATCTATCTTTATGCAACGAATGCAAGATATGTTAACGAATCAACAGATCGCCTACATATAGAGTGAGTGAACCTGCAATGTTCATATAATTTTCTTTTCTTCGTTTATCAACTTGCTATTCGAGTCACACAACATCACACACACTAATATATAGAAAACAAACCTCTGAGTCCAGAAGCAACTTTGAATACTCTTGATTGCTCATGAAATCCACAATGGTGAGAAGAATGCTATAACCTCTCAGTTCCCTTGGATCACTTCCAGGAGATAAGATGTTCATAAGCGGCAACAATAGGCACAATTTCATTTAAAGTATGTGGTATATATTATTCTTTAACTTATGTGGAATATATTTTTCTATAGGGAGATTATGTGGATGCAGAGTTTTGATGAAAATGTAGGAAAAGAACGCAGAGCTTTACCTTCACACGTTTTATACCGTTTAATTCTGAATCGAACAGCAAAAAGCACATTTTCTCTCATATCCATTTCAATAGGATGCCAACTCAACTGCTTCCCTTTTTCATACCTAAGCTTAACAAGATACTGCTAAATTCAAAGATGAAGAAATTATTATGGATACATTTATCTTAGAAAACAAGCAAATAGAACTTAAAACAAAAGAGAGTGGTGGAAAGCTCAATTACAGCTCATCTGCAGTGCTCAACGTAAGAATTATCATTCTTGTGAAATCAGTAGCACACCAGCCAACCACTTATTCTAGAAATATTATTTACTGTAATACCAACGAACGCAAGCATGAGAATAGTGCTACAAGGATCAAGCGAGCTGTTCAACCACTTTGTCCGTGCAAAAGCATATCTGCACCCATTCGAAGATGACAGATCCCGCCCTAAAACGCCCATTCTCCTAGAGTTCTGAAGTGATCCACATTCTCAGCCTAATTCCAGAAAGACTTCGTTATTTTTCAGATTGCGAGAGTCACGCTACGCATCAAGGACTCATAGGAAATTAAGATGAAAGGGCATGCTTCTCATGTTCAAACTATAAAAGCATTAGAAACAAAATCACTCTAGGAGTCACCTCTCTGATTAAAGGAGAATTATATTCATGCCAGATAGCTGGAGCTAGCACCATTCAAAGACAACTAATTGATACATGTTTTAAATCGTTGGCTATAGATAATCCTATCGTTACAATCCCAGAGTTGCCATCTGCATCAATAAAGCCGACAAATACGTCAGTCCCATAGTGTTGTCCTGACTGATTGCATAGTTGAATTACATTGTTACCGAAAGGAAGAACAAATTACACTCAAAGTGTTCAACTACTAACACTGAAATCTGTAGACGCAGCAGCCAGCCACCAAGTCTAGTACACTGGCATTCTAGCAAGCGGTGCCAATAAGCCATGCTCTCTCCAACCATTGTGTTTGCAGAGAAACATATACATATGCACCTACCACAAAATGACAGATGCGTTGAAAGATGAGTAAGCATTCCGCCATATGGAAACCACAGCAGTATATAAGTACGTACCTGAGTGTTTGGTGTAAGCTAACATCATTTTCCCTCCGATAATCCTATCTTTGCAGTTCAATAGTTTTCTCTCTGGACCGACGAAGTCCCACATACATTCAATCTTTATATAGCTGTTGACGAGAGCTGAGGAAAGTATCCCCCAAACTTAGTGAAAATACAAAAATACCCATTTTCTTACGTAAATCCTAGGACGGGTTGTTACAAAAGTGCTACAAGTGTCAAGCACGCTGTTCAACCTCCTTGTCTGTACAAAAGCATATCTGCACCCATTAGAAGATGAGAGTGACATCAAGAGAAGATGAAAAGGCATGCCTCTCTTATTCAAATTACAAACAGTACTAAAAAATACATCATTCCAGGGGTTACCTCTCCGATTGAAGGAGACTTATATTCATGCCAGATAGCACCATACAATAACAACTAATTGATGCATGTTTAAATCGTTGGCTGTAGATAATCCTATCTTTACAATTCCAGAGTTGCCATCTGCATTAATAAAGCCGACAAATACGTTAGTCCCATCGTGTTGTCCTGACTGATTGCATAGTTGAATTACCTTGTTACAGAAAAGAAAAGCAAATTACACTCAAAGTGTTCAACTACTTACACTGAAATCTGAAGGCAAAGCAGCCAGCCACCAAGTCTAGCAACACTAGCATTCTAGCAAGCAGTGCCAATAAGCGATGCTCTCTTCAAGACTTTAACCATTGTGTTTGTAGAGAAACATATCTGTTAGTCCCATGACTCCCATCACACCTACCACAAGATTACAGTTATGTCGCCTCTTCTCATGCATGAGAATCATACATATATCCACCCCCAAGTAGTTCCACAGTATCAGACTACAAATAATCCTGTCTTTGCAGTTCAATAGTTTTCTCTCTGGACCGACGAAGTCCCAGATACATTCGATCTTTATATAGCTGTTGACGAGAGCTGAGGTCTAGAGGTCCCTGTCCCGTCTGGAATTGCGAGAGTGTGAGGTGTTGTAAGTCCATTTCCATGCAATAGATTTCAAACTTGACAGTCCAGAAAATCAGAGCACCATTTGATAATCCGATATACCTGTTTGTCCCATCGCACAAGCAGAAGATCAGAGTTATGTCGCAAACGAGACAAGTATGAGAAAAGCATCATCGAGGGTTTTACCTCTTGTCATGCAGGAGAATCATATATATCGACCCCCAAGTAGTTCCACAGTATCAGACTACAAATAATCCACTCCCCTCGCACTCTCCTGTAATTTCATCGGGATTAGACTCTGAAACTTTAATTTAAGAAGGAATATTGCTGAGGACAATCAATTTAATAATAAATAAAATAGTACCTGGCTTTTGTCTTGAGAGTTGAGAGTTGAGAGTTGGAGAGAGTGAAATGAAAGCTCACAAGATGTTGACTTCTTCATCTATCTTTATGCAAGGAATGCCAGCTACCTTCTCATACCTCTTCTTCTTCAGATACCTCTTCTTCAGAGAAGGACAATTCCAGATTCTCAGACAAGAAAGAGATGCCGGAAAACCCTCTTTTGGCAGGAATTTGAGACTCTCGCAGTCTGAAATGTCTAGGTGTTGAAGAGAAGTGAGGTGCTCAAGTCCCTTTCCGTCCAAAGATTTCAGATTCGATACAGAAGAGATTCGGAGAGTGTGAAGAGTGGCAGGGAGCAGCTGTTCATTGAGCAACGTCTCCACCAGATCCTTGTATCCTGAGATCCGAAATTGTTGAAGAGAGGCAAGTCCTCGCAATCTCCACTCCACTGAAGGCCTCAGTCTCTCACACCAGCTGATAGATAATGATTGTAGGTTGGGAGGCAAACCCCCTTGTGCAAATGACACCACATTTGGAAGCTTTTCTATCGTTAATCTTTGAAGGGCGGTGAGGGTGTGCATGCGGTCCGGCAACAACTTCAAATTCTCGCATTACCTTAATAAAAAGGAAGTGAGGTTGGGAGTGGGCAATCCCCCGTCGGGAAAAGAGACAAGATTTCGACAATGCCTAATAGACAGGGAGTTGAGATGGCTGAGATTTTCATCTGCTCCTTCTTCAACAGAAAGGGATTCCAGATTCCCACAATGACTTATAGAAAGAGATGAAAGGTTGGGGAAAATGCCCAAAGGGAACGACCTCAGAGAATCACAGCTCATTGCTAGATCCAAAGACTGAAGGGAAGTCAATTTGGCCATCATCTCACGCGATAGGAATTCTAATTCATCGCAGAAGATAATTCGGAGTGACGTCAGCGTGGTGGGCAGACCATTTGTTGGGAACGACAAGCGTGAGAGACAACCATATAAAGTCAAACTTTGAAGACGATTGCTGTTGTGCACCATTTCCAACAACCACTCTGTCCCGCCATTAAAATTAGTTTCAAGCATCTGAAGCCACGGCAGCGTCCCCATTGGCAAATGTAGTACCTCACATCGACTGACCCTAAGTATCTCCAGGGAAGGAAGATCAGTGGGCAAGCTTCCTCTCAGCTTCGGACATTGGTCGAAAATCAGCTCCTTAAGACGAGGAAAGTCTGGACTTTCACCTCCACTTGGACTCGGCAGCCATTCCTCCCACTTGGGCATCTCCCTAAACTCTAGCTTCTCTAAAGATTGAAATGGTTGATTTCCCCCATAGAATTCAAAACCAACACTCGTAACAAATTTCATCCCTTTTACGTAGAGCTCTTTGAGAGCAGGTAGCCGACCAACTGGTGGCAGTGAACTGCAATTACTACAACCGCTGAGACGCATCACTTGTAGGTTGGGGAAGGACGAGTCTCCCACCCAATTCGGGAAACTGGTTCCACCATACCACTTGATGGTTAGTTTCACCAAATTTACCGAAGGTTGTAGTCCTTCAAGTACCTGTCTCTCTTTTACGGAATCATGCAAAGCCTTATAACCCCCCCATTCCAACCCTGCCTCATTGAGATCATTCTTATCCTTCAGCAAGGCATCAATCGCTCTGACTACATTTTCCAGATTCAAGATAGAAATTTTCCCTCGAAGGTGCGACAACTCCCTCAGTTCTGCAATGCTTGACCCAGTAGATTTCCCCAACACAAAAGCTGTCAGTGTTCTCAAGCTTTTTAATCTACCCATATGCACGGGCATTTCTTTTATGTGAGTTCCGCCAATATCAAGATGACGCAAATGAATTAATTTCCTCATGTCTGCAGGCAGTTTAACAAGAGAAGAACAACCTAACAACAACAGTGTTTCTAAATTGTAGAGGGTACACACTGTATCTGGTAACCTTTTAATTCTCGTATAAGAGAGATCAATGTAGCGCAAGTGTATGTGATTACCAATGGAATCAGGTAAGTGAGTGATATTTTCATATCTTGACAATGATATTACCCGTAAATATTTTTGTGTTGGCAGAAAATCATCTTGAACCTTATTGCTTACATATACTTCGCCTTCCCCTGTGCCATATGGTGTTAAAGACACTGGCAAGAATGTGTGCAAATACTTCACTCCATCTAATGGCTGAAATTTTGAAGATGTATCAAACTTTCCTCTCACATACGAGAAGTGGCGAACTCTTTTACGAGCTTCATGTGAAAGTTCCAGATCCAACCTAAAACAAAACTCTCCAGACACAAACTTAGCCAAGTCATTGATGAGATCATGCATAGTGAATCTTGGTTGATCCAATCTTGGTCTTTGAAACAATGATCGCGATAACAGTTCGTCAAAGTATCCTTCACCAACCTCCTCCATTGTATTCCCACTATCTGATTGTGGAATTAAACCTTCTGCCACCCATAGTAGAATTACAGTTTCCTTTTCCAATTCATAGCCCTTTGGAAAAATTGAGCAATAAGCAAAGCATCGTTTCAAGTAACTTGGAAG
>pear circRNA 0000064
GTGTGATGGGAGTCATGGGACTAACAGATATGTTTCTCTACAAACACAATGGTTAAAGTCTTGAAGAGAGCATCGCTTATTGGCACTGCTTGCTAGAATGCTAGTGTTGCTAGATTTGGTGGCTGGCTGCTTCGCCTACAGATTTCAGTGTAAGTAGTTGAACACTTTGAGTGTAATTTGCTTTTCTTTTCTGTAACAAGGTAATTCAACTATGCAATCAGTCAGGACAACACGATGGGACTAACGTATTTGTCAGCTTTATTAATGCAGATGGCAACTCTGGAATTGTAAAGATAGGATTATCTACAGCCAACGATTTAAACATGCATCAATTAGTTGTTATTGTATGGTGCTATCTGGCATGAATATAAGTCTCCTTCAATCGGAAAGGTAACCCCTGGAATGATGTATTTTTTAGTACTGTTTGTAATTTGAATAAGAGAGGCATGCCTTTTCATCTTCTCTTGATGTCACTCTCATCTTCTAATGGGTGCAGATATGCTTTTGTACAGACAAGGAGGTTGAACAGCGCACTTGACACTTGTAGCACTTTCGTCATGCTTGCGTTTGTTGGTATTCCAGTAAATGATAATTCTTATGTTAAGCACTGCAGACAAGCTGTAATTCAGCTTTCCACCACTCTCTTTTGTTTTAAGTTCCATTTGCTTGCTTTCTAAGATAAATGTATCACTAATAATTTCTTCATCTTTAAATTTAGGAGCATCTTGTTAAGCTGAGGTATGAAAAAGGAAAGCAGTTGAGTTGGCATCCCATTAAAATGGATTCAATCATTTGAGAGAAAACGTGCTTTTCACGGTTCAATTCAGAATGAAACGGTGGAAAGCATGTGAAG
>pear circRNA 0000065
ATGGCAACTCTGGAATTGTAAAGATAGGATTATCTACAGCCAACGATTTAAACATGCATCAATTAGTTGTTATTGTATGGTGCTATCTGGCATGAATATAAGTCTCCTTCAATCGGAGAGGTAACCCCTGGAATGATGTATTTTTTAGTACTGTTTGTAATTTGAATAAGAGAGGCATGCCTTTTCATCTTCTCTTGATGTCACTCTCATCTTCTAATGGGTGCAGATATGCTTTTGTACAGACAAGGAGGTTGAACAGCGTGCTTGACACTTGTAGCACTTTTGTAACAACCCGTCCTAGGATTTACGTAAGAAAATGGGTATTTTTGTATTTTCACTAAGTTTGGGGGATACTTTCCTCAGCTCTCGTCAACAGCTATATAAAGATTGAATGTATGTGGGACTTCGTCGGTCCAGAGAGAAAACTATTGAACTGCAAAGATAGGATTATCGGAGGGAAAATGATGTTAGCTTACACCAAACACTCAGGTACGTACTTATATACTGCTGTGGTTTCCATATGGCGGAATGCTTACTCATCTTTCAACGCATCTGTCATTTTGTGGTAGGTGCATATGTATATGTTTCTCTGCAAACACAATGGTTGGAGAGAGCATGGCTTATTGGCACCGCTTGCTAGAATGCCAGTGTACTAGACTTGGTGGCTGGCTGCTGCGTCTACAGATTTCAGTGTTAGTAGTTGAACACTTTGAGTGTAATTTGTTCTTCCTTTCGGTAACAATGTAATTCAACTATGCAATCAGTCAGGACAACACTATGGGACTGACGTATTTGTCGGCTTTATTGATGCAGATGGCAACTCTGGGATTGTAACGATAGGATTATCTATAGCCAACGATTTAAAACATGTATCAATTAGTTGTCTTTGAATGGTGCTAGCTCCAGCTATCTGGCATGAATATAATTCTCCTTTAATCAGAGAGGTGACTCCTAGAGTGATTTTGTTTCTAATGCTTTTATAGTTTGAACATGAGAAGCATGCCCTTTCATCTTAATTTCCTATGAGTCCTTGATGCGTAGCGTGACTCTCGCAATCTGAAAAATAACGAAGTCTTTCTGGAATTAGGCTGAGAATGTGGATCACTTCAGAACTCTAGGAGAATGGGCGTTTTAGGGCGGGATCTGTCATCTTCGAATGGGTGCAGATATGCTTTTGCACGGACAAAGTGGTTGAACAGCTCGCTTGATCCTTGTAGCACTATTCTCATGCTTGCGTTCGTTGGTATTACAGTAAATAATATTTCTAGAATAAGTGGTTGGCTGGTGTGCTACTGATTTCACAAGAATGATAATTCTTACGTTGAGCACTGCAGATGAGCTGTAATTGAGCTTTCCACCACTCTCTTTTGTTTTAAGTTCTATTTGCTTGTTTTCTAAGATAAATGTATCCATAATAATTTCTTCATCTTTGAATTTAGCAGTATCTTGTTAAGCTTAGGTATGAAAAAGGGAAGCAGTTGAGTTGGCATCCTATTGAAATGGATATGAGAGAAAATGTGCTTTTTGCTGTTCGATTCAGAATTAAACGGTATAAAACGTGTGAAGGTAAAGCTCTGCGTTCTTTTCCTACATTTTCATCAAAACTCTGCATCCACATAATCTCCCTATAGAAAAATATATTCCACATAAGTTAAAGAATAATATATACCACATACTTTAAATGAAATTGTGCCTATTGTTGCCGCTTATGAACATCTTATCTCCTGGAAGTGATCCAAGGGAACTGAGAGGTTATAGCATTCTTCTCACCATTGTGGATTTCATGAGCAATCAAGAGTATTCAAAGTTGCTTCTGGACTCAGAGGTTTGTTTTCTATATATTAGTGTGTGTGATGTTGTGTGACTCGAATAGCAAGTTGATAAACGAAGAAAAGAAAATTATATGAACATTGCAGGTTCACTCACTCTATATGTAGGCGATCTGTTGATTCGTTAACATATCTTGCATTCGTTGCATAAAGATAGATGATGAAGTCACCATCCTATGAGCTTTCACTTCACCTCTTCAACTCTCAACTCTCAAGATGAAGCCAGGTAATTTTTTATTTATTGTTATATTGATTGTCCTCAGCAATATTCCTACTTAAATTCAAGTTTCAGAGTCTAATTCCAATGAAATTACAGTAGAATGCGAGGAGACTGACTTCTTTGCAGTCTGATACTGTGGAACTACTTGGGGTGGATGTACATGATTCTCCTACATGGGAAGATGGTTTTTCATACTTCTCTCATTTGCGCACAACAGTTGAATAGTGCCTCATGGCAGTGCTTTGCTTGAATGCCAGTAAGTATGTTGCGTCACTAGATAAAGAGGCTGGTTGTTGTGCTATGGATTTCACCGGTTGAACATTGCAGATCAGATGTAAATTGTAATTTACTTTCTCTCACTTTTTCTCTCTTTGGTTTGCCTTTTCTCTATTGCAGTTATATTAGGGATCAGTCTTTTTCTTTAACGGTTCATTTCAATTATATGCTAAGTCAAGAAAAAGTGAAGAGACTAACAGATATATCGGTTTCATTGATGCATTGAGCAAACAGCCTAAACCTGTAAAGATCGGATTATCAAATGGAGCTCTACTGGACTATCAAGTTTGAAAATTTTGGATGGAAATGGACGTTCAAAACCTCCTGGACTCTCAACTCTATTAAGAGAGCACAGCTTATTGGCACTGCATGCTAGAATGCCAGTAGTACTAGACTCGGTGGCTGGCTGCTGCGCCTACAGATTTCAGTGTAAGCAGTTGAACACTAGAGTGTAATCTGTTCTTCCTTTATGTATCAATGTAATTCAACTAAGGTACTATATCCTTGAAATATGAATGTTTACCTTTTGTTTAGTTATTGGATTGTCTTTTGTAGGCTAACTTGCATCTTTGTGGAACTTAAGAATGATCAGAAAGGCTAATGACACTACCTACCCCACAGAGAGAGCTTAACCTCTATGAATTATTTGTGGCAAGAGCGGCTAGATAAACTGCCTGTAAAAGTTTTTTTGAAGTCATTGACTACATTGAAGGAAAAAAAAAGATTTTCTTGGTACCATTGAATAACAATGTTAGCTTTTCCTCCATGTTTCAAATTCTAGTTTCTCATTTTCTTTTTTTAATTCTGGAAATTGAATTTAGTTTAAGACGTGCCAGATGCCCTGTATATCTAGCATTTCACTTGTGTTGCTTTGCCTTTTGTAGAAAGCATTCCGAAAGGTTTATGAGTGGAAGTTCATGAACTGTCTTGAGCTCTGGACTGGAGCTGTCTCTTCCTATGGCACAGGACCTGAGTTTAGGGCTGTTGCGTATCCCCTAGCTGAAATAATTAATGGGGTAGCCCATCTAGTTCCAACTGCTAGATACTTTCCCCTCAGATTGAGGTGTATTAGAACGCTTAATCACAGTGCTGCTTTGACAGGTACTTTCACTCCGGTTTCTATGCTGCTTTTGGACATGCTTGAGATGAAAGAGTTGAACAGACCCACCAATGGTGGTGTTGGCAAAGCTATTGATTTGCGCACTGTTCTGAAGGTGTATTTTAGTGTGGACATTCTTCTCTTCTTCAAATTCAATACTACATTGTTATTGTTTTTGGGAGTTTGAGGGGAATGTGTGTTTTCTATTGTAGACGAGCTTGCTGAACATTTAGCTCACTGGAGCTATTCTGTCGCTTTCCCCGAGTTGTCTTTTATTTAACAAGGTTTAGAGGTTTCGGAAATCAATGAGGGAGCTTATTTGTCAGGTATGTGGTTAGAGTGGAAGAGTCTAGTGACCACATGTGCTCTGCTCCCATGCCCGAGCTTGAGATGTGTGGACTATCGATTTGTTGAAGAAGTTTTTTATTTTACTGTTTCATCTGTTAATAATTACGTCTTTTAAATGTTGGAAAACCTTGTTGTACATAGCTAATGTTTCAGCTCTTCCATATCCCAGGTCTGATGTCTGCACTTCCGTAATTTTTTTCTTTCTCTTATGTGATTTTGCCATCAATGTATGATATGTATTACCAGCCAATAACCACAAATGCCTATTTCTTGGATCTTTCATGATTGAATTATCAAACTTTGTTTTAATCTGAACTATCTTTAATGATTTGCCTTCATTTCGTTTTATTTTGATATCATCTTGGAGAAACTGAAGTCCTTATATGTTGTTATAGAGCTGAACCACCCAAAGATGTGAAAAAGAAGAAAAGGAAGCGAAAGACTGAGTGCCAGGACCAAGTAGCCATGGATGAAGATATTGTTCAGGAGTTGGTACTCAGTTCTGATGAAGAAGACAGGTCTTTAGCGACACCTCTTCGGCTGATGAAGATGGAGTGGAGAAACCAGCTCCTTCGAAGCTGGAAAGCAAGAAGCCGAAACGCTCTACAAGTAAATAAAAAAAGAATGCAAAACCTCAAGCAAAAAGGTCAAGGAAGAGAAAGACGGCTAACCGAAGAGACCCAAGTTTCTCGTGCGCCCGTCCGATCGTCTCCATTGTCTTGTTGTACGTACTTGGAAGTTATGCATGAAGTTCCTGTTTGAATGGCTTTGGTTGGAGAGGCTTTGCTCTCCGGTTCGATCCAGATGCTGTGCGAAAAGATTGCTTCGGGAGAGTTCATGGCCTTCTTCCGGGCAAGAAGACTCAACCATTCACTCATGGACAAGCTGAAGGTGACATTGATTACACTTCATGCAGTGCTCAACGACGCAGAGGAGAAGCAGATTGTCGACCTTGCAGTCGGGATGTGGCTTGACGAGCTCAAAAATGCTGTGTTCGAAGCCGAGGACTTGGTGGATGAGATCGATACTGAAGCTTTGCGTCACGAGGTGAAAGATCAGACTAAGCAAACCCAGGTTTGCAACTTCCTTTCTACCTCTCGTAATCCTTTTAATTATAAAGGCATGAATGGTAGGATAGAGGAGTTATTTCAGAGGTTAGAACACCTTGCAGAACAGCGAAATCGCCTTGGTCTTAGAGAAGGTATTGGGCGCAATGTTTCACAAAGAACTCCCACAACTTCTGTAGTTGAGGAAGGATTCTGTCCTTATGGTAGGGATAAGGATAAAGAAAATATAAAAAAACTACCGCTGGTATCTGACAATGGAAGTAGCAGTAATTTTTCTGTAGTCCCTATAGTCGGAATGGGCGGGGTTGGTAAGACAACCCTTGCTCAACTCCTTTACAATGATGAACAAGTTAAAGAGCATTTTGACATTCATGCTTGGGTTTGTGTTTCCGAACAGTACGATGCTTTGAGGGTGATTAAGACCCTTATTGAGCAAATCACTGAGAAATCTTGTGATATCTCAGATATGAATTCCCTTGAAATTCGACCAAGGGAACAAGTAAAGAGGGAACAAGTGAGGGACGTCTCAGATATGGATTCCCTTGAAATTCGACTAAGGGAGCAAGTAAGGGGAAAGCCATTTTTATTTGTCCTGGATGACCTTTGGAATGAGAGCTATGATGACTGGGATCGTCTACGAACTCTTTTCACTTATGGGGCGAAGGGAAGCAAGGTCATTGTAACAACAAGGAGCAGACGTGTTGCATCCACCGTGCGCAATACTATTCCAATTCATGACTTGGAAAAATTGTCGGACGATGATTGTTGGTTGTTACTGGCAAAACATGCATTTAGAAATGAAAACTCTAGTGCACATCCAGACTTGGAAGAAGTTGGTAAGAAAATTGCACGTAAGTGCAACGGTTTGCCTTTAGCTTCAAAAACACTAGGGGGTCTCTTAGGTTGCAACCTAGACTACAAGGAATGGAATTACATATTGGATAGCAATCTTTGGGATCTTCGACACCCTAATAGTGTTCTTCCTTCTCTAAGATTGAGTTACCATTACCTTCCAAGTTACTTGAAACGATGCTTTGCTTATTGCTCAATTTTTCCAAAGGGCTATGAATTGGAAAAGGAAACTGTAATTCTACTATGGGTGGCAGAAGGTTTAATTCCACAATCAGATAGTGGGAATACAATGGAGGAGGTTGGTGAAGGATACTTTGACGAACTGTTATCGCGATCATTGTTTCAAAGACCAAGATTGGATCAACCAAGATTCACTATGCATGATCTCATCAATGACTTGGCTAAGTTTGTGTCTGGAGAGTTTTGTTTTAGGTTGGATCTGGAACTTTCACATGAAGCTCGTAAAAGAGTTCGCCACTTCTCGTATGTGAGAGGAAAGTTTGATACATCTTCAAAATTTCAGCCATTAGATGGAGTGAAGTATTTGCACACATTCTTTCCATTGTCTTTAACACCATATGACACAAGGGAAGGCGAAGTATATGTAAGCAATAAGGTTCAAGATGATTTTCTGCCAACACAAAAATATTTACGGGTAATATCATTGTCAAGATATGGAAATATCACTCACTTACCTGATTCCATTGGTAATCACATACACTTGCGCTACATTGATCTCTCTTATACGACAATTAAAAGGTTACCAGATTCAGTGTGTACCCTCTACAATTTACAAACTCTGTTGTTGTTAGGTTGTTATTCTCTTGTTAAACTGCCTGCAGACATGAGGAAATTAATTCATTTGCGTCATCTTGATATCGACAGAACTGGCATAAAAAAAATGCCTGTGCATATGGGTAGATTAAAAAGCTTGAGAACACTGACAGCTTTTGTGTTGGGGAAATCTACTGGGTCAAGCATTGCAGAACTGAGGGAGTTGTCGCACCTTCGAGGGAAAATTTCTATCTTGAATCTGGAAAATGTAGTCAGAGCTATTGATGCCTTGCTGAAGGATAAGAATGATCTCAATGAGGTAGAGTTGGAATGGGGGGGTTATAACGTTTTGCATGATTCCGTAAAAGAGAGACAGGTACTTGAAGGACTACAACCTTCGGTAAATTTGGTGAAACTAACCATCAGATTTTATGGTGGAACCAGTTTCCCGAATTGGGTGGGAGACTCGTCCTTCCCCAACCTACAAGTGATGCGTCTCATCCGTTGTAGTAATTGCAGTTCACTGCCACCAGTTGGTCGGCTACCTGCTCTCAAAGAGCTCTACGTAGAAGGGATGGAATTTGTTACGAGTGTTGGTGTTGAATTCTATGGGGGAAATCAACCATTTCAATCTTTAGAGAAGCTACAGTTCAGGAAGATGCCAAAGTGGGAGGAATGGCTGCCGAGTCCAAGTGGAGGTGAAAGTCCAGACTTTCCTCGTCTTAAGGAGCTGATTTTAGACGAATGTCGGAAGCTGAGAGGAAACTTGCCCACTCATCTTCCTTCCCTGGAGATACTTAGGGTCCGTCGATGTGAGGTACGACATTTGCCGATGGGGACGCTGCCGTGGCTTCAGATGCTTGAAACTAATTTTAATGGCGGGACAGAGTGGTTGTTGGAAATGGTGCACAACATTAATCGTCTTCAAAGTTTGACTTTATATGATTGTTCCTCACGCTTGTCGTTCCCAACAAATGGTCTGCCCACCACGCTGACGTCACTCCGAATTTACTTCTGCGAGAAATTAGAATTCCTATCACGTGAGATGATGGCCAAATTGACTTCCCTTCAGTCTTTGGATCTAACAGGGAGCTGTGATTCTCTGAGGTCGTTCCCTTTGGGCATTTTCCCCAACCTTTCATCTCTTTGGATCGAGGGTTGTGAGAATCTGGAATCCCTTTCAGTTGAAGGAGGAGCAGATGAAAATCTCAGCCATCTCAACTCCCTGTGTATTTGGGGATGTCCAAATCTTGTCTCTTTTCCCGACGGGGGATTGCCCACTCCCAACCTCACTTCCTTTACTGTCTACAAATGCGAGAATTTGAAGTTGTTGCCGGACCGCATGCACACCCTCACCGCCCTTCAACAATTGTGGATATCCTTGAGGAAGATGCCAAAGTGGGAGGAATGGCTGCCGCTGGGGGTGTCATTTGCACAAGGGGGTTTGCCTCCCAACCTACAATCATTATCTATCAGTGACTGTGAGAGACTGAGGCCTTCAGTGGAATGGGGATTGCAAGGGCTTGTCTCTCTTCGACAATTTCGGATCCAAGGAAACAAGGATCTGCTGGAGACGTTGCTCAATGAACAGCTGCTCCCTACCACTCTTCACACTCTCCGAATCTCTTCTGTATCGAATCTGAAATCTTTGGACGGAAAGGGACTTGAGCACCTCACTTCTCTTCAACACCTACAAATTGAAGGTTGCAGGAGTCTCAAATTCCTGCCAAAAGAGGGTTTTCCGGCGTCTCTTTCTTATCTGAGCATCTGGGATTGTCCTTCTCTCAAGAAGAGGCATCTGAAGAAGAGGTATGAGAAGGTAGCTGGCATTCCTTGCATAGAGATAGATGGACAAGTCAACATCTTGTGAGCTTTCTTTTCACTCTCTCCAACTCTCAACTCTCAACTCTCAAGACAAAAGCCAGGTACTATTTTATTTATTATTAAATTGATTGTCCTCAGCAATATTCCTTCTTAAATTAAAGTTTCAGAGTCTAATCCCGATGAAATTACAGGAGAGTGGCGAGGGGAGTGAATTATTTCTAGTCTGATACTGTGGAACTACTTGGGGGTCGATATATATGATTCTCCTGCATGACAAGAGGTAAAACCCTGGATGATGCTTTTCTCGTACTTGTCTCGTTTGCGACATAACTCTGATCTTCTGCTTGTGCGATGGGACAAACAGGTATATCGGATTATCCAATGGTGCTCTGATTTTCTGGACTGTCAAGTTTGAAATCTATTGCATGGAAATGGACTTACACCCCCTCCCACTCTCGCAATTCCTGACGGGACAGGGACCTCTAGACCTCAGCTCTCGTCAACAGCTATATAAAGATTGAATGTATCTGGGACTTCGTCGGTCCAGAGAGAAAACTATTGAACTGCAAAGACAGGATTATTGGAGGGAAAATGATGTTAGCTTACACCAAACACTCAGGTACGTACTTGTGTATATATATACTGCTGTGGTTTCCATATGGCGGAATGCTTACTCATCTTTCAACGCATCTGTCATCTTGTGGTAGGTGCATATATATATGTTTCTCTGCAAACACAATGGTTGGAGAGAGCATGGCTTATTGGCACCGCTTGCTAGAATGCCAGTGTACTAGACTTGGTGGCTGGCTGCTGCGTCTACAGATTTCAGTGTTAGTAGTTGAACACTTTGAGTGTAATTTGTTCTTCCTTTTGGTAACAATGTAATTCAACTATGCAATCAGTCAGGACAACACTATGGGACTAACGTATTTGTTGGCTTTATTGATGCAGATGGCAACTCTGGGATTGTAAAGATAGGATTATATACAGCCAACGATTTAAACATGCATCAATTAGTTGTCCTTGAATGGTGCTAGCTCCAGCTATCTGGCATGAATATAATTCTCCTTTAATCGGAGGGGTAACCCCTGATATGATGTTTTTTTTTTTTATTATACTTTTTATTAGTTTGAATATGAGAGGCATGCCTTTTCATCTTCACTTGATGTGACTCTCATCTACAAATGGGCGCAGATATGCTTTTGTACAGACAGAGTGCGCCTGATCTTTCGTCATGCTTACGGATGTTGGTATTCGAGTAAATGATACTACTAGAATAAGGGGTTGGCTGATGTTCTACGGATTTCACAAGAATGATACTTCTTACATTGAGCACTGCGGATGAGCGGTAATTTCTTCGTCTTTTGTTTTTAAGTTCCATTTGTTTGTTTTCTAAGATACATGTGTCAATAATAATTTCTTCATCTTTGAATTTAGGAGTAAATTTTTAATCTGAGGTATGAAAAAGGAAAGCAGTTGAGTTGGCATCCTACTGACGTGGATTTGAGAGAAAACATGCTTTTCACAGTTTGATTTGGAATGAAATGGTAGAAAGTGTGTGAAGGTATAGCTCTGCGTTCCTTTCCTACATTTTCATCAAAACTTGGCATCCACATACTCACCTTACAGAAAAATATCTTCATGTAGGTCCACTGGAGATATGTTTCTCTCTACTAACACAACAGTTGAAGAGTGCCTAATGGCTGAGCTTGCTTGAATGCCAGTATGTACTGCAGATCAGCTGTAAATTAATTTACTTTCTCACTTTTTCTATCTTCAGTTTGCCTTGTCTATATTGCATTTATATATCAGTCTTTTTCTTTGACAGTTCAATTCAACTATATGGTAGGTCAGGACAATGTGATGGTAGTAGCAGGTATATTGGTTTCATTGATGCAGCGAGCAAACAGAGTAAACCTGTAAAGATAGGATTATTAATTGGTGCTCTGGTTTTCTGTCAAGTTTAAAATCTTTGGACAGAAATGGACATTCAACAGGGACCTGCAGACGTCAGTTCTCGTCAACATCTATATAAAGATTGAATGTATGTGGGACGTCATTGGCCTAGAGAGAAAACTATTGAACAGTAAAGATAGGGTAATCAGAGGGCAAACGATGTTAGCTTACATCAACCACTTAGGTACTTGTGTATATATATGACACCACTTGCCTTTAATTTTGTTAAATTACATTTTAGCAGTATGATTCAACTGTGCTACCCTTTCTTCTTTCTCTTATTTTTCATTTCTCCCCTAACATTTGCATGTTTCTTGAAATTTCAGGACAGTATCATCAAATATAATAGCAGCCGGTTTTAGCTTACATATCAATTACTAGTTGTTGATTGGTGCGGCGGCAATCTCTCGCATATATGATTCACCCTGCATTGGATAAAAGTAACTCCTTGATGATGTTTTTCTTTCTCCAGTGTACTGCTGTGGTTTCCATATGGCGGAATACTCACTCATCTTTCAATGCCTCTGTCATCTTGAGTTAGGTGTATACACATATGTTTCTATACAAACACAATGGTTGAAGAAAGCATGGCTTATTGGCACCGCTTTCTAGAATGCCAGTTTTACGACTCGGTGGCTGTCTGCTGCCACGCCTACAGATTTCAGTGTAAGCAGTTGAACACTTGAGTATAACTTATTCTTCCTTTCTGTAACAGTGTAATTCAACTATGCTATCAATCAGGACAACACAATGGGATTACATATGTGTTGGCTTTATGGATGCAGATGGTAACTCTGGAAATGTAAAGAAAGGATCATCTACCGCCAAAAATTTAAACATGCATCAATTAGTTGTCCTTGAATGGTGCTACTCCAGCTATCTGGCATGAATATAATTCTTCTTTAATCGGAGAGGTAACCCCTGGAATGATGTTTTTTTTTTTACTTTCTAAATACTGTTTATAGTTTGAATAAGAGAGGCATGCCTTTTCATCTTCTCTTGATGTTACTCTCATCTTCGCATGGGTGCAGATTTGTACAAACAAAGTGGTTGAACAGCGTGCTTGATCCTTGTAGCACTGTCATCATGCTTGCGTCTGTTGATATTCCAGTAAATGAGCTTTCCACCACTTTTTTGTTTTAAGTTCCATTTGCTTGTTTTAAAGATAAATTAATCAACAATAATTTCTTCATATTTGAATTTAGGAGTATCTTGTTAGGCTGAGGTATGAAAAAGGAAAGCAGTTGAGTTGGCATCCTATTGAAATGGATTTGAGAGATAATATGCTTTTCACAGTTGGATTTAGAGAAGGGTAAAAAGCGTGTGAAGGTAAAGCTCTGCGTTCTTTTCGTACATTTTCATCAAAATGTAGCAGCTGTATAAAGAGAATCTGCGGTCTTTGGATCTTGTATACAGCTGTGATTCTCTGAGGTCGTTCCCTTTGGGCATTTTCCCCAACCCTTCATCTCTTTATATAAATCATTGTGAGAATCTGGAATCCCTTTCTGTTGAAGGAGGAGCAGATGAAAATCTCAGCCATCTCAACTCCCTGTCTATTTTGCAATGTCCAAAACTTGTCTCTTTTCCCGACGGTGGATTGCCCACTCCCAACCTCACTTCCTTTTTATTAAGGGAATGCGAGAATTTGAAGTTGTTGCCGGACCGCATGCACACCCTCACCGCCCTTCAAAGTTTGGAGATAGGATTTCTTCCAAATGTGGTGTCATTTGCACAAGGGGGTTTGCCTCCCAACCTACAGTCATTTGTGATCGTATATTGTGACAGACTGAGGCCTGCAGTGGAGTGGAGATTGCAAGGACTTGCCTCTCTTCGAGAATTTTCTATTGGCGGAAACAAGGATCTGGTGAAAGAACAGCTGCTCCCTGCCACTCTTCACACTCTCGAAATCTATGATGTATCGAATCTGAAATCTTTGGATGGCAAGGGCCTTGAGCACCTCACATCTCTTCAACACCTACACATTGAAGAGTACGAGAGTCTCAAATTCCTGGCAAAAGAGGGTTTTCCAGCATCTCTTTCTTATCTGAGCATCTGGGATTGTCCTTTTCTGAAGAAGAGGTATGAGAATGTAGCTCGCATTCCTTGCATAGAGATAGACGGAGAATTCAACATCTTGTGAGCTTTCATTTCACTCTCTCCAACTCTCAACTCTCAAGACAAAAGCCAGGTACTTTTTTTATTCATTATTAAATTGATTGTCCTCAGCAATATTCCAACTTAAATTCAAGTTTCAGAGTCTAATTCCGATGAAATTACGGGAGAGTGGTGAGGGGAGTGAATTATTTGTAGTCTGATACTGTGGAACTACTTGGGGGTGGATATATATATATGATTCTCCTGCATGAGAAGAGGCGACATAACTGTAATCTTGTTGTAGGTGTGATGGGAGTCATGGGACTAACAGATATGTTTCTCTACAAACACAATGGTTAAAGTCTTGAAGAGAGCATCGCTTATTGGCACTGCTTGCTAGAATGCTAGTGTTGCTAGATTTGGTGGCTGGCTGCTTCGCCTACAGATTTCAGT
>pear circRNA 0000066
GTGTGATGGGAGTCATGGGACTAACAGATATGTTTCTCTACAAACACAATGGTTAAAGTCTTGAAGAGAGCATCGCTTATTGGCACTGCTTGCTAGAATGCTAGTGTTGCTAGACTTGGTGGCTGGCTGCTTTGCCTTCAGATTTCAGTGTAAGTAGTTGAACACTTTGAGTGTAATTTGCTTTTCTTTTCTGTAACAAGGTAATTCAACTATGCAATCAGTCAGGACAACACGATGGGACTAACGTATTTGTCGGCTTTATTAATGCAGATGGCAACTCTGGAATTGTAAAGATAGGATTATCTACAGCCAACGATTTAAACATGCATCAATTAGTTGTTATTGTATGGTGCTATCTGGCATGAATATAAGTCTCCTTCAATCGGAGAGGTAACCCCTGGAATGATGTATTTTTTAGTACTGTTTGTAATTTGAATAAGAGAGGCATGCCTTTTCATCTTCTCTTGATGTCACTCTCATCTTCTAATGGGTGCAGATATGCTTTTGTACAGACAAGGAGGTTGAACAGCGTGCTTGACACTTGTAGCACTTTTGTAACAACCCGTCCTAGGATTTACGTAAGAAAATGGGTATTTTTGTATTTTCACTAAGTTTGGGGGATACTTTCCTCAGCTCTCGTCAACAGCTATATAAAGATTGAATGTATGTGGGACTTCGTCGGTCCAGAGAGAAAACTATTGAACTGCAAAGATAGGATTATCGGAGGGAAAATGATGTTAGCTTACACCAAACACTCAGGTACGTACTTATATACTGCTGTGGTTTCCATATGGCGGAATGCTTACTCATCTTTCAACGCATCTGTCATTTTGTGGTAGGTGCATATGTATATGTTTCTCTGCAAACACAATGGTTGGAGAGAGCATGGCTTATTGGCACCGCTTGCTAGAATGCCAGTGTACTAGACTTGGTGGCTGGCTGCTGCGTCTACAGATTTCAGTGTTAGTAGTTGAACACTTTGAGTGTAATTTGTTCTTCCTTTCGGTAACAATGTAATTCAACTATGCAATCAGTCAGGACAACACTATGGGACTGACGTATTTGTCGGCTTTATTGATGCAGATGGCAACTCTGGGATTGTAACGATAGGATTATCTATAGCCAACGATTTAAAACATGTATCAATTAGTTGTCTTTGAATGGTGCTAGCTCCAGCTATCTGGCATGAATATAATTCTCCTTTAATCAGAGAGGTGACTCCTAGAGTGATTTTGTTTCTAATGCTTTTATAGTTTGAACATGAGAAGCATGCCCTTTCATCTTAATTTCCTATGAGTCCTTGATGCGTAGCGTGACTCTCGCAATCTGAAAAATAACGAAGTCTTTCTGGAATTAGGCTGAGAATGTGGATCACTTCAGAACTCTAGGAGAATGGGCGTTTTAGGGCGGGATCTGTCATCTTCGAATGGGTGCAGATATGCTTTTGCACGGACAAAGTGGTTGAACAGCTCGCTTGATCCTTGTAGCACTATTCTCATGCTTGCGTTCGTTGGTATTACAGTAAATAATATTTCTAGAATAAGTGGTTGGCTGGTGTGCTACTGATTTCACAAGAATGATAATTCTTACGTTGAGCACTGCAGATGAGCTGTAATTGAGCTTTCCACCACTCTCTTTTGTTTTAAGTTCTATTTGCTTGTTTTCTAAGATAAATGTATCCATAATAATTTCTTCATCTTTGAATTTAGCAGTATCTTGTTAAGCTTAGGTATGAAAAAGGGAAGCAGTTGAGTTGGCATCCTATTGAAATGGATATGAGAGAAAATGTGCTTTTTGCTGTTCGATTCAGAATTAAACGGTATAAAACGTGTGAAGGTAAAGCTCTGCGTTCTTTTCCTACATTTTCATCAAAACTCTGCATCCACATAATCTCCCTATAGAAAAATATATTCCACATAAGTTAAAGAATAATATATACCACATACTTTAAATGAAATTGTGCCTATTGTTGCCGCTTATGAACATCTTATCTCCTGGAAGTGATCCAAGGGAACTGAGAGGTTATAGCATTCTTCTCACCATTGTGGATTTCATGAGCAATCAAGAGTATTCAAAGTTGCTTCTGGACTCAGAGGTTTGTTTTCTATATATTAGTGTGTGTGATGTTGTGTGACTCGAATAGCAAGTTGATAAACGAAGAAAAGAAAATTATATGAACATTGCAGGTTCACTCACTCTATATGTAGGCGATCTGTTGATTCGTTAACATATCTTGCATTCGTTGCATAAAGATAGATGATGAAGTCACCATCCTATGAGCTTTCACTTCACCTCTTCAACTCTCAACTCTCAAGATGAAGCCAGGTAATTTTTTATTTATTGTTATATTGATTGTCCTCAGCAATATTCCTACTTAAATTCAAGTTTCAGAGTCTAATTCCAATGAAATTACAGTAGAATGCGAGGAGACTGACTTCTTTGCAGTCTGATACTGTGGAACTACTTGGGGTGGATGTACATGATTCTCCTACATGGGAAGATGGTTTTTCATACTTCTCTCATTTGCGCACAACAGTTGAATAGTGCCTCATGGCAGTGCTTTGCTTGAATGCCAGTAAGTATGTTGCGTCACTAGATAAAGAGGCTGGTTGTTGTGCTATGGATTTCACCGGTTGAACATTGCAGATCAGATGTAAATTGTAATTTACTTTCTCTCACTTTTTCTCTCTTTGGTTTGCCTTTTCTCTATTGCAGTTATATTAGGGATCAGTCTTTTTCTTTAACGGTTCATTTCAATTATATGCTAAGTCAAGAAAAAGTGAAGAGACTAACAGATATATCGGTTTCATTGATGCATTGAGCAAACAGCCTAAACCTGTAAAGATCGGATTATCAAATGGAGCTCTACTGGACTATCAAGTTTGAAAATTTTGGATGGAAATGGACGTTCAAAACCTCCTGGACTCTCAACTCTATTAAGAGAGCACAGCTTATTGGCACTGCATGCTAGAATGCCAGTAGTACTAGACTCGGTGGCTGGCTGCTGCGCCTACAGATTTCAGTGTAAGCAGTTGAACACTAGAGTGTAATCTGTTCTTCCTTTATGTATCAATGTAATTCAACTAAGGTACTATATCCTTGAAATATGAATGTTTACCTTTTGTTTAGTTATTGGATTGTCTTTTGTAGGCTAACTTGCATCTTTGTGGAACTTAAGAATGATCAGAAAGGCTAATGACACTACCTACCCCACAGAGAGAGCTTAACCTCTATGAATTATTTGTGGCAAGAGCGGCTAGATAAACTGCCTGTAAAAGTTTTTTTGAAGTCATTGACTACATTGAAGGAAAAAAAAAGATTTTCTTGGTACCATTGAATAACAATGTTAGCTTTTCCTCCATGTTTCAAATTCTAGTTTCTCATTTTCTTTTTTTAATTCTGGAAATTGAATTTAGTTTAAGACGTGCCAGATGCCCTGTATATCTAGCATTTCACTTGTGTTGCTTTGCCTTTTGTAGAAAGCATTCCGAAAGGTTTATGAGTGGAAGTTCATGAACTGTCTTGAGCTCTGGACTGGAGCTGTCTCTTCCTATGGCACAGGACCTGAGTTTAGGGCTGTTGCGTATCCCCTAGCTGAAATAATTAATGGGGTAGCCCATCTAGTTCCAACTGCTAGATACTTTCCCCTCAGATTGAGGTGTATTAGAACGCTTAATCACAGTGCTGCTTTGACAGGTACTTTCACTCCGGTTTCTATGCTGCTTTTGGACATGCTTGAGATGAAAGAGTTGAACAGACCCACCAATGGTGGTGTTGGCAAAGCTATTGATTTGCGCACTGTTCTGAAGGTGTATTTTAGTGTGGACATTCTTCTCTTCTTCAAATTCAATACTACATTGTTATTGTTTTTGGGAGTTTGAGGGGAATGTGTGTTTTCTATTGTAGACGAGCTTGCTGAACATTTAGCTCACTGGAGCTATTCTGTCGCTTTCCCCGAGTTGTCTTTTATTTAACAAGGTTTAGAGGTTTCGGAAATCAATGAGGGAGCTTATTTGTCAGGTATGTGGTTAGAGTGGAAGAGTCTAGTGACCACATGTGCTCTGCTCCCATGCCCGAGCTTGAGATGTGTGGACTATCGATTTGTTGAAGAAGTTTTTTATTTTACTGTTTCATCTGTTAATAATTACGTCTTTTAAATGTTGGAAAACCTTGTTGTACATAGCTAATGTTTCAGCTCTTCCATATCCCAGAGCTGAACCACCCAAAGATGTGAAAAAGAAGAAAAGGAAGCGAAAGACTGAGTGCCAGGACCAAGTAGCCATGGATGAAGATATTGTTCAGGAGTTGGTACTCAGTTCTGATGAAGAAGACAGGTCTTTAGCGACACCTCTTCGGCTGATGAAGATGGAGTGGAGAAACCAGCTCCTTCGAAGCTGGAAAGCAAGAAGCCGAAACGCTCTACAAGTAAATAAAAAAAGAATGCAAAACCTCAAGCAAAAAGGTCAAGGAAGAGAAAGACGGCTAACCGAAGAGACCCAAGTTTCTCGTGCGCCCGTCCGATCGTCTCCATTGTCTTGTTGTACGTACTTGGAAGTTATGCATGAAGTTCCTGTTTGAATGGCTTTGGTTGGAGAGGCTTTGCTCTCCGGTTCGATCCAGATGCTGTGCGAAAAGATTGCTTCGGGAGAGTTCATGGCCTTCTTCCGGGCAAGAAGACTCAACCATTCACTCATGGACAAGCTGAAGGTGACATTGATTACACTTCATGCAGTGCTCAACGACGCAGAGGAGAAGCAGATTGTCGACCTTGCAGTCGGGATGTGGCTTGACGAGCTCAAAAATGCTGTGTTCGAAGCCGAGGACTTGGTGGATGAGATCGATACTGAAGCTTTGCGTCACGAGGTGAAAGATCAGACTAAGCAAACCCAGGTTTGCAACTTCCTTTCTACCTCTCGTAATCCTTTTAATTATAAAGGCATGAATGGTAGGATAGAGGAGTTATTTCAGAGGTTAGAACACCTTGCAGAACAGCGAAATCGCCTTGGTCTTAGAGAAGGTATTGGGCGCAATGTTTCACAAAGAACTCCCACAACTTCTGTAGTTGAGGAAGGATTCTGTCCTTATGGTAGGGATAAGGATAAAGAAAATATAAAAAAACTACCGCTGGTATCTGACAATGGAAGTAGCAGTAATTTTTCTGTAGTCCCTATAGTCGGAATGGGCGGGGTTGGTAAGACAACCCTTGCTCAACTCCTTTACAATGATGAACAAGTTAAAGAGCATTTTGACATTCATGCTTGGGTTTGTGTTTCCGAACAGTACGATGCTTTGAGGGTGATTAAGACCCTTATTGAGCAAATCACTGAGAAATCTTGTGATATCTCAGATATGAATTCCCTTGAAATTCGACCAAGGGAACAAGTAAAGAGGGAACAAGTGAGGGACGTCTCAGATATGGATTCCCTTGAAATTCGACTAAGGGAGCAAGTAAGGGGAAAGCCATTTTTATTTGTCCTGGATGACCTTTGGAATGAGAGCTATGATGACTGGGATCGTCTACGAACTCTTTTCACTTATGGGGCGAAGGGAAGCAAGGTCATTGTAACAACAAGGAGCAGACGTGTTGCATCCACCGTGCGCAATACTATTCCAATTCATGACTTGGAAAAATTGTCGGACGATGATTGTTGGTTGTTACTGGCAAAACATGCATTTAGAAATGAAAACTCTAGTGCACATCCAGACTTGGAAGAAGTTGGTAAGAAAATTGCACGTAAGTGCAACGGTTTGCCTTTAGCTTCAAAAACACTAGGGGGTCTCTTAGGTTGCAACCTAGACTACAAGGAATGGAATTACATATTGGATAGCAATCTTTGGGATCTTCGACACCCTAATAGTGTTCTTCCTTCTCTAAGATTGAGTTACCATTACCTTCCAAGTTACTTGAAACGATGCTTTGCTTATTGCTCAATTTTTCCAAAGGGCTATGAATTGGAAAAGGAAACTGTAATTCTACTATGGGTGGCAGAAGGTTTAATTCCACAATCAGATAGTGGGAATACAATGGAGGAGGTTGGTGAAGGATACTTTGACGAACTGTTATCGCGATCATTGTTTCAAAGACCAAGATTGGATCAACCAAGATTCACTATGCATGATCTCATCAATGACTTGGCTAAGTTTGTGTCTGGAGAGTTTTGTTTTAGGTTGGATCTGGAACTTTCACATGAAGCTCGTAAAAGAGTTCGCCACTTCTCGTATGTGAGAGGAAAGTTTGATACATCTTCAAAATTTCAGCCATTAGATGGAGTGAAGTATTTGCACACATTCTTTCCATTGTCTTTAACACCATATGACACAAGGGAAGGCGAAGTATATGTAAGCAATAAGGTTCAAGATGATTTTCTGCCAACACAAAAATATTTACGGGTAATATCATTGTCAAGATATGGAAATATCACTCACTTACCTGATTCCATTGGTAATCACATACACTTGCGCTACATTGATCTCTCTTATACGACAATTAAAAGGTTACCAGATTCAGTGTGTACCCTCTACAATTTACAAACTCTGTTGTTGTTAGGTTGTTATTCTCTTGTTAAACTGCCTGCAGACATGAGGAAATTAATTCATTTGCGTCATCTTGATATCGACAGAACTGGCATAAAAAAAATGCCTGTGCATATGGGTAGATTAAAAAGCTTGAGAACACTGACAGCTTTTGTGTTGGGGAAATCTACTGGGTCAAGCATTGCAGAACTGAGGGAGTTGTCGCACCTTCGAGGGAAAATTTCTATCTTGAATCTGGAAAATGTAGTCAGAGCTATTGATGCCTTGCTGAAGGATAAGAATGATCTCAATGAGGTAGAGTTGGAATGGGGGGGTTATAACGTTTTGCATGATTCCGTAAAAGAGAGACAGGTACTTGAAGGACTACAACCTTCGGTAAATTTGGTGAAACTAACCATCAGATTTTATGGTGGAACCAGTTTCCCGAATTGGGTGGGAGACTCGTCCTTCCCCAACCTACAAGTGATGCGTCTCATCCGTTGTAGTAATTGCAGTTCACTGCCACCAGTTGGTCGGCTACCTGCTCTCAAAGAGCTCTACGTAGAAGGGATGGAATTTGTTACGAGTGTTGGTGTTGAATTCTATGGGGGAAATCAACCATTTCAATCTTTAGAGAAGCTACAGTTCAGGAAGATGCCAAAGTGGGAGGAATGGCTGCCGAGTCCAAGTGGAGGTGAAAGTCCAGACTTTCCTCGTCTTAAGGAGCTGATTTTAGACGAATGTCGGAAGCTGAGAGGAAACTTGCCCACTCATCTTCCTTCCCTGGAGATACTTAGGGTCCGTCGATGTGAGGTACGACATTTGCCGATGGGGACGCTGCCGTGGCTTCAGATGCTTGAAACTAATTTTAATGGCGGGACAGAGTGGTTGTTGGAAATGGTGCACAACATTAATCGTCTTCAAAGTTTGACTTTATATGATTGTTCCTCACGCTTGTCGTTCCCAACAAATGGTCTGCCCACCACGCTGACGTCACTCCGAATTTACTTCTGCGAGAAATTAGAATTCCTATCACGTGAGATGATGGCCAAATTGACTTCCCTTCAGTCTTTGGATCTAACAGGGAGCTGTGATTCTCTGAGGTCGTTCCCTTTGGGCATTTTCCCCAACCTTTCATCTCTTTGGATCGAGGGTTGTGAGAATCTGGAATCCCTTTCAGTTGAAGGAGGAGCAGATGAAAATCTCAGCCATCTCAACTCCCTGTGTATTTGGGGATGTCCAAATCTTGTCTCTTTTCCCGACGGGGGATTGCCCACTCCCAACCTCACTTCCTTTACTGTCTACAAATGCGAGAATTTGAAGTTGTTGCCGGACCGCATGCACACCCTCACCGCCCTTCAACAATTGTGGATATCCTTGAGGAAGATGCCAAAGTGGGAGGAATGGCTGCCGCTGGGGGTGTCATTTGCACAAGGGGGTTTGCCTCCCAACCTACAATCATTATCTATCAGTGACTGTGAGAGACTGAGGCCTTCAGTGGAATGGGGATTGCAAGGGCTTGTCTCTCTTCGACAATTTCGGATCCAAGGAAACAAGGATCTGCTGGAGACGTTGCTCAATGAACAGCTGCTCCCTACCACTCTTCACACTCTCCGAATCTCTTCTGTATCGAATCTGAAATCTTTGGACGGAAAGGGACTTGAGCACCTCACTTCTCTTCAACACCTACAAATTGAAGGTTGCAGGAGTCTCAAATTCCTGCCAAAAGAGGGTTTTCCGGCGTCTCTTTCTTATCTGAGCATCTGGGATTGTCCTTCTCTCAAGAAGAGGCATCTGAAGAAGAGGTATGAGAAGGTAGCTGGCATTCCTTGCATAGAGATAGATGGACAAGTCAACATCTTGTGAGCTTTCTTTTCACTCTCTCCAACTCTCAACTCTCAACTCTCAAGACAAAAGCCAGGTACTATTTTATTTATTATTAAATTGATTGTCCTCAGCAATATTCCTTCTTAAATTAAAGTTTCAGAGTCTAATCCCGATGAAATTACAGGAGAGTGGCGAGGGGAGTGAATTATTTCTAGTCTGATACTGTGGAACTACTTGGGGGTCGATATATATGATTCTCCTGCATGACAAGAGGTAAAACCCTGGATGATGCTTTTCTCGTACTTGTCTCGTTTGCGACATAACTCTGATCTTCTGCTTGTGCGATGGGACAAACAGGTATATCGGATTATCCAATGGTGCTCTGATTTTCTGGACTGTCAAGTTTGAAATCTATTGCATGGAAATGGACTTACACCCCCTCCCACTCTCGCAATTCCTGACGGGACAGGGACCTCTAGACCTCAGCTCTCGTCAACAGCTATATAAAGATTGAATGTATCTGGGACTTCGTCGGTCCAGAGAGAAAACTATTGAACTGCAAAGACAGGATTATTGGAGGGAAAATGATGTTAGCTTACACCAAACACTCAGGTACGTACTTGTGTATATATATACTGCTGTGGTTTCCATATGGCGGAATGCTTACTCATCTTTCAACGCATCTGTCATCTTGTGGTAGGTGCATATATATATGTTTCTCTGCAAACACAATGGTTGGAGAGAGCATGGCTTATTGGCACCGCTTGCTAGAATGCCAGTGTACTAGACTTGGTGGCTGGCTGCTGCGTCTACAGATTTCAGTGTTAGTAGTTGAACACTTTGAGTGTAATTTGTTCTTCCTTTTGGTAACAATGTAATTCAACTATGCAATCAGTCAGGACAACACTATGGGACTAACGTATTTGTTGGCTTTATTGATGCAGATGGCAACTCTGGGATTGTAAAGATAGGATTATATACAGCCAACGATTTAAACATGCATCAATTAGTTGTCCTTGAATGGTGCTAGCTCCAGCTATCTGGCATGAATATAATTCTCCTTTAATCGGAGGGGTAACCCCTGATATGATGTTTTTTTTTTTTATTATACTTTTTATTAGTTTGAATATGAGAGGCATGCCTTTTCATCTTCACTTGATGTGACTCTCATCTACAAATGGGCGCAGATATGCTTTTGTACAGACAGAGTGCGCCTGATCTTTCGTCATGCTTACGGATGTTGGTATTCGAGTAAATGATACTACTAGAATAAGGGGTTGGCTGATGTTCTACGGATTTCACAAGAATGATACTTCTTACATTGAGCACTGCGGATGAGCGGTAATTTCTTCGTCTTTTGTTTTTAAGTTCCATTTGTTTGTTTTCTAAGATACATGTGTCAATAATAATTTCTTCATCTTTGAATTTAGGAGTAAATTTTTAATCTGAGGTATGAAAAAGGAAAGCAGTTGAGTTGGCATCCTACTGACGTGGATTTGAGAGAAAACATGCTTTTCACAGTTTGATTTGGAATGAAATGGTAGAAAGTGTGTGAAGGTATAGCTCTGCGTTCCTTTCCTACATTTTCATCAAAACTTGGCATCCACATACTCACCTTACAGAAAAATATCTTCATGTAGGTCCACTGGAGATATGTTTCTCTCTACTAACACAACAGTTGAAGAGTGCCTAATGGCTGAGCTTGCTTGAATGCCAGTATGTACTGCAGATCAGCTGTAAATTAATTTACTTTCTCACTTTTTCTATCTTCAGTTTGCCTTGTCTATATTGCATTTATATATCAGTCTTTTTCTTTGACAGTTCAATTCAACTATATGGTAGGTCAGGACAATGTGATGGTAGTAGCAGGTATATTGGTTTCATTGATGCAGCGAGCAAACAGAGTAAACCTGTAAAGATAGGATTATTAATTGGTGCTCTGGTTTTCTGTCAAGTTTAAAATCTTTGGACAGAAATGGACATTCAACAGGGACCTGCAGACGTCAGTTCTCGTCAACATCTATATAAAGATTGAATGTATGTGGGACGTCATTGGCCTAGAGAGAAAACTATTGAACAGTAAAGATAGGGTAATCAGAGGGCAAACGATGTTAGCTTACATCAACCACTTAGGTACTTGTGTATATATATGACACCACTTGCCTTTAATTTTGTTAAATTACATTTTAGCAGTATGATTCAACTGTGCTACCCTTTCTTCTTTCTCTTATTTTTCATTTCTCCCCTAACATTTGCATGTTTCTTGAAATTTCAGGACAGTATCATCAAATATAATAGCAGCCGGTTTTAGCTTACATATCAATTACTAGTTGTTGATTGGTGCGGCGGCAATCTCTCGCATATATGATTCACCCTGCATTGGATAAAAGTAACTCCTTGATGATGTTTTTCTTTCTCCAGTGTACTGCTGTGGTTTCCATATGGCGGAATACTCACTCATCTTTCAATGCCTCTGTCATCTTGAGTTAGGTGTATACACATATGTTTCTATACAAACACAATGGTTGAAGAAAGCATGGCTTATTGGCACCGCTTTCTAGAATGCCAGTTTTACGACTCGGTGGCTGTCTGCTGCCACGCCTACAGATTTCAGTGTAAGCAGTTGAACACTTGAGTATAACTTATTCTTCCTTTCTGTAACAGTGTAATTCAACTATGCTATCAATCAGGACAACACAATGGGATTACATATGTGTTGGCTTTATGGATGCAGATGGTAACTCTGGAAATGTAAAGAAAGGATCATCTACCGCCAAAAATTTAAACATGCATCAATTAGTTGTCCTTGAATGGTGCTACTCCAGCTATCTGGCATGAATATAATTCTTCTTTAATCGGAGAGGTAACCCCTGGAATGATGTTTTTTTTTTTACTTTCTAAATACTGTTTATAGTTTGAATAAGAGAGGCATGCCTTTTCATCTTCTCTTGATGTTACTCTCATCTTCGCATGGGTGCAGATTTGTACAAACAAAGTGGTTGAACAGCGTGCTTGATCCTTGTAGCACTGTCATCATGCTTGCGTCTGTTGATATTCCAGTAAATGAGCTTTCCACCACTTTTTTGTTTTAAGTTCCATTTGCTTGTTTTAAAGATAAATTAATCAACAATAATTTCTTCATATTTGAATTTAGGAGTATCTTGTTAGGCTGAGGTATGAAAAAGGAAAGCAGTTGAGTTGGCATCCTATTGAAATGGATTTGAGAGATAATATGCTTTTCACAGTTGGATTTAGAGAAGGGTAAAAAGCGTGTGAAGGTAAAGCTCTGCGTTCTTTTCGTACATTTTCATCAAAATGTAGCAGCTGTATAAAGAGAATCTGCGGTCTTTGGATCTTGTATACAGCTGTGATTCTCTGAGGTCGTTCCCTTTGGGCATTTTCCCCAACCCTTCATCTCTTTATATAAATCATTGTGAGAATCTGGAATCCCTTTCTGTTGAAGGAGGAGCAGATGAAAATCTCAGCCATCTCAACTCCCTGTCTATTTTGCAATGTCCAAAACTTGTCTCTTTTCCCGACGGTGGATTGCCCACTCCCAACCTCACTTCCTTTTTATTAAGGGAATGCGAGAATTTGAAGTTGTTGCCGGACCGCATGCACACCCTCACCGCCCTTCAAAGTTTGGAGATAGGATTTCTTCCAAATGTGGTGTCATTTGCACAAGGGGGTTTGCCTCCCAACCTACAGTCATTTGTGATCGTATATTGTGACAGACTGAGGCCTGCAGTGGAGTGGAGATTGCAAGGACTTGCCTCTCTTCGAGAATTTTCTATTGGCGGAAACAAGGATCTGGTGAAAGAACAGCTGCTCCCTGCCACTCTTCACACTCTCGAAATCTATGATGTATCGAATCTGAAATCTTTGGATGGCAAGGGCCTTGAGCACCTCACATCTCTTCAACACCTACACATTGAAGAGTACGAGAGTCTCAAATTCCTGGCAAAAGAGGGTTTTCCAGCATCTCTTTCTTATCTGAGCATCTGGGATTGTCCTTTTCTGAAGAAGAGGTATGAGAATGTAGCTCGCATTCCTTGCATAGAGATAGACGGAGAATTCAACATCTTGTGAGCTTTCATTTCACTCTCTCCAACTCTCAACTCTCAAGACAAAAGCCAG
>pear circRNA 0000067
GACAACACAATGGGACTACATATTGTTGAATAAGAAGAGTATCCAAGATAACTCTAATGATCCCAAGAAGAAGAAAATAGAACACACTCTTAAAGAAAGCTCACAAAACAAACTAGTTAGCAAAGCTTTTCTTATTTAGCTCTAGGCTTTGTTTTTCCTTGGATGATTTACAATGCTTGAGGACTTGGGTATTTATAGCAAACCAAATGAATAAACTAAGATTATTTATTACCACACAAAACACATTAATTGCACCTAATTTATTTTTATTCAACCATGCCTAACATTGCCTAATTTTCCATACCTAACTTTGACATTGATTTTCAACACATATAAGTCGGCTTTATTGATGCAGATGGCAAATCCGGAATGGTAAAGAAAGGATCATCTACTGCCAACAATTTAAACATGCATCAATTAATTGGCCTTGAATGGTGCTACTCCAGCTATCTGGCATGAATATAATTCTCCTTTAATCGGAGAGGTAACCCCTGGAACGATGTTTTTTTCTTTTCCCTTTCTAAATACTGTTTATAGTTTGAATATGAGAGGCATGCCTTTTAGTCCACATCTTCTCTTGATGTCACTCTCATCTTCGCATGGGTGCAGATTTGTACAAACAAAGTGGTTGAACAGCGCACTTGATCCTTGTAGCACTGTCATCATGCTTGCGTCTGTTGATATTCCAGTAAATGAGCTTTCCACCACTTTTTTTTGTTTTAAGTTCCATTTGCTTGTTTTAAAGATAAATTTATCAACAATAATTTCTTCATCTTTGAATTTAGGAGTATCTTGTTAGGCTGAGATATGAAAAAGGGAAGCAGTTGAGTTGGCATCCTATTGAAATGGATTTGAGAGATAATATGCTTTTCACAGTTGGATTTAGAGAAACGGTAAAAAGCGTGTGAAAGTAAAGCTCTGCGTTTTTTTCCTACATTTTCATCAAAACTCAGAATCCGCGTACTTTCCTTAAAGAAAAATATATACCACATACTTTAAATGAAATTGTTCCTATTATTGCTGCATATGAACATGTTTTCTCCCGGAAGTGATCTAAAGGAACCGAGAGGTTATAGCATTCTTCTCACCATTGTGGATTTCATGAGAAATCAAGAGAATATTCAAAGTTGCATTTGGACTCAGAGGTTTATTTTCTATATATTAGCGTGTGTGATGTCTTGTGATGTCGTGTGACTCGCATAGCATGCTAACAAACGAAGAAAAAAATTATTTAAACATTGCAAGTTCACTCAGTTTGACGGTAAAGTTGGAGGCAAGGCATGAAAGATGACCAGGTATGTGTTGATATCAAGTGTCGATCTAGGATGTTTGTTGGGATCGATGCATGACAGTTGTAGGCCAATTTAAGAGATACTATTGTAGGCCGATTTCAAATTGTATGTCGACAATGAGATCCTCTAATTTTTAGATCTTCACATTTATGCAAAAAATCACTCAAATTTCAAATCATATAACCACTCAATTAAGTTGGTTGTCATTAGGGCTTTCTTCAAATATCTTGCTTGTTTATTTTCTTCACTATAATTAAACGTGTAAATGATTTTCAATATGTATAATTTTTTTTTTTTGGAAAAGATGATATTTGAACAATATAGTAAATGACAAATGATTTGAATAATTAAAATAAAATTCAAAGCGGGACCCACAAGGTGTCTACACATCTTTGAGGAAGGATTTGAATTCCATCTGGATCCAAATGGTGAGGATTTTAGGGAAATGAATCTTTGCCGGATTCTTTCCTCCTAATCCATCAAATCATGGAATTCGTTTCGTTGAAATTTGATCTAACCGCTACAAACAGAGGCACAATTTAAAAGTTATAGTAACTTCAATCGTTTGATCAAATTTCAACGACACAAATTTCCTAATTTAGTGGACTAGGAGGAAGGGATTCGAACATGATCCATTTTTAGGATTCTAGGGATCTTTATATCTTAGTCATTCATTGTATATCGTGCGATTAGAAATTATTTAAATTTTTTATTTAAAATTAAACATAAATAATATATGATGAAAACTGATTATACGATATACGTTGAACATCTAGATTACGAGGTTTCTTAAAATTTTCCCAAAAAGGAACCGAAAAGGATCACATCCTTTGAGGGAAATATTATATGCACAGACCCTCACATCACAAACCAGACACACATTTATAAATTTTCTATCACCCCTCGGAAAAACCAAGAAGCAAAAGTTAAAAAGCAAAAGTTATAGATGCTTTCTGTAAAGCACAACAACCAACTCTTGTCCACAACTTTATCATCCCCACGGTCCACCGACGAAGTAAACCTATATAATATTAAACAGGCTTTTCTACTTCCTCTGTTCCTCACCTGAAAATTTGAAACGGAATTTCTATTTCCCAACTTCCTTTGGGAAAGAAGATCGAAAATGGCTTTGGTTGGAGAGGCTTTGCTCTCTTATATAATGAATCAGCTATAAAATAATATCGAACTCATAATTTAAAGTAGAAAAACCGAATACTTCCTAATTTCTAGTTAAAATGACTACACCACCAAACCGCGTAACGTTGCAAGAGACATCTCAAGCAAGTCTGCAGAATTATTGGTACAAGTTCAACGCATTAATGTGTACGGTTTATTCATTATATGTGCTAGCAGTCATATTTCATTCAACAAAATTTATTTACATAAGCATATCAAGCGATAGAAATTATCAAAATTAATCCCTTATATGAACGATATTATAATACGTGGATTAGCTGAATGATGGGTTTTATTCATAATTTCATCCTCTTGATCAACTTGAAGTTCAGATTCATTCCAAACATGTGAGATGAAAGTACAAAATCTTTACTAGAACTAAAAAAAAAAAAAAAAGAACAGCTACAACTGTAATTATTGTGGGGATCAAAATCAAAATTTTGTGTTTATCATTTTCTTTTTGCATAAAACACCTTAGCAATCAAGGATATTGTTCGACTCATTTAAACAAATAGCAGTTTAACACGTATACAATAATAACTCATTGAAAATAAGATGGTATAATTCATTTTGAATGCTTTTGATAAACTTTCAGTCCTAACATGACCACCACCAAAATACACAGGAAAATGTCATCCAACCGGCATATTACTCTTTTACCCTCTACTTTACTGAAATTTCATCAAAGCACCTCCACCAGATACCACTATGTTTGCCGAGTGTGGTCCACTGCATTATTGACCAAAAAATAGCAAGTCGTCTCACTGATCTTGAAGTAAGTTGAGCCATATAATAATCTTAACAGGCTTTGCTAGTTCTTTACTTGAATTTCACAAAGAATTTTCAGTTTTTCAACTTCAAATACTCGATCAAAATTAGTCCTTTTGCCACGAAGAGAAAATGGCTTTGGTTGGAGAGGCTTTGCTCTCCGGTTCGATCCAGATGCTGTGCGAAAAGATTGCTTCGGGAGAGTTCATGGCCTTCTTCCGGGCAAGAAGACTCAACCATTCACTCATGGACAAGCTGAAGGTGACATTGATTACACTTCATGCAGTGCTCAACGACGCAGAGGAGAAGCAGATTGTCGACCTTGCAGTCGGGATGTGGCTTGACGAGCTCAAAAATGCTGTGTTCGAAGCCGAGGACTTGGTGGATGAGATCGATACTGAAGCTTTGCGTCACGAGGTGAAAGATCAGACTAAGCAAACCCAGGTTTGCAACTTCCTTTCTACCTCTCGTAATCCTTTTAATTATAAAGGCATGAATGGTAGGATAGAGGAGTTATTTCAGAGGTTAGAACACCTTGCAGAACAGCGAAATCGCCTTGGTCTTAGAGAAGGTATTGGGCGCAATGTTTCACAAAGAACTCCCACAACTTCTGTAGTTGAGGAAGGATTCTGTCCTTATGGTAGGGATAAGGATAAAGAAAATATAAAAAAACTACCGCTGGTATCTGACAATGGAAGTAGCAGTAATTTTTCTGTAGTCCCTATAGTCGGAATGGGCGGGGTTGGTAAGACAACCCTTGCTCAACTCCTTTACAATGATGAACAAGTTAAAGAGCATTTTGACATTCATGCTTGGGTTTGTGTTTCCGAACAGTACGATGCTTTGAGGGTGATTAAGACCCTTATTGAGCAAATCACTGAGAAATCTTGTGATATCTCAGATATGAATTCCCTTGAAATTCGACCAAGGGAACAAGTAAAGAGGGAACAAGTGAGGGACGTCTCAGATATGGATTCCCTTGAAATTCGACTAAGGGAGCAAGTAAGGGGAAAGCCATTTTTATTTGTCCTGGATGACCTTTGGAATGAGAGCTATGATGACTGGGATCGTCTACGAACTCTTTTCACTTATGGGGCGAAGGGAAGCAAGGTCATTGTAACAACAAGGAGCAGACGTGTTGCATCCACCGTGCGCAATACTATTCCAATTCATGACTTGGAAAAATTGTCGGACGATGATTGTTGGTTGTTACTGGCAAAACATGCATTTAGAAATGAAAACTCTAGTGCACATCCAGACTTGGAAGAAGTTGGTAAGAAAATTGCACGTAAGTGCAACGGTTTGCCTTTAGCTTCAAAAACACTAGGGGGTCTCTTAGGTTGCAACCTAGACTACAAGGAATGGAATTACATATTGGATAGCAATCTTTGGGATCTTCGACACCCTAATAGTGTTCTTCCTTCTCTAAGATTGAGTTACCATTACCTTCCAAGTTACTTGAAACGATGCTTTGCTTATTGCTCAATTTTTCCAAAGGGCTATGAATTGGAAAAGGAAACTGTAATTCTACTATGGGTGGCAGAAGGTTTAATTCCACAATCAGATAGTGGGAATACAATGGAGGAGGTTGGTGAAGGATACTTTGACGAACTGTTATCGCGATCATTGTTTCAAAGACCAAGATTGGATCAACCAAGATTCACTATGCATGATCTCATCAATGACTTGGCTAAGTTTGTGTCTGGAGAGTTTTGTTTTAGGTTGGATCTGGAACTTTCACATGAAGCTCGTAAAAGAGTTCGCCACTTCTCGTATGTGAGAGGAAAGTTTGATACATCTTCAAAATTTCAGCCATTAGATGGAGTGAAGTATTTGCACACATTCTTTCCATTGTCTTTAACACCATATGACACAAGGGAAGGCGAAGTATATGTAAGCAATAAGGTTCAAGATGATTTTCTGCCAACACAAAAATATTTACGGGTAATATCATTGTCAAGATATGGAAATATCACTCACTTACCTGATTCCATTGGTAATCACATACACTTGCGCTACATTGATCTCTCTTATACGACAATTAAAAGGTTACCAGATTCAGTGTGTACCCTCTACAATTTACAAACTCTGTTGTTGTTAGGTTGTTATTCTCTTGTTAAACTGCCTGCAGACATGAGGAAATTAATTCATTTGCGTCATCTTGATATCGACAGAACTGGCATAAAAAAAATGCCTGTGCATATGGGTAGATTAAAAAGCTTGAGAACACTGACAGCTTTTGTGTTGGGGAAATCTACTGGGTCAAGCATTGCAGAACTGAGGGAGTTGTCGCACCTTCGAGGGAAAATTTCTATCTTGAATCTGGAAAATGTAGTCAGAGCTATTGATGCCTTGCTGAAGGATAAGAATGATCTCAATGAGGTAGAGTTGGAATGGGGGGGTTATAACGTTTTGCATGATTCCGTAAAAGAGAGACAGGTACTTGAAGGACTACAACCTTCGGTAAATTTGGTGAAACTAACCATCAGATTTTATGGTGGAACCAGTTTCCCGAATTGGGTGGGAGACTCGTCCTTCCCCAACCTACAAGTGATGCGTCTCATCCGTTGTAGTAATTGCAGTTCACTGCCACCAGTTGGTCGGCTACCTGCTCTCAAAGAGCTCTACGTAGAAGGGATGGAATTTGTTACGAGTGTTGGTGTTGAATTCTATGGGGGAAATCAACCATTTCAATCTTTAGAGAAGCTACAGTTCAGGAAGATGCCAAAGTGGGAGGAATGGCTGCCGAGTCCAAGTGGAGGTGAAAGTCCAGACTTTCCTCGTCTTAAGGAGCTGATTTTAGACGAATGTCGGAAGCTGAGAGGAAACTTGCCCACTCATCTTCCTTCCCTGGAGATACTTAGGGTCCGTCGATGTGAGGTACGACATTTGCCGATGGGGACGCTGCCGTGGCTTCAGATGCTTGAAACTAATTTTAATGGCGGGACAGAGTGGTTGTTGGAAATGGTGCACAACATTAATCGTCTTCAAAGTTTGACTTTATATGATTGTTCCTCACGCTTGTCGTTCCCAACAAATGGTCTGCCCACCACGCTGACGTCACTCCGAATTTACTTCTGCGAGAAATTAGAATTCCTATCACGTGAGATGATGGCCAAATTGACTTCCCTTCAGTCTTTGGATCTAACAGGGAGCTGTGATTCTCTGAGGTCGTTCCCTTTGGGCATTTTCCCCAACCTTTCATCTCTTTGGATCGAGGGTTGTGAGAATCTGGAATCCCTTTCAGTTGAAGGAGGAGCAGATGAAAATCTCAGCCATCTCAACTCCCTGTGTATTTGGGGATGTCCAAATCTTGTCTCTTTTCCCGACGGGGGATTGCCCACTCCCAACCTCACTTCCTTTACTGTCTACAAATGCGAGAATTTGAAGTTGTTGCCGGACCGCATGCACACCCTCACCGCCCTTCAACAATTGTGGATATCCTTGAGGAAGATGCCAAAGTGGGAGGAATGGCTGCCGCTGGGGGTGTCATTTGCACAAGGGGGTTTGCCTCCCAACCTACAATCATTATCTATCAGTGACTGTGAGAGACTGAGGCCTTCAGTGGAATGGGGATTGCAAGGGCTTGTCTCTCTTCGACAATTTCGGATCCAAGGAAACAAGGATCTGCTGGAGACGTTGCTCAATGAACAGCTGCTCCCTACCACTCTTCACACTCTCCGAATCTCTTCTGTATCGAATCTGAAATCTTTGGACGGAAAGGGACTTGAGCACCTCACTTCTCTTCAACACCTACAAATTGAAGGTTGCAGGAGTCTCAAATTCCTGCCAAAAGAGGGTTTTCCGGCGTCTCTTTCTTATCTGAGCATCTGGGATTGTCCTTCTCTCAAGAAGAGGCATCTGAAGAAGAGGTATGAGAAGGTAGCTGGCATTCCTTGCATAGAGATAGATGGACAAGTCAACATCTTGTGAGCTTTCTTTTCACTCTCTCCAACTCTCAACTCTCAACTCTCAAGACAAAAGCCAGGTACTATTTTATTTATTATTAAATTGATTGTCCTCAGCAATATTCCTTCTTAAATTAAAGTTTCAGAGTCTAATCCCGATGAAATTACAGGAGAGTGGCGAGGGGAGTGAATTATTTCTAGTCTGATACTGTGGAACTACTTGGGGGTCGATATATATGATTCTCCTGCATGACAAGAGGTAAAACCCTGGATGATGCTTTTCTCGTACTTGTCTCGTTTGCGACATAACTCTGATCTTCTGCTTGTGCGATGGGACAAACAGGTATATCGGATTATCCAATGGTGCTCTGATTTTCTGGACTGTCAAGTTTGAAATCTATTGCATGGAAATGGACTTACACCCCCTCCCACTCTCGCAATTCCTGACGGGACAGGGACCTCTAGACCTCAGCTCTCGTCAACAGCTATATAAAGATTGAATGTATCTGGGACTTCGTCGGTCCAGAGAGAAAACTATTGAACTGCAAAGACAGGATTATTGGAGGGAAAATGATGTTAGCTTACACCAAACACTCAGGTACGTACTTGTGTATATATATACTGCTGTGGTTTCCATATGGCGGAATGCTTACTCATCTTTCAACGCATCTGTCATCTTGTGGTAGGTGCATATATATATGTTTCTCTGCAAACACAATGGTTGGAGAGAGCATGGCTTATTGGCACCGCTTGCTAGAATGCCAGTGTACTAGACTTGGTGGCTGGCTGCTGCGTCTACAGATTTCAGTGTTAGTAGTTGAACACTTTGAGTGTAATTTGTTCTTCCTTTTGGTAACAATGTAATTCAACTATGCAATCAGTCAGGACAACACTATGGGACTAACGTATTTGTTGGCTTTATTGATGCAGATGGCAACTCTGGGATTGTAAAGATAGGATTATATACAGCCAACGATTTAAACATGCATCAATTAGTTGTCCTTGAATGGTGCTAGCTCCAGCTATCTGGCATGAATATAATTCTCCTTTAATCGGAGGGGTAACCCCTGATATGATGTTTTTTTTTTTTATTATACTTTTTATTAGTTTGAATATGAGAGGCATGCCTTTTCATCTTCACTTGATGTGACTCTCATCTACAAATGGGCGCAGATATGCTTTTGTACAGACAGAGTGCGCCTGATCTTTCGTCATGCTTACGGATGTTGGTATTCGAGTAAATGATACTACTAGAATAAGGGGTTGGCTGATGTTCTACGGATTTCACAAGAATGATACTTCTTACATTGAGCACTGCGGATGAGCGGTAATTTCTTCGTCTTTTGTTTTTAAGTTCCATTTGTTTGTTTTCTAAGATACATGTGTCAATAATAATTTCTTCATCTTTGAATTTAGGAGTAAATTTTTAATCTGAGGTATGAAAAAGGAAAGCAGTTGAGTTGGCATCCTACTGACGTGGATTTGAGAGAAAACATGCTTTTCACAGTTTGATTTGGAATGAAATGGTAGAAAGTGTGTGAAGGTATAGCTCTGCGTTCCTTTCCTACATTTTCATCAAAACTTGGCATCCACATACTCACCTTACAGAAAAATATCTTCATGTAGGTCCACTGGAGATATGTTTCTCTCTACTAACACAACAGTTGAAGAGTGCCTAATGGCTGAGCTTGCTTGAATGCCAGTATGTACTGCAGATCAGCTGTAAATTAATTTACTTTCTCACTTTTTCTATCTTCAGTTTGCCTTGTCTATATTGCATTTATATATCAGTCTTTTTCTTTGACAGTTCAATTCAACTATATGGTAGGTCAGGACAATGTGATGGTAGTAGCAGGTATATTGGTTTCATTGATGCAGCGAGCAAACAGAGTAAACCTGTAAAGATAGGATTATTAATTGGTGCTCTGGTTTTCTGTCAAGTTTAAAATCTTTGGACAGAAATGGACATTCAACAGGGACCTGCAGACGTCAGTTCTCGTCAACATCTATATAAAGATTGAATGTATGTGGGACGTCATTGGCCTAGAGAGAAAACTATTGAACAGTAAAGATAGGGTAATCAGAGGGCAAACGATGTTAGCTTACATCAACCACTTAGGTACTTGTGTATATATATGACACCACTTGCCTTTAATTTTGTTAAATTACATTTTAGCAGTATGATTCAACTGTGCTACCCTTTCTTCTTTCTCTTATTTTTCATTTCTCCCCTAACATTTGCATGTTTCTTGAAATTTCAGGACAGTATCATCAAATATAATAGCAGCCGGTTTTAGCTTACATATCAATTACTAGTTGTTGATTGGTGCGGCGGCAATCTCTCGCATATATGATTCACCCTGCATTGGATAAAAGTAACTCCTTGATGATGTTTTTCTTTCTCCAGTGTACTGCTGTGGTTTCCATATGGCGGAATACTCACTCATCTTTCAATGCCTCTGTCATCTTGAGTTAGGTGTATACACATATGTTTCTATACAAACACAATGGTTGAAGAAAGCATGGCTTATTGGCACCGCTTTCTAGAATGCCAGTTTTACGACTCGGTGGCTGTCTGCTGCCACGCCTACAGATTTCAGT
>pear circRNA 0000068
ATGGCAACTCTGGAATTGTAAAGATAGGATTATCTACAGCCAACGATTTAAACATGCATCAATTAGTTGTTATTGTATGGTGCTATCTGGCATGAATATAAGTCTCCTTCAATCGGAGAGGTAACCCCTGGAATGATGTATTTTTTAGTACTGTTTGTAATTTGAATAAGAGAGGCATGCCTTTTCATCTTCTCTTGATGTCACTCTCATCTTCTAATGGGTGCAGATATGCTTTTGTACAGACAAGGAGGTTGAACAGCGTGCTTGACACTTGTAGCACTTTTGTAACAACCCGTCCTAGGATTTACGTAAGAAAATGGGTATTTTTGTATTTTCACTAAGTTTGGGGGATACTTTCCTCAGCTCTCGTCAACAGCTATATAAAGATTGAATGTATGTGGGACTTCGTCGGTCCAGAGAGAAAACTATTGAACTGCAAAGATAGGATTATCGGAGGGAAAATGATGTTAGCTTACACCAAACACTCAGGTACGTACTTATATACTGCTGTGGTTTCCATATGGCGGAATGCTTACTCATCTTTCAACGCATCTGTCATTTTGTGGTAGGTGCATATGTATATGTTTCTCTGCAAACACAATGGTTGGAGAGAGCATGGCTTATTGGCACCGCTTGCTAGAATGCCAGTGTACTAGACTTGGTGGCTGGCTGCTGCGTCTACAGATTTCAGTGTTAGTAGTTGAACACTTTGAGTGTAATTTGTTCTTCCTTTCGGTAACAATGTAATTCAACTATGCAATCAGTCAGGACAACACTATGGGACTGACGTATTTGTCGGCTTTATTGATGCAGATGGCAACTCTGGGATTGTAACGATAGGATTATCTATAGCCAACGATTTAAAACATGTATCAATTAGTTGTCTTTGAATGGTGCTAGCTCCAGCTATCTGGCATGAATATAATTCTCCTTTAATCAGAGAGGTGACTCCTAGAGTGATTTTGTTTCTAATGCTTTTATAGTTTGAACATGAGAAGCATGCCCTTTCATCTTAATTTCCTATGAGTCCTTGATGCGTAGCGTGACTCTCGCAATCTGAAAAATAACGAAGTCTTTCTGGAATTAGGCTGAGAATGTGGATCACTTCAGAACTCTAGGAGAATGGGCGTTTTAGGGCGGGATCTGTCATCTTCGAATGGGTGCAGATATGCTTTTGCACGGACAAAGTGGTTGAACAGCTCGCTTGATCCTTGTAGCACTATTCTCATGCTTGCGTTCGTTGGTATTACAGTAAATAATATTTCTAGAATAAGTGGTTGGCTGGTGTGCTACTGATTTCACAAGAATGATAATTCTTACGTTGAGCACTGCAGATGAGCTGTAATTGAGCTTTCCACCACTCTCTTTTGTTTTAAGTTCTATTTGCTTGTTTTCTAAGATAAATGTATCCATAATAATTTCTTCATCTTTGAATTTAGCAGTATCTTGTTAAGCTTAGGTATGAAAAAGGGAAGCAGTTGAGTTGGCATCCTATTGAAATGGATATGAGAGAAAATGTGCTTTTTGCTGTTCGATTCAGAATTAAACGGTATAAAACGTGTGAAGGTAAAGCTCTGCGTTCTTTTCCTACATTTTCATCAAAACTCTGCATCCACATAATCTCCCTATAGAAAAATATATTCCACATAAGTTAAAGAATAATATATACCACATACTTTAAATGAAATTGTGCCTATTGTTGCCGCTTATGAACATCTTATCTCCTGGAAGTGATCCAAGGGAACTGAGAGGTTATAGCATTCTTCTCACCATTGTGGATTTCATGAGCAATCAAGAGTATTCAAAGTTGCTTCTGGACTCAGAGGTTTGTTTTCTATATATTAGTGTGTGTGATGTTGTGTGACTCGAATAGCAAGTTGATAAACGAAGAAAAGAAAATTATATGAACATTGCAGGTTCACTCACTCTATATGTAGGCGATCTGTTGATTCGTTAACATATCTTGCATTCGTTGCATAAAGATAGATGATGAAGTCACCATCCTATGAGCTTTCACTTCACCTCTTCAACTCTCAACTCTCAAGATGAAGCCAGGTAATTTTTTATTTATTGTTATATTGATTGTCCTCAGCAATATTCCTACTTAAATTCAAGTTTCAGAGTCTAATTCCAATGAAATTACAGTAGAATGCGAGGAGACTGACTTCTTTGCAGTCTGATACTGTGGAACTACTTGGGGTGGATGTACATGATTCTCCTACATGGGAAGATGGTTTTTCATACTTCTCTCATTTGCGCACAACAGTTGAATAGTGCCTCATGGCAGTGCTTTGCTTGAATGCCAGTAAGTATGTTGCGTCACTAGATAAAGAGGCTGGTTGTTGTGCTATGGATTTCACCGGTTGAACATTGCAGATCAGATGTAAATTGTAATTTACTTTCTCTCACTTTTTCTCTCTTTGGTTTGCCTTTTCTCTATTGCAGTTATATTAGGGATCAGTCTTTTTCTTTAACGGTTCATTTCAATTATATGCTAAGTCAAGAAAAAGTGAAGAGACTAACAGATATATCGGTTTCATTGATGCATTGAGCAAACAGCCTAAACCTGTAAAGATCGGATTATCAAATGGAGCTCTACTGGACTATCAAGTTTGAAAATTTTGGATGGAAATGGACGTTCAAAACCTCCTGGACTCTCAACTCTATTAAGAGAGCACAGCTTATTGGCACTGCATGCTAGAATGCCAGTAGTACTAGACTCGGTGGCTGGCTGCTGCGCCTACAGATTTCAGTGTAAGCAGTTGAACACTAGAGTGTAATCTGTTCTTCCTTTATGTATCAATGTAATTCAACTAAGGTACTATATCCTTGAAATATGAATGTTTACCTTTTGTTTAGTTATTGGATTGTCTTTTGTAGGCTAACTTGCATCTTTGTGGAACTTAAGAATGATCAGAAAGGCTAATGACACTACCTACCCCACAGAGAGAGCTTAACCTCTATGAATTATTTGTGGCAAGAGCGGCTAGATAAACTGCCTGTAAAAGTTTTTTTGAAGTCATTGACTACATTGAAGGAAAAAAAAAGATTTTCTTGGTACCATTGAATAACAATGTTAGCTTTTCCTCCATGTTTCAAATTCTAGTTTCTCATTTTCTTTTTTTAATTCTGGAAATTGAATTTAGTTTAAGACGTGCCAGATGCCCTGTATATCTAGCATTTCACTTGTGTTGCTTTGCCTTTTGTAGAAAGCATTCCGAAAGGTTTATGAGTGGAAGTTCATGAACTGTCTTGAGCTCTGGACTGGAGCTGTCTCTTCCTATGGCACAGGACCTGAGTTTAGGGCTGTTGCGTATCCCCTAGCTGAAATAATTAATGGGGTAGCCCATCTAGTTCCAACTGCTAGATACTTTCCCCTCAGATTGAGGTGTATTAGAACGCTTAATCACAGTGCTGCTTTGACAGGTACTTTCACTCCGGTTTCTATGCTGCTTTTGGACATGCTTGAGATGAAAGAGTTGAACAGACCCACCAATGGTGGTGTTGGCAAAGCTATTGATTTGCGCACTGTTCTGAAGGTGTATTTTAGTGTGGACATTCTTCTCTTCTTCAAATTCAATACTACATTGTTATTGTTTTTGGGAGTTTGAGGGGAATGTGTGTTTTCTATTGTAGACGAGCTTGCTGAACATTTAGCTCACTGGAGCTATTCTGTCGCTTTCCCCGAGTTGTCTTTTATTTAACAAGGTTTAGAGGTTTCGGAAATCAATGAGGGAGCTTATTTGTCAGGTATGTGGTTAGAGTGGAAGAGTCTAGTGACCACATGTGCTCTGCTCCCATGCCCGAGCTTGAGATGTGTGGACTATCGATTTGTTGAAGAAGTTTTTTATTTTACTGTTTCATCTGTTAATAATTACGTCTTTTAAATGTTGGAAAACCTTGTTGTACATAGCTAATGTTTCAGCTCTTCCATATCCCAGAGCTGAACCACCCAAAGATGTGAAAAAGAAGAAAAGGAAGCGAAAGACTGAGTGCCAGGACCAAGTAGCCATGGATGAAGATATTGTTCAGGAGTTGGTACTCAGTTCTGATGAAGAAGACAGGTCTTTAGCGACACCTCTTCGGCTGATGAAGATGGAGTGGAGAAACCAGCTCCTTCGAAGCTGGAAAGCAAGAAGCCGAAACGCTCTACAAGTAAATAAAAAAAGAATGCAAAACCTCAAGCAAAAAGGTCAAGGAAGAGAAAGACGGCTAACCGAAGAGACCCAAGTTTCTCGTGCGCCCGTCCGATCGTCTCCATTGTCTTGTTGTACGTACTTGGAAGTTATGCATGAAGTTCCTGTTTGAATGGCTTTGGTTGGAGAGGCTTTGCTCTCCGGTTCGATCCAGATGCTGTGCGAAAAGATTGCTTCGGGAGAGTTCATGGCCTTCTTCCGGGCAAGAAGACTCAACCATTCACTCATGGACAAGCTGAAGGTGACATTGATTACACTTCATGCAGTGCTCAACGACGCAGAGGAGAAGCAGATTGTCGACCTTGCAGTCGGGATGTGGCTTGACGAGCTCAAAAATGCTGTGTTCGAAGCCGAGGACTTGGTGGATGAGATCGATACTGAAGCTTTGCGTCACGAGGTGAAAGATCAGACTAAGCAAACCCAGGTTTGCAACTTCCTTTCTACCTCTCGTAATCCTTTTAATTATAAAGGCATGAATGGTAGGATAGAGGAGTTATTTCAGAGGTTAGAACACCTTGCAGAACAGCGAAATCGCCTTGGTCTTAGAGAAGGTATTGGGCGCAATGTTTCACAAAGAACTCCCACAACTTCTGTAGTTGAGGAAGGATTCTGTCCTTATGGTAGGGATAAGGATAAAGAAAATATAAAAAAACTACCGCTGGTATCTGACAATGGAAGTAGCAGTAATTTTTCTGTAGTCCCTATAGTCGGAATGGGCGGGGTTGGTAAGACAACCCTTGCTCAACTCCTTTACAATGATGAACAAGTTAAAGAGCATTTTGACATTCATGCTTGGGTTTGTGTTTCCGAACAGTACGATGCTTTGAGGGTGATTAAGACCCTTATTGAGCAAATCACTGAGAAATCTTGTGATATCTCAGATATGAATTCCCTTGAAATTCGACCAAGGGAACAAGTAAAGAGGGAACAAGTGAGGGACGTCTCAGATATGGATTCCCTTGAAATTCGACTAAGGGAGCAAGTAAGGGGAAAGCCATTTTTATTTGTCCTGGATGACCTTTGGAATGAGAGCTATGATGACTGGGATCGTCTACGAACTCTTTTCACTTATGGGGCGAAGGGAAGCAAGGTCATTGTAACAACAAGGAGCAGACGTGTTGCATCCACCGTGCGCAATACTATTCCAATTCATGACTTGGAAAAATTGTCGGACGATGATTGTTGGTTGTTACTGGCAAAACATGCATTTAGAAATGAAAACTCTAGTGCACATCCAGACTTGGAAGAAGTTGGTAAGAAAATTGCACGTAAGTGCAACGGTTTGCCTTTAGCTTCAAAAACACTAGGGGGTCTCTTAGGTTGCAACCTAGACTACAAGGAATGGAATTACATATTGGATAGCAATCTTTGGGATCTTCGACACCCTAATAGTGTTCTTCCTTCTCTAAGATTGAGTTACCATTACCTTCCAAGTTACTTGAAACGATGCTTTGCTTATTGCTCAATTTTTCCAAAGGGCTATGAATTGGAAAAGGAAACTGTAATTCTACTATGGGTGGCAGAAGGTTTAATTCCACAATCAGATAGTGGGAATACAATGGAGGAGGTTGGTGAAGGATACTTTGACGAACTGTTATCGCGATCATTGTTTCAAAGACCAAGATTGGATCAACCAAGATTCACTATGCATGATCTCATCAATGACTTGGCTAAGTTTGTGTCTGGAGAGTTTTGTTTTAGGTTGGATCTGGAACTTTCACATGAAGCTCGTAAAAGAGTTCGCCACTTCTCGTATGTGAGAGGAAAGTTTGATACATCTTCAAAATTTCAGCCATTAGATGGAGTGAAGTATTTGCACACATTCTTTCCATTGTCTTTAACACCATATGACACAAGGGAAGGCGAAGTATATGTAAGCAATAAGGTTCAAGATGATTTTCTGCCAACACAAAAATATTTACGGGTAATATCATTGTCAAGATATGGAAATATCACTCACTTACCTGATTCCATTGGTAATCACATACACTTGCGCTACATTGATCTCTCTTATACGACAATTAAAAGGTTACCAGATTCAGTGTGTACCCTCTACAATTTACAAACTCTGTTGTTGTTAGGTTGTTATTCTCTTGTTAAACTGCCTGCAGACATGAGGAAATTAATTCATTTGCGTCATCTTGATATCGACAGAACTGGCATAAAAAAAATGCCTGTGCATATGGGTAGATTAAAAAGCTTGAGAACACTGACAGCTTTTGTGTTGGGGAAATCTACTGGGTCAAGCATTGCAGAACTGAGGGAGTTGTCGCACCTTCGAGGGAAAATTTCTATCTTGAATCTGGAAAATGTAGTCAGAGCTATTGATGCCTTGCTGAAGGATAAGAATGATCTCAATGAGGTAGAGTTGGAATGGGGGGGTTATAACGTTTTGCATGATTCCGTAAAAGAGAGACAGGTACTTGAAGGACTACAACCTTCGGTAAATTTGGTGAAACTAACCATCAGATTTTATGGTGGAACCAGTTTCCCGAATTGGGTGGGAGACTCGTCCTTCCCCAACCTACAAGTGATGCGTCTCATCCGTTGTAGTAATTGCAGTTCACTGCCACCAGTTGGTCGGCTACCTGCTCTCAAAGAGCTCTACGTAGAAGGGATGGAATTTGTTACGAGTGTTGGTGTTGAATTCTATGGGGGAAATCAACCATTTCAATCTTTAGAGAAGCTACAGTTCAGGAAGATGCCAAAGTGGGAGGAATGGCTGCCGAGTCCAAGTGGAGGTGAAAGTCCAGACTTTCCTCGTCTTAAGGAGCTGATTTTAGACGAATGTCGGAAGCTGAGAGGAAACTTGCCCACTCATCTTCCTTCCCTGGAGATACTTAGGGTCCGTCGATGTGAGGTACGACATTTGCCGATGGGGACGCTGCCGTGGCTTCAGATGCTTGAAACTAATTTTAATGGCGGGACAGAGTGGTTGTTGGAAATGGTGCACAACATTAATCGTCTTCAAAGTTTGACTTTATATGATTGTTCCTCACGCTTGTCGTTCCCAACAAATGGTCTGCCCACCACGCTGACGTCACTCCGAATTTACTTCTGCGAGAAATTAGAATTCCTATCACGTGAGATGATGGCCAAATTGACTTCCCTTCAGTCTTTGGATCTAACAGGGAGCTGTGATTCTCTGAGGTCGTTCCCTTTGGGCATTTTCCCCAACCTTTCATCTCTTTGGATCGAGGGTTGTGAGAATCTGGAATCCCTTTCAGTTGAAGGAGGAGCAGATGAAAATCTCAGCCATCTCAACTCCCTGTGTATTTGGGGATGTCCAAATCTTGTCTCTTTTCCCGACGGGGGATTGCCCACTCCCAACCTCACTTCCTTTACTGTCTACAAATGCGAGAATTTGAAGTTGTTGCCGGACCGCATGCACACCCTCACCGCCCTTCAACAATTGTGGATATCCTTGAGGAAGATGCCAAAGTGGGAGGAATGGCTGCCGCTGGGGGTGTCATTTGCACAAGGGGGTTTGCCTCCCAACCTACAATCATTATCTATCAGTGACTGTGAGAGACTGAGGCCTTCAGTGGAATGGGGATTGCAAGGGCTTGTCTCTCTTCGACAATTTCGGATCCAAGGAAACAAGGATCTGCTGGAGACGTTGCTCAATGAACAGCTGCTCCCTACCACTCTTCACACTCTCCGAATCTCTTCTGTATCGAATCTGAAATCTTTGGACGGAAAGGGACTTGAGCACCTCACTTCTCTTCAACACCTACAAATTGAAGGTTGCAGGAGTCTCAAATTCCTGCCAAAAGAGGGTTTTCCGGCGTCTCTTTCTTATCTGAGCATCTGGGATTGTCCTTCTCTCAAGAAGAGGCATCTGAAGAAGAGGTATGAGAAGGTAGCTGGCATTCCTTGCATAGAGATAGATGGACAAGTCAACATCTTGTGAGCTTTCTTTTCACTCTCTCCAACTCTCAACTCTCAACTCTCAAGACAAAAGCCAGGTACTATTTTATTTATTATTAAATTGATTGTCCTCAGCAATATTCCTTCTTAAATTAAAGTTTCAGAGTCTAATCCCGATGAAATTACAGGAGAGTGGCGAGGGGAGTGAATTATTTCTAGTCTGATACTGTGGAACTACTTGGGGGTCGATATATATGATTCTCCTGCATGACAAGAGGTAAAACCCTGGATGATGCTTTTCTCGTACTTGTCTCGTTTGCGACATAACTCTGATCTTCTGCTTGTGCGATGGGACAAACAGGTATATCGGATTATCCAATGGTGCTCTGATTTTCTGGACTGTCAAGTTTGAAATCTATTGCATGGAAATGGACTTACACCCCCTCCCACTCTCGCAATTCCTGACGGGACAGGGACCTCTAGACCTCAGCTCTCGTCAACAGCTATATAAAGATTGAATGTATCTGGGACTTCGTCGGTCCAGAGAGAAAACTATTGAACTGCAAAGACAGGATTATTGGAGGGAAAATGATGTTAGCTTACACCAAACACTCAGGTACGTACTTGTGTATATATATACTGCTGTGGTTTCCATATGGCGGAATGCTTACTCATCTTTCAACGCATCTGTCATCTTGTGGTAGGTGCATATATATATGTTTCTCTGCAAACACAATGGTTGGAGAGAGCATGGCTTATTGGCACCGCTTGCTAGAATGCCAGTGTACTAGACTTGGTGGCTGGCTGCTGCGTCTACAGATTTCAGTGTTAGTAGTTGAACACTTTGAGTGTAATTTGTTCTTCCTTTTGGTAACAATGTAATTCAACTATGCAATCAGTCAGGACAACACTATGGGACTAACGTATTTGTTGGCTTTATTGATGCAGATGGCAACTCTGGGATTGTAAAGATAGGATTATATACAGCCAACGATTTAAACATGCATCAATTAGTTGTCCTTGAATGGTGCTAGCTCCAGCTATCTGGCATGAATATAATTCTCCTTTAATCGGAGGGGTAACCCCTGATATGATGTTTTTTTTTTTTATTATACTTTTTATTAGTTTGAATATGAGAGGCATGCCTTTTCATCTTCACTTGATGTGACTCTCATCTACAAATGGGCGCAGATATGCTTTTGTACAGACAGAGTGCGCCTGATCTTTCGTCATGCTTACGGATGTTGGTATTCGAGTAAATGATACTACTAGAATAAGGGGTTGGCTGATGTTCTACGGATTTCACAAGAATGATACTTCTTACATTGAGCACTGCGGATGAGCGGTAATTTCTTCGTCTTTTGTTTTTAAGTTCCATTTGTTTGTTTTCTAAGATACATGTGTCAATAATAATTTCTTCATCTTTGAATTTAGGAGTAAATTTTTAATCTGAGGTATGAAAAAGGAAAGCAGTTGAGTTGGCATCCTACTGACGTGGATTTGAGAGAAAACATGCTTTTCACAGTTTGATTTGGAATGAAATGGTAGAAAGTGTGTGAAGGTATAGCTCTGCGTTCCTTTCCTACATTTTCATCAAAACTTGGCATCCACATACTCACCTTACAGAAAAATATCTTCATGTAGGTCCACTGGAGATATGTTTCTCTCTACTAACACAACAGTTGAAGAGTGCCTAATGGCTGAGCTTGCTTGAATGCCAGTATGTACTGCAGATCAGCTGTAAATTAATTTACTTTCTCACTTTTTCTATCTTCAGTTTGCCTTGTCTATATTGCATTTATATATCAGTCTTTTTCTTTGACAGTTCAATTCAACTATATGGTAGGTCAGGACAATGTGATGGTAGTAGCAGGTATATTGGTTTCATTGATGCAGCGAGCAAACAGAGTAAACCTGTAAAGATAGGATTATTAATTGGTGCTCTGGTTTTCTGTCAAGTTTAAAATCTTTGGACAGAAATGGACATTCAACAGGGACCTGCAGACGTCAGTTCTCGTCAACATCTATATAAAGATTGAATGTATGTGGGACGTCATTGGCCTAGAGAGAAAACTATTGAACAGTAAAGATAGGGTAATCAGAGGGCAAACGATGTTAGCTTACATCAACCACTTAGGTACTTGTGTATATATATGACACCACTTGCCTTTAATTTTGTTAAATTACATTTTAGCAGTATGATTCAACTGTGCTACCCTTTCTTCTTTCTCTTATTTTTCATTTCTCCCCTAACATTTGCATGTTTCTTGAAATTTCAGGACAGTATCATCAAATATAATAGCAGCCGGTTTTAGCTTACATATCAATTACTAGTTGTTGATTGGTGCGGCGGCAATCTCTCGCATATATGATTCACCCTGCATTGGATAAAAGTAACTCCTTGATGATGTTTTTCTTTCTCCAGTGTACTGCTGTGGTTTCCATATGGCGGAATACTCACTCATCTTTCAATGCCTCTGTCATCTTGAGTTAGGTGTATACACATATGTTTCTATACAAACACAATGGTTGAAGAAAGCATGGCTTATTGGCACCGCTTTCTAGAATGCCAGTTTTACGACTCGGTGGCTGTCTGCTGCCACGCCTACAGATTTCAGT
>pear circRNA 0000069
GACAGTATCATCAAATATAATAGCAACCGGTTTTAGCTTACATATCAATTACTAGTTGTTGATTGGTGCGGCGGCAATCTCTCGCATATATGATTCACCCTGCATGGGCTCGTTGATGATGTTTTTGTTTCTCCGATGTACTGCTGTGGTTTCCATACGGCGGAATGCTCGCTCATCTTCCAATGCCTCTGTCATCTTGAGGTAGGTGTATACACAAATGTTTATATACAAACACAATGGTTGAAGAGAGCATGACTTATTGGCACCGCTTTCTAGAATGCCAGTGTTACTCGACTCAGTGGCTGTCTGCTGCCGCGCCTACAGATTTCGGTGTAAGCAGTTGAACACTTGAGTGTAACTTATTCTGCCTTTCTATTACAGTATAATTCAACTATGCTATCAGTCAGGACAACACAATGGGACTACATATTGTTGAATAAGAAGAGTATCCAAGATAACTCTAATGATCCCAAGAAGAAGAAAATAGAACACACTCTTAAAGAAAGCTCACAAAACAAACTAGTTAGCAAAGCTTTTCTTATTTAGCTCTAGGCTTTGTTTTTCCTTGGATGATTTACAATGCTTGAGGACTTGGGTATTTATAGCAAACCAAATGAATAAACTAAGATTATTTATTACCACACAAAACACATTAATTGCACCTAATTTATTTTTATTCAACCATGCCTAACATTGCCTAATTTTCCATACCTAACTTTGACATTGATTTTCAACACATATAAGTCGGCTTTATTGATGCAGATGGCAAATCCGGAATGGTAAAGAAAGGATCATCTACTGCCAACAATTTAAACATGCATCAATTAATTGGCCTTGAATGGTGCTACTCCAGCTATCTGGCATGAATATAATTCTCCTTTAATCGGAGAGGTAACCCCTGGAACGATGTTTTTTTCTTTTCCCTTTCTAAATACTGTTTATAGTTTGAATATGAGAGGCATGCCTTTTAGTCCACATCTTCTCTTGATGTCACTCTCATCTTCGCATGGGTGCAGATTTGTACAAACAAAGTGGTTGAACAGCGCACTTGATCCTTGTAGCACTGTCATCATGCTTGCGTCTGTTGATATTCCAGTAAATGAGCTTTCCACCACTTTTTTTTGTTTTAAGTTCCATTTGCTTGTTTTAAAGATAAATTTATCAACAATAATTTCTTCATCTTTGAATTTAGGAGTATCTTGTTAGGCTGAGATATGAAAAAGGGAAGCAGTTGAGTTGGCATCCTATTGAAATGGATTTGAGAGATAATATGCTTTTCACAGTTGGATTTAGAGAAACGGTAAAAAGCGTGTGAAAGTAAAGCTCTGCGTTTTTTTCCTACATTTTCATCAAAACTCAGAATCCGCGTACTTTCCTTAAAGAAAAATATATACCACATACTTTAAATGAAATTGTTCCTATTATTGCTGCATATGAACATGTTTTCTCCCGGAAGTGATCTAAAGGAACCGAGAGGTTATAGCATTCTTCTCACCATTGTGGATTTCATGAGAAATCAAGAGAATATTCAAAGTTGCATTTGGACTCAGAGGTTTATTTTCTATATATTAGCGTGTGTGATGTCTTGTGATGTCGTGTGACTCGCATAGCATGCTAACAAACGAAGAAAAAAATTATTTAAACATTGCAAGTTCACTCAGTTTGACGGTAAAGTTGGAGGCAAGGCATGAAAGATGACCAGGTATGTGTTGATATCAAGTGTCGATCTAGGATGTTTGTTGGGATCGATGCATGACAGTTGTAGGCCAATTTAAGAGATACTATTGTAGGCCGATTTCAAATTGTATGTCGACAATGAGATCCTCTAATTTTTAGATCTTCACATTTATGCAAAAAATCACTCAAATTTCAAATCATATAACCACTCAATTAAGTTGGTTGTCATTAGGGCTTTCTTCAAATATCTTGCTTGTTTATTTTCTTCACTATAATTAAACGTGTAAATGATTTTCAATATGTATAATTTTTTTTTTTTGGAAAAGATGATATTTGAACAATATAGTAAATGACAAATGATTTGAATAATTAAAATAAAATTCAAAGCGGGACCCACAAGGTGTCTACACATCTTTGAGGAAGGATTTGAATTCCATCTGGATCCAAATGGTGAGGATTTTAGGGAAATGAATCTTTGCCGGATTCTTTCCTCCTAATCCATCAAATCATGGAATTCGTTTCGTTGAAATTTGATCTAACCGCTACAAACAGAGGCACAATTTAAAAGTTATAGTAACTTCAATCGTTTGATCAAATTTCAACGACACAAATTTCCTAATTTAGTGGACTAGGAGGAAGGGATTCGAACATGATCCATTTTTAGGATTCTAGGGATCTTTATATCTTAGTCATTCATTGTATATCGTGCGATTAGAAATTATTTAAATTTTTTATTTAAAATTAAACATAAATAATATATGATGAAAACTGATTATACGATATACGTTGAACATCTAGATTACGAGGTTTCTTAAAATTTTCCCAAAAAGGAACCGAAAAGGATCACATCCTTTGAGGGAAATATTATATGCACAGACCCTCACATCACAAACCAGACACACATTTATAAATTTTCTATCACCCCTCGGAAAAACCAAGAAGCAAAAGTTAAAAAGCAAAAGTTATAGATGCTTTCTGTAAAGCACAACAACCAACTCTTGTCCACAACTTTATCATCCCCACGGTCCACCGACGAAGTAAACCTATATAATATTAAACAGGCTTTTCTACTTCCTCTGTTCCTCACCTGAAAATTTGAAACGGAATTTCTATTTCCCAACTTCCTTTGGGAAAGAAGATCGAAAATGGCTTTGGTTGGAGAGGCTTTGCTCTCTTATATAATGAATCAGCTATAAAATAATATCGAACTCATAATTTAAAGTAGAAAAACCGAATACTTCCTAATTTCTAGTTAAAATGACTACACCACCAAACCGCGTAACGTTGCAAGAGACATCTCAAGCAAGTCTGCAGAATTATTGGTACAAGTTCAACGCATTAATGTGTACGGTTTATTCATTATATGTGCTAGCAGTCATATTTCATTCAACAAAATTTATTTACATAAGCATATCAAGCGATAGAAATTATCAAAATTAATCCCTTATATGAACGATATTATAATACGTGGATTAGCTGAATGATGGGTTTTATTCATAATTTCATCCTCTTGATCAACTTGAAGTTCAGATTCATTCCAAACATGTGAGATGAAAGTACAAAATCTTTACTAGAACTAAAAAAAAAAAAAAAAGAACAGCTACAACTGTAATTATTGTGGGGATCAAAATCAAAATTTTGTGTTTATCATTTTCTTTTTGCATAAAACACCTTAGCAATCAAGGATATTGTTCGACTCATTTAAACAAATAGCAGTTTAACACGTATACAATAATAACTCATTGAAAATAAGATGGTATAATTCATTTTGAATGCTTTTGATAAACTTTCAGTCCTAACATGACCACCACCAAAATACACAGGAAAATGTCATCCAACCGGCATATTACTCTTTTACCCTCTACTTTACTGAAATTTCATCAAAGCACCTCCACCAGATACCACTATGTTTGCCGAGTGTGGTCCACTGCATTATTGACCAAAAAATAGCAAGTCGTCTCACTGATCTTGAAGTAAGTTGAGCCATATAATAATCTTAACAGGCTTTGCTAGTTCTTTACTTGAATTTCACAAAGAATTTTCAGTTTTTCAACTTCAAATACTCGATCAAAATTAGTCCTTTTGCCACGAAGAGAAAATGGCTTTGGTTGGAGAGGCTTTGCTCTCCGGTTCGATCCAGATGCTGTGCGAAAAGATTGCTTCGGGAGAGTTCATGGCCTTCTTCCGGGCAAGAAGACTCAACCATTCACTCATGGACAAGCTGAAGGTGACATTGATTACACTTCATGCAGTGCTCAACGACGCAGAGGAGAAGCAGATTGTCGACCTTGCAGTCGGGATGTGGCTTGACGAGCTCAAAAATGCTGTGTTCGAAGCCGAGGACTTGGTGGATGAGATCGATACTGAAGCTTTGCGTCACGAGGTGAAAGATCAGACTAAGCAAACCCAGGTTTGCAACTTCCTTTCTACCTCTCGTAATCCTTTTAATTATAAAGGCATGAATGGTAGGATAGAGGAGTTATTTCAGAGGTTAGAACACCTTGCAGAACAGCGAAATCGCCTTGGTCTTAGAGAAGGTATTGGGCGCAATGTTTCACAAAGAACTCCCACAACTTCTGTAGTTGAGGAAGGATTCTGTCCTTATGGTAGGGATAAGGATAAAGAAAATATAAAAAAACTACCGCTGGTATCTGACAATGGAAGTAGCAGTAATTTTTCTGTAGTCCCTATAGTCGGAATGGGCGGGGTTGGTAAGACAACCCTTGCTCAACTCCTTTACAATGATGAACAAGTTAAAGAGCATTTTGACATTCATGCTTGGGTTTGTGTTTCCGAACAGTACGATGCTTTGAGGGTGATTAAGACCCTTATTGAGCAAATCACTGAGAAATCTTGTGATATCTCAGATATGAATTCCCTTGAAATTCGACCAAGGGAACAAGTAAAGAGGGAACAAGTGAGGGACGTCTCAGATATGGATTCCCTTGAAATTCGACTAAGGGAGCAAGTAAGGGGAAAGCCATTTTTATTTGTCCTGGATGACCTTTGGAATGAGAGCTATGATGACTGGGATCGTCTACGAACTCTTTTCACTTATGGGGCGAAGGGAAGCAAGGTCATTGTAACAACAAGGAGCAGACGTGTTGCATCCACCGTGCGCAATACTATTCCAATTCATGACTTGGAAAAATTGTCGGACGATGATTGTTGGTTGTTACTGGCAAAACATGCATTTAGAAATGAAAACTCTAGTGCACATCCAGACTTGGAAGAAGTTGGTAAGAAAATTGCACGTAAGTGCAACGGTTTGCCTTTAGCTTCAAAAACACTAGGGGGTCTCTTAGGTTGCAACCTAGACTACAAGGAATGGAATTACATATTGGATAGCAATCTTTGGGATCTTCGACACCCTAATAGTGTTCTTCCTTCTCTAAGATTGAGTTACCATTACCTTCCAAGTTACTTGAAACGATGCTTTGCTTATTGCTCAATTTTTCCAAAGGGCTATGAATTGGAAAAGGAAACTGTAATTCTACTATGGGTGGCAGAAGGTTTAATTCCACAATCAGATAGTGGGAATACAATGGAGGAGGTTGGTGAAGGATACTTTGACGAACTGTTATCGCGATCATTGTTTCAAAGACCAAGATTGGATCAACCAAGATTCACTATGCATGATCTCATCAATGACTTGGCTAAGTTTGTGTCTGGAGAGTTTTGTTTTAGGTTGGATCTGGAACTTTCACATGAAGCTCGTAAAAGAGTTCGCCACTTCTCGTATGTGAGAGGAAAGTTTGATACATCTTCAAAATTTCAGCCATTAGATGGAGTGAAGTATTTGCACACATTCTTTCCATTGTCTTTAACACCATATGACACAAGGGAAGGCGAAGTATATGTAAGCAATAAGGTTCAAGATGATTTTCTGCCAACACAAAAATATTTACGGGTAATATCATTGTCAAGATATGGAAATATCACTCACTTACCTGATTCCATTGGTAATCACATACACTTGCGCTACATTGATCTCTCTTATACGACAATTAAAAGGTTACCAGATTCAGTGTGTACCCTCTACAATTTACAAACTCTGTTGTTGTTAGGTTGTTATTCTCTTGTTAAACTGCCTGCAGACATGAGGAAATTAATTCATTTGCGTCATCTTGATATCGACAGAACTGGCATAAAAAAAATGCCTGTGCATATGGGTAGATTAAAAAGCTTGAGAACACTGACAGCTTTTGTGTTGGGGAAATCTACTGGGTCAAGCATTGCAGAACTGAGGGAGTTGTCGCACCTTCGAGGGAAAATTTCTATCTTGAATCTGGAAAATGTAGTCAGAGCTATTGATGCCTTGCTGAAGGATAAGAATGATCTCAATGAGGTAGAGTTGGAATGGGGGGGTTATAACGTTTTGCATGATTCCGTAAAAGAGAGACAGGTACTTGAAGGACTACAACCTTCGGTAAATTTGGTGAAACTAACCATCAGATTTTATGGTGGAACCAGTTTCCCGAATTGGGTGGGAGACTCGTCCTTCCCCAACCTACAAGTGATGCGTCTCATCCGTTGTAGTAATTGCAGTTCACTGCCACCAGTTGGTCGGCTACCTGCTCTCAAAGAGCTCTACGTAGAAGGGATGGAATTTGTTACGAGTGTTGGTGTTGAATTCTATGGGGGAAATCAACCATTTCAATCTTTAGAGAAGCTACAGTTCAGGAAGATGCCAAAGTGGGAGGAATGGCTGCCGAGTCCAAGTGGAGGTGAAAGTCCAGACTTTCCTCGTCTTAAGGAGCTGATTTTAGACGAATGTCGGAAGCTGAGAGGAAACTTGCCCACTCATCTTCCTTCCCTGGAGATACTTAGGGTCCGTCGATGTGAGGTACGACATTTGCCGATGGGGACGCTGCCGTGGCTTCAGATGCTTGAAACTAATTTTAATGGCGGGACAGAGTGGTTGTTGGAAATGGTGCACAACATTAATCGTCTTCAAAGTTTGACTTTATATGATTGTTCCTCACGCTTGTCGTTCCCAACAAATGGTCTGCCCACCACGCTGACGTCACTCCGAATTTACTTCTGCGAGAAATTAGAATTCCTATCACGTGAGATGATGGCCAAATTGACTTCCCTTCAGTCTTTGGATCTAACAGGGAGCTGTGATTCTCTGAGGTCGTTCCCTTTGGGCATTTTCCCCAACCTTTCATCTCTTTGGATCGAGGGTTGTGAGAATCTGGAATCCCTTTCAGTTGAAGGAGGAGCAGATGAAAATCTCAGCCATCTCAACTCCCTGTGTATTTGGGGATGTCCAAATCTTGTCTCTTTTCCCGACGGGGGATTGCCCACTCCCAACCTCACTTCCTTTACTGTCTACAAATGCGAGAATTTGAAGTTGTTGCCGGACCGCATGCACACCCTCACCGCCCTTCAACAATTGTGGATATCCTTGAGGAAGATGCCAAAGTGGGAGGAATGGCTGCCGCTGGGGGTGTCATTTGCACAAGGGGGTTTGCCTCCCAACCTACAATCATTATCTATCAGTGACTGTGAGAGACTGAGGCCTTCAGTGGAATGGGGATTGCAAGGGCTTGTCTCTCTTCGACAATTTCGGATCCAAGGAAACAAGGATCTGCTGGAGACGTTGCTCAATGAACAGCTGCTCCCTACCACTCTTCACACTCTCCGAATCTCTTCTGTATCGAATCTGAAATCTTTGGACGGAAAGGGACTTGAGCACCTCACTTCTCTTCAACACCTACAAATTGAAGGTTGCAGGAGTCTCAAATTCCTGCCAAAAGAGGGTTTTCCGGCGTCTCTTTCTTATCTGAGCATCTGGGATTGTCCTTCTCTCAAGAAGAGGCATCTGAAGAAGAGGTATGAGAAGGTAGCTGGCATTCCTTGCATAGAGATAGATGGACAAGTCAACATCTTGTGAGCTTTCTTTTCACTCTCTCCAACTCTCAACTCTCAACTCTCAAGACAAAAGCCAGGTACTATTTTATTTATTATTAAATTGATTGTCCTCAGCAATATTCCTTCTTAAATTAAAGTTTCAGAGTCTAATCCCGATGAAATTACAGGAGAGTGGCGAGGGGAGTGAATTATTTCTAGTCTGATACTGTGGAACTACTTGGGGGTCGATATATATGATTCTCCTGCATGACAAGAGGTAAAACCCTGGATGATGCTTTTCTCGTACTTGTCTCGTTTGCGACATAACTCTGATCTTCTGCTTGTGCGATGGGACAAACAGGTATATCGGATTATCCAATGGTGCTCTGATTTTCTGGACTGTCAAGTTTGAAATCTATTGCATGGAAATGGACTTACACCCCCTCCCACTCTCGCAATTCCTGACGGGACAGGGACCTCTAGACCTCAGCTCTCGTCAACAGCTATATAAAGATTGAATGTATCTGGGACTTCGTCGGTCCAGAGAGAAAACTATTGAACTGCAAAGACAGGATTATTGGAGGGAAAATGATGTTAGCTTACACCAAACACTCAGGTACGTACTTGTGTATATATATACTGCTGTGGTTTCCATATGGCGGAATGCTTACTCATCTTTCAACGCATCTGTCATCTTGTGGTAGGTGCATATATATATGTTTCTCTGCAAACACAATGGTTGGAGAGAGCATGGCTTATTGGCACCGCTTGCTAGAATGCCAGTGTACTAGACTTGGTGGCTGGCTGCTGCGTCTACAGATTTCAGTGTTAGTAGTTGAACACTTTGAGTGTAATTTGTTCTTCCTTTTGGTAACAATGTAATTCAACTATGCAATCAGTCAGGACAACACTATGGGACTAACGTATTTGTTGGCTTTATTGATGCAGATGGCAACTCTGGGATTGTAAAGATAGGATTATATACAGCCAACGATTTAAACATGCATCAATTAGTTGTCCTTGAATGGTGCTAGCTCCAGCTATCTGGCATGAATATAATTCTCCTTTAATCGGAGGGGTAACCCCTGATATGATGTTTTTTTTTTTTATTATACTTTTTATTAGTTTGAATATGAGAGGCATGCCTTTTCATCTTCACTTGATGTGACTCTCATCTACAAATGGGCGCAGATATGCTTTTGTACAGACAGAGTGCGCCTGATCTTTCGTCATGCTTACGGATGTTGGTATTCGAGTAAATGATACTACTAGAATAAGGGGTTGGCTGATGTTCTACGGATTTCACAAGAATGATACTTCTTACATTGAGCACTGCGGATGAGCGGTAATTTCTTCGTCTTTTGTTTTTAAGTTCCATTTGTTTGTTTTCTAAGATACATGTGTCAATAATAATTTCTTCATCTTTGAATTTAGGAGTAAATTTTTAATCTGAGGTATGAAAAAGGAAAGCAGTTGAGTTGGCATCCTACTGACGTGGATTTGAGAGAAAACATGCTTTTCACAGTTTGATTTGGAATGAAATGGTAGAAAGTGTGTGAAGGTATAGCTCTGCGTTCCTTTCCTACATTTTCATCAAAACTTGGCATCCACATACTCACCTTACAGAAAAATATCTTCATGTAGGTCCACTGGAGATATGTTTCTCTCTACTAACACAACAGTTGAAGAGTGCCTAATGGCTGAGCTTGCTTGAATGCCAGTATGTACTGCAGATCAGCTGTAAATTAATTTACTTTCTCACTTTTTCTATCTTCAGTTTGCCTTGTCTATATTGCATTTATATATCAGTCTTTTTCTTTGACAGTTCAATTCAACTATATGGTAGGTCAGGACAATGTGATGGTAGTAGCAGGTATATTGGTTTCATTGATGCAGCGAGCAAACAGAGTAAACCTGTAAAGATAGGATTATTAATTGGTGCTCTGGTTTTCTGTCAAGTTTAAAATCTTTGGACAGAAATGGACATTCAACAGGGACCTGCAGACGTCAGTTCTCGTCAACATCTATATAAAGATTGAATGTATGTGGGACGTCATTGGCCTAGAGAGAAAACTATTGAACAGTAAAGATAGGGTAATCAGAGGGCAAACGATGTTAGCTTACATCAACCACTTAG
>pear circRNA 0000070
GACAGTATCATCAAATATAATAGCAACCGGTTTTAGCTTACATATCAATTACTAGTTGTTGATTGGTGCGGCGGCAATCTCTCGCATATATGATTCACCCTGCATGGGCTCGTTGATGATGTTTTTGTTTCTCCGATGTACTGCTGTGGTTTCCATACGGCGGAATGCTCGCTCATCTTCCAATGCCTCTGTCATCTTGAGGTAGGTGTATACACAAATGTTTATATACAAACACAATGGTTGAAGAGAGCATGACTTATTGGCACCGCTTTCTAGAATGCCAGTGTTACTCGACTCAGTGGCTGTCTGCTGCCGCGCCTACAGATTTCGGTGTAAGCAGTTGAACACTTGAGTGTAACTTATTCTGCCTTTCTGTAACAGTATAATTCAACTATGCTATCAGTCAGGACAACACAATGGGACTACATATATGTAGGCTTTATTGATGCAGATGGCAACTCCGGAATGGTAAAGAAAGGATCATCTACTGCCAACAATTTAAACATGCATCAATTAATTGTCCTTGAATGGTGCTACTCCAGCTATCTGGCATGAATATAATTCTCCTTTAATCGGAGAGGTAACCCCTGGAACGATGTTTTTTTCTTTTCCCTTTCTAAATACTGTTTATAGTTTGAATATGAGAGGCATGCCTTTTCATCTTCTCTTGATGTCACTCTCATCTTCGCATGGGTGCAGATTTGTGCAAACAAAGTGGTTGAACAGCGCGCTTGATCCTTGTAGCACTGTCATCATGCTTGCGTCTGTTGATATTCCAGTAAATGAGCTTTCCACCACTTTTTTTTGTTTTAAGTTCCATTTGCTTGTTTTAAAGATAAATTTATCAACAATAATTTCTTCATCTTTGAATTTAGGAGTATCTTGTTAGGCTGAGGTATGAAAAAGGAAAGCATTTGAGTTGGCATCCTATTGAAATGGATTTGAGAGATAATATGGTTTTCACAGTTGGATTTAGAGAAACTGGTAAAAAGCGTGTGAAGGTAAAGCTCTGCGTTCTTTTCCTACATTTTCATCAAAACTCAAAATCCGCGTACTCTCCTTAAAGAAAAATATATACCACATACTTTAAATGAAATTGTTCCTATTATTGCTGCATATGAACATGTTTTCTCCCGGAAGTGATCTAAAGGAACCGAGAGGTTATAGCATTCTTCTCACCATTGTGGATTTCATGAGCAATCAAGAGAATATTCAAAGTTGCATTTGGACTCGGAGGTTTGTTTTCTATATATTAGCGTGTGTGATGTCTTGTGATGTCGTGTGACTTGCATAGCAAGCTAACAAACGAAGAAAAAAATTATTTAAACATTGCAAGTTCACTCAGTTTGATGGTAAAGTTGGGAAAGTTGGAGGCGAGGCATGAAAATGACCAGGTATATGTTGACATCATGTGTTGGTCTAGGATGTTTGTTGGGATCGATGTGTGACAGTTGTAGGCCAATTTAAGAGATACTATTGTAGGCCGATTCCAAATTGTATGTCGACAATGAGATCCACTAATTTTTAGATCTTCACATTTATGCAAAAAACCACTCAAATTACAAATCATATAACCACTCAATTAAGTTGGTTGTCATTAGGGCTTTCTTCAAATATCTTGCTTGTTTATTTTCTTCACTATAATTAAAAGTGTCAATGATTTTCAATATGTATAATTTTTTTTTTTTGGAAAAGATGATCTTTGAACAATTTAGTAAATGACAAATGATTTGAATAATTAAAATAAAATTCAAAGCGGGACCCACAAGGTGTCTACACACCTTTGAGGAAGGATTTGAATTCCATATGGATTCAAATTGTGAGGATTTTAGAGAAATGAATCTTCGTCGGATTCTTTTTTCCTAATCCATCAAATCATGGAATTCGTTCCGTTGAAATTTGATCTAATGGCTACAAACAGAGGAACACTTTAAAGTTATAGTAACTTCAACCGTTGGATCAAATTTCAATGACACAAATTTCCTAATTTAGTGGATTAGGAGAAAGGGATCCGGACATGATCCATTTTTGGGATTCTAGGAATCTTTATATCTTAGTCATTTATATTATATCGTAGGATTAGAAATCACTTGAATTTTTTTTAATTTAAAATTAAACATAAATAATATATGATGAAAACTATTTATCGTATACGATGAACATCTACGTTAAGAGGTTTCTTAAAATTTTCACAAAAAGTAACCGAAAGGGATCCCATCCTTTGAGGGATATATTATATACACACACCCGCACATCACAAACCAGACACACATTTATAAATTTTCTATCACCCCTCGAAAGAACCAAGAAGCAAAAGTTAAAAAGCAAAAGTTAAAAAGATAGATGCTTTCTGTAAAGCACAACCACCAGCTATTGTCCACAACTTTATCATCCCCACGGTCCACTGACGAAGTAAACCTATATAATCTTAAACAGGCTTTTCTACTTCCTCTGTTCCACACCTGAAAATTTGAAACGGAATTTCTATTTCCCAACTTCCTTTTGCAAAGCAGATCGAAAATGGCTTTGGTTGGAGAGGCTTTGCTCTCTTATATAATGAATCAGCCATAAAATAATATCGAACTCATAATTTAAAGTAGAAAAACCGAACACTTCCTAATTTCTAGTTAAAATGACTATACCACCAAACCGCGTAACGTTGCAAGAGACATCTCATGCATGTCTGCAGAATTATTGGTACAAGATCAACGCATTAATGTGTAGGGTTTAATCGTTATATGTGCTAGCAGTCATATTTCATTCAACAAAATTTATTTGCAGAAGCATATCAAGCGATAGAAATTATCAAAATTGATACCTTATATGAACGATATTATAATACATGAATTAGTTGAATAATGAATTTTATTCATAATTTCATTCTCTTGTCAACTTAAAGTTCAGATTCATTCTCAACCGTGTGATAAAAGTACAAAATCTTTACGAGGAACTAAAATTAAAAAAAGAATAGCTACAACTGTAATTATTGTGGGGATCAAAATCAAAATCAAAATTTTGTGTTTATGATTTTCTTTTTGTATAAAACACCTTAGCAATGAAGGATATTGTTCGACACATTTAAACAAATAGTAGTTTAACACGTACACAATAATACCTCATTCAAAATAAGGTGGTATACTTCATGTTGAATGCTTAATACCAACGTGTTGCCGCGGGTTTGAAGTTAAGATAAGATGTTAAAAATGAAAAAATTTCGGTTACAAAATAGGAACAACGATAACAACAATGAATTTGGAAAAACGTTAACTGGAAAAGGTTAAATTTATATAATATAAAGATACAAATTATAGTTATCCATTATATTGTAGCAGTTGTATGTAGTTCTGGACCAAGAGGATTACATTCAATTATAAAAAATAGAAATTCCTAGTATAAAGATACAAAAAACATTATAATAATTGAATTTCTTCTAATAACCCTATTTAATATACTGTGTTCCAGCTTTTGCATACAAAAAATGAGAAGATGTTGTTGTTCTGGCTGTGTGGTTTTGCAAAAAGCAGAGCAAAACCAAAAAATATAACAACTTGGAAGCACACTAACCTAATCATTGTTTCCAGTGATGGCGGTGTGGCTTTGCAAAAAGTAGAGCAAAACCAAAAAATAAAATAACCAAAGGCAAGGTGGAAAACAGCGGAGCTTCTCACAATTTTTAATATTTGGTTTCCATGCATTCAAAATTTTTTATAACTTTTTATTGTGTCATGTGCCACAAACCTGTATTAACTTATATTTTTAAATATTTGTTGTCAAATTTTTATTATTATTTTATATTTCTTTGTGCCCACACTCTGCATTTAAATGTTTTTATAATATTTTATTGTGTTCTGTTCCTCAAACCGTGTTCCGTGCCACCAACCGCAGGAGACTCGGCGTGGAAGACAAAAAGCCGAGCAAAATAAAAAAAATAAAATATTCAAAAGGCAAAGCAATGGGGATGGGTTTCTCACGATTTTTAATAATTATTTTGTTCTTTCATTCAATGTTTTTATAATTTTTTATTGTGTTATGCGTCACAAACCATGTGGCCTGATTTAAATCATATTTTTTAAATAATTTTTTGTCAGTTTTTTAATTAATTATTTTATTTTTCTTTGTGCCACAACTCTAGATCATAGACACGCAACTTTGAAGGACAAAGGATGATCAACACGTGGCAGTCATGGGTAATACAGATATTTTATTGTGTGAAGTAGGCAACAAAATGGTAATGGACAAAAAAATTTAAGGGTATTCCCGTCCTTTTATTATTGTTAAACAGTGCTAAAAGTCAAGTATATATAATTTATAAATTTTCTATGACCCCTCGAAAAAACCAAGAAGCAAAAGTTAAAAAGCAAAAGTGAAAAAGATAGATGCTTTCTGTAAAGCACAACCACCAACTGTTGTCCACAACTTTATCATCCCCATGGTCCACTGACGCGGTAAACCTATATAATCTTAAAAAGGTTTTCCTACTTCCTCTGTTCCTCACCTGAAAATTTGAAACGGAATTTCCATTTCCCAACTTCCTTTTGCAAAGAAGATCGAAAATGGCTTTGGTTGGAGAGGCTTTGCTCTCTTATAGAATGAATCAGCTATAAAATAATATCGAACTCATGATTTAAAGGAGAAAAGTCGAATACTTCCTAATTTCTCGTTGAAATGACTACGCCACCAAACCGCGTAACGTTGCAAGAGACATCTCATGCATGTCTGCAGAATTATTGGTACAAGATCAACGCAGTAATGTGTAAGGTTTAATCATTATAGATGCTAGCAGTCATATTTCATTCAACAAAATTTATTTACAGAAGCATATCAAGCGATAAAAATTATCAAAATTGATTCCTTATATGAACGATATTATAATACGTGGATTAGCTGAATGATGAGTTTTATTCATAATTTCATCCTCTTGATCAACTTAAAGTTCAGATTCATTCCAAACACGTGAGATGAAAATACAAATTCTTTACTAGGAACTAAAAATAAAAAAAAATAGATACAACTGTAATTATTATGGGGATCAAAATCAAAATTTTGTATTTATTATTTTCTTTTTGCATAAAATACCTTAACAATCAAGGATATTGTTCGACTCATTTAAACAAATAGCTGTTTAACACATATACAATAATAACTCATTGAAAATAAGATGGTATAATTCATTTTGAATGCTTTTGATGAACTTTCAGTCCTAACATGACCACCACCAAAATACACAGGAAAATGTCATCCAACCGACATATTATTCTTTTACCCTCTACTTTACTGAAATTTCATCAAAGCACCTCCACCAAGTACCACTATGTTTGCCGAGTGTGGTCCACTGCATTATTGACCAAAAAATAGCAAGTCGTCTCACTGATCTTGAAGTAAGTTGAGCCATATAATAATCTTAACAGGCTTTCCTAGTTCTTTACTTGAATTTCAGCACCTCCACCAAGTACCACTATGTTTGCCGAGTGTGGTCCACTGCATTATTGACCAAAAAATAGCAAGTCGTCTCACTGATCTTGAAGTAAGTTGAGCCATATAATAATCTTAACAGGCTTTCCTAGTTCTTTACTTGAATTTCACAAAGAATTTTCAGTTTTTCAACTTCAAATACTCGATCAAAATTAGTCCTTTTGCCACGAAGAGAAAATGGCTTTGGTTGGAGAGGCTTTGCTCTCCGGTTCGATCCAGATGCTGTGCGAAAAGATTGCTTCGGGAGAGTTCATGGCCTTCTTCCGGGCAAGAAGACTCAACCATTCACTCATGGACAAGCTGAAGGTGACATTGATTACACTTCATGCAGTGCTCAACGACGCAGAGGAGAAGCAGATTGTCGACCTTGCAGTCGGGATGTGGCTTGACGAGCTCAAAAATGCTGTGTTCGAAGCCGAGGACTTGGTGGATGAGATCGATACTGAAGCTTTGCGTCACGAGGTGAAAGATCAGACTAAGCAAACCCAGGTTTGCAACTTCCTTTCTACCTCTCGTAATCCTTTTAATTATAAAGGCATGAATGGTAGGATAGAGGAGTTATTTCAGAGGTTAGAACACCTTGCAGAACAGCGAAATCGCCTTGTTCTTAGAGAAGGTATTGGGCGCAATGTTTCACAAAGAACTCCCACAACTTCTGTAGTTGAGGAAGGATTCTGTCCTTATGGTAGGGATAAGGACAAAGAAAATATAAAAAAACTACTGCTGCTATCTGACAATGGAAGTAGCAGTAATTTTTCTGTAGTCCCTATAGTCGGAATGGGCGGGGTTGGTAAGACAACCCTTGCTCAACTCCTTTACAATGATGAACAAGTTAAAGAGCATTTTGACATTCATGCTTGGGTTTGTGTTTCCGAACAGTACGATGCTTTGAGGGTGATTAAGACCCTTATTGAGCAAATCACTGAGAAATCTTGTGATATCTCAGATATGAATTCCCTTGAAATTCGACCAAGGGAACAAGTAAAGAGGGAACAAGTGAGGGACGTCTCAGATATGGATTCCCTTGAAATTCGACTAAGGGAGCAAGTAAGGGGAAAGCCATTTTTATTTGTCCTGGATGACCTTTGGAATGAGAGCTATGATGACTGGGATCGTCTACGAACTCTTTTCACTTATGGGGCGAAGGGAAGCAAGGTCATTGTAACAACAAGGAGCAGACGTGTTGCATCCACCGTGCGCAATACTATTCCAATTCATGACTTGGAAAAATTGTCGGACGATGATTGCTGGTTGTTACTGGCAAAACATGCATTTAGAAATGAAAACTCTAGTGCACATCCAGACTTGGAAGAAGTTGGTAAGAAAATTGCACGTAAGTGCAACGGTTTGCCTTTAGCTTCAAAAACACTAGGGGGTCTCTTAGGTTGCAACCTAGACTACAAGGAATGGAATTACATATTGGATAGCAATCTTTGGGATCTTCGACACCCTAATAGTGTTCTTCCTTCTCTAAGATTGAGTTACCATTACCTTCCAAGTTACTTGAAACGATGCTTTGCTTATTGCTCAATTTTTCCAAAGGGCTATGAATTGGAAAAGGAAACTGTAATTCTACTATGGGTGGCAGAAGGTTTAATTCCACAATCAGATAGTGGGAATACAATGGAGGAGGTTGGTGAAGGATACTTTGACGAACTGTTATCGCGATCATTGTTTCAAAGACCAAGATTGGATCAACCAAGATTCACTATGCATGATCTCATCAATGACTTGGCTAAGTTTGTGTCTGGAGAGTTTTGTTTTAGGTTGGATCTGGAACTTTCACATGAAGCTCGTAAAAGAGTTCGCCACTTCTCGTATGTGAGAGGAAAGTTTGATACATCTTCAAAATTTCAGCCATTAGATGGAGTGAAGTATTTGCACACATTCTTGCCAGTGTCTTTAACACCATATGGCACAGGGGAAGGCGAAGTATATGTAAGCAATAAGGTTCAAGATGATTTTCTGCCAACACAAAAATATTTACGGGTAATATCATTGTCAAGATATGAAAATATCACTCACTTACCTGATTCCATTGGTAATCACATACACTTGCGCTACATTGATCTCTCTTATACGAGAATTAAAAGGTTACCAGATACAGTGTGTACCCTCTACAATTTAGAAACACTGTTGTTGTTAGGTTGTTCTTCTCTTGTTAAACTGCCTGCAGACATGAGGAAATTAATTCATTTGCGTCATCTTGATATTGGCGGAACTCACATAAAAGAAATGCCCGTGCATATGGGTAGATTAAAAAGCTTGAGAACACTGACAGCTTTTGTGTTGGGGAAATCTACTGGGTCAAGCATTGCAGAACTGAGGGAGTTGTCGCACCTTCGAGGGAAAATTTCTATCTTGAATCTGGAAAATGTAGTCAGAGCGATTGATGCCTTGCTGAAGGATAAGAATGATCTCAATGAGGCAGGGTTGGAATGGGGGGGTTATAAGGCTTTGCATGATTCCGTAAAAGAGAGACAGGTACTTGAAGGACTACAACCTTCGGTAAATTTGGTGAAACTAACCATCAAGTGGTATGGTGGAACCAGTTTCCCGAATTGGGTGGGAGACTCGTCCTTCCCCAACCTACAAGTGATGCGTCTCAGCGGTTGTAGTAATTGCAGTTCACTGCCACCAGTTGGTCGGCTACCTGCTCTCAAAGAGCTCTACGTAAAAGGGATGAAATTTGTTACGAGTGTTGGTTTTGAATTCTATGGGGGAAATCAACCATTTCAATCTTTAGAGAAGCTAGAGTTTAGGGAGATGCCCAAGTGGGAGGAATGGCTGCCGAGTCCAAGTGGAGGTGAAAGTCCAGACTTTCCTCGTCTTAAGGAGCTGATTTTCGACCAATGTCCGAAGCTGAGAGGAAGCTTGCCCACTGATCTTCCTTCCCTGGAGATACTTAGGGTCAGTCGATGTGAGGTACTACATTTGCCAATGGGGACGCTGCCGTGGCTTCAGATGCTTGAAACTAATTTTAATGGCGGGACAGAGTGGTTGTTGGAAATGGTGCACAACAGCAATCGTCTTCAAAGTTTGACTTTATATGGTTGTCTCTCACGCTTGTCGTTCCCAACAAATGGTCTGCCCACCACGCTGACGTCACTCCGAATTATCTTCTGCGATGAATTAGAATTCCTATCGCGTGAGATGATGGCCAAATTGACTTCCCTTCAGTCTTTGGATCTAGCAATGAGCTGTGATTCTCTGAGGTCGTTCCCTTTGGGCATTTTCCCCAACCTTTCATCTCTTTCTATAAGTCATTGTGGGAATCTGGAATCCCTTTCTGTTGAAGAAGGAGCAGATGAAAATCTCAGCCATCTCAACTCCCTGTCTATTAGGCATTGTCGAAATCTTGTCTCTTTTCCCGACGGGGGATTGCCCACTCCCAACCTCACTTCCTTTTTATTAAGGTAATGCGAGAATTTGAAGTTGTTGCCGGACCGCATGCACACCCTCACCGCCCTTCAAAGATTAACGATAGAAAAGCTTCCAAATGTGGTGTCATTTGCACAAGGGGGTTTGCCTCCCAACCTACAATCATTATCTATCAGCTGGTGTGAGAGACTGAGGCCTTCAGTGGAGTGGAGATTGCGAGGACTTGCCTCTCTTCAACAATTTCGGATCTCAGGATACAAGGATCTGGTGGAGACGTTGCTCAATGAACAGCTGCTCCCTGCCACTCTTCACACTCTCCGAATCTCTTCTGTATCGAATCTGAAATCTTTGGACGGAAAGGGACTTGAGCACCTCACTTCTCTTCAACACCTAGACATTTCAGACTGCGAGAGTCTCAAATTCCTGCCAAAAGAGGGTTTTCCGGCATCTCTTTCTTGTCTGAGAATCTGGAATTGTCCTTCTCTGAAGAAGAGGTATCTGAAGAAGAAGAGGTATGAGAAGGTAGCTGGCATTCCTTGCATAAAGATAGATGAAGAAGTCAACATCTTGTGAGCTTTCATTTCACTCTCTCCAACTCTCAACTCTCAACTCTCAAGACAAAAGCCAGGTACTATTTTATTTATTATTAAATTGATTGTCCTCAGCAATATTCCTTCTTAAATTAAAGTTTCAGAGTCTAATCCCGATGAAATTACAGGAGAGTGCGAGGGGAGTGGATTATTTGTAGTCTGATACTGTGGAACTACTTGGGGGTCGATATATATGATTCTCCTGCATGACAAGAGGTAAAACCCTCGATGATGCTTTTCTCATACTTGTCTCGTTTGCGACATAACTCTGATCTTCTGCTTGTGCGATGGGACAAACAGGTATATCGGATTATCAAATGGTGCTCTGATTTTCTGGACTGTCAAGTTTGAAATCTATTGCATGGAAATGGACTTACAACACCTCACACTCTCGCAATTCCAGACGGGACAGGGACCTCTAGACCTCAGCTCTCGTCAACAGCTATATAAAGATCGAATGTATCTGGGACTTCGTCGGTCCAGAGAGAAAACTATTGAACTGCAAAGACAGGATTATTTGTAGGTTTGTTTTCTATATATTAGTGTGTGTGATGTTGTGTGACTCGAATAGCAAGTTGATAAACGAAGAAAAGAAAATTATATGAACATTGCAGGTTCACTCACTCTATATGTAGGCGATCTGTTGATTCGTTAACATATCTTGCATTCGTTGCATAAAGATAGATGATGAAGTCACCATCCTATGAGCTTTCACTTCACCTCTTCAACTCTCAACTCTCAAGATGAAGCCAGGTAATTTTTTATTTATTGTTATATTGATTGTCCTCAGCAATATTCCTACTTAAATTCAAGTTTCAGAGTCTAATTCCAATGAAATTACAGTAGAATGCGAGGAGACTGACTTCTTTGCAGTCTGATACTGTGGAACTACTTGGGGTGGATGTACATGATTCTCCTACATGGGAAGATGGTTTTTCATACTTCTCTCATTTGCGCACAACAGTTGAATAGTGCCTCATGGCAGTGCTTTGCTTGAATGCCAGTAAGTATGTTGCGTCACTAGATAAAGAGGCTGGTTGTTGTGCTATGGATTTCACCGGTTGAACATTGCAGATCAGATGTAAATTGTAATTTACTTTCTCTCACTTTTTCTCTCTTTGGTTTGCCTTTTCTCTATTGCAGTTATATTAGGGATCAGTCTTTTTCTTTAACGGTTCATTTCAATTATATGCTAAGTCAAGAAAAAGTGAAGAGACTAACAGATATATCGGTTTCATTGATGCATTGAGCAAACAGCCTAAACCTGTAAAGATCGGATTATCAAATGGAGCTCTACTGGACTATCAAGTTTGAAAATTTTGGATGGAAATGGACGTTCAAAACCTCCTGGACTCTCAACTCTATTAAGAGAGCACAGCTTATTGGCACTGCATGCTAGAATGCCAGTAGTACTAGACTCGGTGGCTGGCTGCTGCGCCTACAGATTTCAGTGTAAGCAGTTGAACACTAGAGTGTAATCTGTTCTTCCTTTATGTATCAATGTAATTCAACTAAGGTACTATATCCTTGAAATATGAATGTTTACCTTTTGTTTAGTTATTGGATTGTCTTTTGTAGGCTAACTTGCATCTTTGTGGAACTTAAGAATGATCAGAAAGGCTAATGACACTACCTACCCCACAGAGAGAGCTTAACCTCTATGAATTATTTGTGGCAAGAGCGGCTAGATAAACTGCCTGTAAAAGTTTTTTTGAAGTCATTGACTACATTGAAGGAAAAAAAAAGATTTTCTTGGTACCATTGAATAACAATGTTAGCTTTTCCTCCATGTTTCAAATTCTAGTTTCTCATTTTCTTTTTTTAATTCTGGAAATTGAATTTAGTTTAAGACGTGCCAGATGCCCTGTATATCTAGCATTTCACTTGTGTTGCTTTGCCTTTTGTAGAAAGCATTCCGAAAGGTTTATGAGTGGAAGTTCATGAACTGTCTTGAGCTCTGGACTGGAGCTGTCTCTTCCTATGGCACAGGACCTGAGTTTAGGGCTGTTGCGTATCCCCTAGCTGAAATAATTAATGGGGTAGCCCATCTAGTTCCAACTGCTAGATACTTTCCCCTCAGATTGAGGTGTATTAGAACGCTTAATCACAGTGCTGCTTTGACAGGTACTTTCACTCCGGTTTCTATGCTGCTTTTGGACATGCTTGAGATGAAAGAGTTGAACAGACCCACCAATGGTGGTGTTGGCAAAGCTATTGATTTGCGCACTGTTCTGAAGGTGTATTTTAGTGTGGACATTCTTCTCTTCTTCAAATTCAATACTACATTGTTATTGTTTTTGGGAGTTTGAGGGGAATGTGTGTTTTCTATTGTAGACGAGCTTGCTGAACATTTAGCTCACTGGAGCTATTCTGTCGCTTTCCCCGAGTTGTCTTTTATTTAACAAGGTTTAGAGGTTTCGGAAATCAATGAGGGAGCTTATTTGTCAGGTATGTGGTTAGAGTGGAAGAGTCTAGTGACCACATGTGCTCTGCTCCCATGCCCGAGCTTGAGATGTGTGGACTATCGATTTGTTGAAGAAGTTTTTTATTTTACTGTTTCATCTGTTAATAATTACGTCTTTTAAATGTTGGAAAACCTTGTTGTACATAGCTAATGTTTCAGCTCTTCCATATCCCAGAGCTGAACCACCCAAAGATGTGAAAAAGAAGAAAAGGAAGCGAAAGACTGAGTGCCAGGACCAAGTAGCCATGGATGAAGATATTGTTCAGGAGTTGGTACTCAGTTCTGATGAAGAAGACAGGTCTTTAGCGACACCTCTTCGGCTGATGAAGATGGAGTGGAGAAACCAGCTCCTTCGAAGCTGGAAAGCAAGAAGCCGAAACGCTCTACAAGTAAATAAAAAAAGAATGCAAAACCTCAAGCAAAAAGGTCAAGGAAGAGAAAGACGGCTAACCGAAGAGACCCAAGTTTCTCGTGCGCCCGTCCGATCGTCTCCATTGTCTTGTTGTACGTACTTGGAAGTTATGCATGAAGTTCCTGTTTGAATGGCTTTGGTTGGAGAGGCTTTGCTCTCCGGTTCGATCCAGATGCTGTGCGAAAAGATTGCTTCGGGAGAGTTCATGGCCTTCTTCCGGGCAAGAAGACTCAACCATTCACTCATGGACAAGCTGAAGGTGACATTGATTACACTTCATGCAGTGCTCAACGACGCAGAGGAGAAGCAGATTGTCGACCTTGCAGTCGGGATGTGGCTTGACGAGCTCAAAAATGCTGTGTTCGAAGCCGAGGACTTGGTGGATGAGATCGATACTGAAGCTTTGCGTCACGAGGTGAAAGATCAGACTAAGCAAACCCAGGTTTGCAACTTCCTTTCTACCTCTCGTAATCCTTTTAATTATAAAGGCATGAATGGTAGGATAGAGGAGTTATTTCAGAGGTTAGAACACCTTGCAGAACAGCGAAATCGCCTTGGTCTTAGAGAAGGTATTGGGCGCAATGTTTCACAAAGAACTCCCACAACTTCTGTAGTTGAGGAAGGATTCTGTCCTTATGGTAGGGATAAGGATAAAGAAAATATAAAAAAACTACCGCTGGTATCTGACAATGGAAGTAGCAGTAATTTTTCTGTAGTCCCTATAGTCGGAATGGGCGGGGTTGGTAAGACAACCCTTGCTCAACTCCTTTACAATGATGAACAAGTTAAAGAGCATTTTGACATTCATGCTTGGGTTTGTGTTTCCGAACAGTACGATGCTTTGAGGGTGATTAAGACCCTTATTGAGCAAATCACTGAGAAATCTTGTGATATCTCAGATATGAATTCCCTTGAAATTCGACCAAGGGAACAAGTAAAGAGGGAACAAGTGAGGGACGTCTCAGATATGGATTCCCTTGAAATTCGACTAAGGGAGCAAGTAAGGGGAAAGCCATTTTTATTTGTCCTGGATGACCTTTGGAATGAGAGCTATGATGACTGGGATCGTCTACGAACTCTTTTCACTTATGGGGCGAAGGGAAGCAAGGTCATTGTAACAACAAGGAGCAGACGTGTTGCATCCACCGTGCGCAATACTATTCCAATTCATGACTTGGAAAAATTGTCGGACGATGATTGTTGGTTGTTACTGGCAAAACATGCATTTAGAAATGAAAACTCTAGTGCACATCCAGACTTGGAAGAAGTTGGTAAGAAAATTGCACGTAAGTGCAACGGTTTGCCTTTAGCTTCAAAAACACTAGGGGGTCTCTTAGGTTGCAACCTAGACTACAAGGAATGGAATTACATATTGGATAGCAATCTTTGGGATCTTCGACACCCTAATAGTGTTCTTCCTTCTCTAAGATTGAGTTACCATTACCTTCCAAGTTACTTGAAACGATGCTTTGCTTATTGCTCAATTTTTCCAAAGGGCTATGAATTGGAAAAGGAAACTGTAATTCTACTATGGGTGGCAGAAGGTTTAATTCCACAATCAGATAGTGGGAATACAATGGAGGAGGTTGGTGAAGGATACTTTGACGAACTGTTATCGCGATCATTGTTTCAAAGACCAAGATTGGATCAACCAAGATTCACTATGCATGATCTCATCAATGACTTGGCTAAGTTTGTGTCTGGAGAGTTTTGTTTTAGGTTGGATCTGGAACTTTCACATGAAGCTCGTAAAAGAGTTCGCCACTTCTCGTATGTGAGAGGAAAGTTTGATACATCTTCAAAATTTCAGCCATTAGATGGAGTGAAGTATTTGCACACATTCTTTCCATTGTCTTTAACACCATATGACACAAGGGAAGGCGAAGTATATGTAAGCAATAAGGTTCAAGATGATTTTCTGCCAACACAAAAATATTTACGGGTAATATCATTGTCAAGATATGGAAATATCACTCACTTACCTGATTCCATTGGTAATCACATACACTTGCGCTACATTGATCTCTCTTATACGACAATTAAAAGGTTACCAGATTCAGTGTGTACCCTCTACAATTTACAAACTCTGTTGTTGTTAGGTTGTTATTCTCTTGTTAAACTGCCTGCAGACATGAGGAAATTAATTCATTTGCGTCATCTTGATATCGACAGAACTGGCATAAAAAAAATGCCTGTGCATATGGGTAGATTAAAAAGCTTGAGAACACTGACAGCTTTTGTGTTGGGGAAATCTACTGGGTCAAGCATTGCAGAACTGAGGGAGTTGTCGCACCTTCGAGGGAAAATTTCTATCTTGAATCTGGAAAATGTAGTCAGAGCTATTGATGCCTTGCTGAAGGATAAGAATGATCTCAATGAGGTAGAGTTGGAATGGGGGGGTTATAACGTTTTGCATGATTCCGTAAAAGAGAGACAGGTACTTGAAGGACTACAACCTTCGGTAAATTTGGTGAAACTAACCATCAGATTTTATGGTGGAACCAGTTTCCCGAATTGGGTGGGAGACTCGTCCTTCCCCAACCTACAAGTGATGCGTCTCATCCGTTGTAGTAATTGCAGTTCACTGCCACCAGTTGGTCGGCTACCTGCTCTCAAAGAGCTCTACGTAGAAGGGATGGAATTTGTTACGAGTGTTGGTGTTGAATTCTATGGGGGAAATCAACCATTTCAATCTTTAGAGAAGCTACAGTTCAGGAAGATGCCAAAGTGGGAGGAATGGCTGCCGAGTCCAAGTGGAGGTGAAAGTCCAGACTTTCCTCGTCTTAAGGAGCTGATTTTAGACGAATGTCGGAAGCTGAGAGGAAACTTGCCCACTCATCTTCCTTCCCTGGAGATACTTAGGGTCCGTCGATGTGAGGTACGACATTTGCCGATGGGGACGCTGCCGTGGCTTCAGATGCTTGAAACTAATTTTAATGGCGGGACAGAGTGGTTGTTGGAAATGGTGCACAACATTAATCGTCTTCAAAGTTTGACTTTATATGATTGTTCCTCACGCTTGTCGTTCCCAACAAATGGTCTGCCCACCACGCTGACGTCACTCCGAATTTACTTCTGCGAGAAATTAGAATTCCTATCACGTGAGATGATGGCCAAATTGACTTCCCTTCAGTCTTTGGATCTAACAGGGAGCTGTGATTCTCTGAGGTCGTTCCCTTTGGGCATTTTCCCCAACCTTTCATCTCTTTGGATCGAGGGTTGTGAGAATCTGGAATCCCTTTCAGTTGAAGGAGGAGCAGATGAAAATCTCAGCCATCTCAACTCCCTGTGTATTTGGGGATGTCCAAATCTTGTCTCTTTTCCCGACGGGGGATTGCCCACTCCCAACCTCACTTCCTTTACTGTCTACAAATGCGAGAATTTGAAGTTGTTGCCGGACCGCATGCACACCCTCACCGCCCTTCAACAATTGTGGATATCCTTGAGGAAGATGCCAAAGTGGGAGGAATGGCTGCCGCTGGGGGTGTCATTTGCACAAGGGGGTTTGCCTCCCAACCTACAATCATTATCTATCAGTGACTGTGAGAGACTGAGGCCTTCAGTGGAATGGGGATTGCAAGGGCTTGTCTCTCTTCGACAATTTCGGATCCAAGGAAACAAGGATCTGCTGGAGACGTTGCTCAATGAACAGCTGCTCCCTACCACTCTTCACACTCTCCGAATCTCTTCTGTATCGAATCTGAAATCTTTGGACGGAAAGGGACTTGAGCACCTCACTTCTCTTCAACACCTACAAATTGAAGGTTGCAGGAGTCTCAAATTCCTGCCAAAAGAGGGTTTTCCGGCGTCTCTTTCTTATCTGAGCATCTGGGATTGTCCTTCTCTCAAGAAGAGGCATCTGAAGAAGAGGTATGAGAAGGTAGCTGGCATTCCTTGCATAGAGATAGATGGACAAGTCAACATCTTGTGAGCTTTCTTTTCACTCTCTCCAACTCTCAACTCTCAACTCTCAAGACAAAAGCCAGGTACTATTTTATTTATTATTAAATTGATTGTCCTCAGCAATATTCCTTCTTAAATTAAAGTTTCAGAGTCTAATCCCGATGAAATTACAGGAGAGTGGCGAGGGGAGTGAATTATTTCTAGTCTGATACTGTGGAACTACTTGGGGGTCGATATATATGATTCTCCTGCATGACAAGAGGTAAAACCCTGGATGATGCTTTTCTCGTACTTGTCTCGTTTGCGACATAACTCTGATCTTCTGCTTGTGCGATGGGACAAACAGGTATATCGGATTATCCAATGGTGCTCTGATTTTCTGGACTGTCAAGTTTGAAATCTATTGCATGGAAATGGACTTACACCCCCTCCCACTCTCGCAATTCCTGACGGGACAGGGACCTCTAGACCTCAGCTCTCGTCAACAGCTATATAAAGATTGAATGTATCTGGGACTTCGTCGGTCCAGAGAGAAAACTATTGAACTGCAAAGACAGGATTATTGGAGGGAAAATGATGTTAGCTTACACCAAACACTCAGGTACGTACTTGTGTATATATATACTGCTGTGGTTTCCATATGGCGGAATGCTTACTCATCTTTCAACGCATCTGTCATCTTGTGGTAGGTGCATATATATATGTTTCTCTGCAAACACAATGGTTGGAGAGAGCATGGCTTATTGGCACCGCTTGCTAGAATGCCAGTGTACTAGACTTGGTGGCTGGCTGCTGCGTCTACAGATTTCAGTGTTAGTAGTTGAACACTTTGAGTGTAATTTGTTCTTCCTTTTGGTAACAATGTAATTCAACTATGCAATCAGTCAGGACAACACTATGGGACTAACGTATTTGTTGGCTTTATTGATGCAGATGGCAACTCTGGGATTGTAAAGATAGGATTATATACAGCCAACGATTTAAACATGCATCAATTAGTTGTCCTTGAATGGTGCTAGCTCCAGCTATCTGGCATGAATATAATTCTCCTTTAATCGGAGGGGTAACCCCTGATATGATGTTTTTTTTTTTTATTATACTTTTTATTAGTTTGAATATGAGAGGCATGCCTTTTCATCTTCACTTGATGTGACTCTCATCTACAAATGGGCGCAGATATGCTTTTGTACAGACAGAGTGCGCCTGATCTTTCGTCATGCTTACGGATGTTGGTATTCGAGTAAATGATACTACTAGAATAAGGGGTTGGCTGATGTTCTACGGATTTCACAAGAATGATACTTCTTACATTGAGCACTGCGGATGAGCGGTAATTTCTTCGTCTTTTGTTTTTAAGTTCCATTTGTTTGTTTTCTAAGATACATGTGTCAATAATAATTTCTTCATCTTTGAATTTAGGAGTAAATTTTTAATCTGAGGTATGAAAAAGGAAAGCAGTTGAGTTGGCATCCTACTGACGTGGATTTGAGAGAAAACATGCTTTTCACAGTTTGATTTGGAATGAAATGGTAGAAAGTGTGTGAAGGTATAGCTCTGCGTTCCTTTCCTACATTTTCATCAAAACTTGGCATCCACATACTCACCTTACAGAAAAATATCTTCATGTAGGTCCACTGGAGATATGTTTCTCTCTACTAACACAACAGTTGAAGAGTGCCTAATGGCTGAGCTTGCTTGAATGCCAGTATGTACTGCAGATCAGCTGTAAATTAATTTACTTTCTCACTTTTTCTATCTTCAGTTTGCCTTGTCTATATTGCATTTATATATCAGTCTTTTTCTTTGACAGTTCAATTCAACTATATGGTAGGTCAGGACAATGTGATGGTAGTAGCAGGTATATTGGTTTCATTGATGCAGCGAGCAAACAGAGTAAACCTGTAAAGATAGGATTATTAATTGGTGCTCTGGTTTTCTGTCAAGTTTAAAATCTTTGGACAGAAATGGACATTCAACAGGGACCTGCAGACGTCAGTTCTCGTCAACATCTATATAAAGATTGAATGTATGTGGGACGTCATTGGCCTAGAGAGAAAACTATTGAACAGTAAAGATAGGGTAATCAGAGGGCAAACGATGTTAGCTTACATCAACCACTTAG
>pear circRNA 0000071
GTCCCTGTTGAATGTCCATTTCTGTCCAAAGATTTTAAACTTGACAGAAAACCAGAGCACCAATTAATAATCCTATCTTTACAGGTTTACTCTGTTTGCTCGCTGCATCAATGAAACCAATATACCTGCTACTACCATCACATTGTCCTGACCTACCATATAGTTGAATTGAACTGTCAAAGAAAAAGACTGATATATAAATGCAATATAGACAAGGCAAACTGAAGATAGAAAAAGTGAGAAAGTAAATTAATTTACAGCTGATCTGCAGTACATACTGGCATTCAAGCAAGCTCAGCCATTAGGCACTCTTCAACTGTTGTGTTAGTAGAGAGAAACATATCTCCAGTGGACCTACATGAAGATATTTTTCTGTAAGGTGAGTATGTGGATGCCAAGTTTTGATGAAAATGTAGGAAAGGAACGCAGAGCTATACCTTCACACACTTTCTACCATTTCATTCCAAATCAAACTGTGAAAAGCATGTTTTCTCTCAAATCCACGTCAGTAGGATGCCAACTCAACTGCTTTCCTTTTTCATACCTCAGATTAAAAATTTACTCCTAAATTCAAAGATGAAGAAATTATTATTGACACATGTATCTTAGAAAACAAACAAATGGAACTTAAAAACAAAAGACGAAGAAATTACCGCTCATCCGCAGTGCTCAATGTAAGAAGTATCATTCTTGTGAAATCCGTAGAACATCAGCCAACCCCTTATTCTAGTAGTATCATTTACTCGAATACCAACATCCGTAAGCATGACGAAAGATCAGGCGCACTCTGTCTGTACAAAAGCATATCTGCGCCCATTTGTAGATGAGAGTCACATCAAGTGAAGATGAAAAGGCATGCCTCTCATATTCAAACTAATAAAAAGTATAATAAAAAAAAAAAACATCATATCAGGGGTTACCCCTCCGATTAAAGGAGAATTATATTCATGCCAGATAGCTGGAGCTAGCACCATTCAAGGACAACTAATTGATGCATGTTTAAATCGTTGGCTGTATATAATCCTATCTTTACAATCCCAGAGTTGCCATCTGCATCAATAAAGCCAACAAATACGTTAGTCCCATAGTGTTGTCCTGACTGATTGCATAGTTGAATTACATTGTTACCAAAAGGAAGAACAAATTACACTCAAAGTGTTCAACTACTAACACTGAAATCTGTAGACGCAGCAGCCAGCCACCAAGTCTAGTACACTGGCATTCTAGCAAGCGGTGCCAATAAGCCATGCTCTCTCCAACCATTGTGTTTGCAGAGAAACATATATATATGCACCTACCACAAGATGACAGATGCGTTGAAAGATGAGTAAGCATTCCGCCATATGGAAACCACAGCAGTATATATATACACAAGTACGTACCTGAGTGTTTGGTGTAAGCTAACATCATTTTCCCTCCAATAATCCTGTCTTTGCAGTTCAATAGTTTTCTCTCTGGACCGACGAAGTCCCAGATACATTCAATCTTTATATAGCTGTTGACGAGAGCTGAGGTCTAGAGGTCCCTGTCCCGTCAGGAATTGCGAGAGTGGGAGGGGGTGTAAGTCCATTTCCATGCAATAGATTTCAAACTTGACAGTCCAGAAAATCAGAGCACCATTGGATAATCCGATATACCTGTTTGTCCCATCGCACAAGCAGAAGATCAGAGTTATGTCGCAAACGAGACAAGTACGAGAAAAGCATCATCCAGGGTTTTACCTCTTGTCATGCAGGAGAATCATATATATCGACCCCCAAGTAGTTCCACAGTATCAGACTAGAAATAATTCACTCCCCTCGCCACTCTCCTGTAATTTCATCGGGATTAGACTCTGAAACTTTAATTTAAGAAGGAATATTGCTGAGGACAATCAATTTAATAATAAATAAAATAGTACCTGGCTTTTGTCTTGAGAGTTGAGAGTTGAGAGTTGGAGAGAGTGAAAAGAAAGCTCACAAGATGTTGACTTGTCCATCTATCTCTATGCAAGGAATGCCAGCTACCTTCTCATACCTCTTCTTCAGATGCCTCTTCTTGAGAGAAGGACAATCCCAGATGCTCAGATAAGAAAGAGACGCCGGAAAACCCTCTTTTGGCAGGAATTTGAGACTCCTGCAACCTTCAATTTGTAGGTGTTGAAGAGAAGTGAGGTGCTCAAGTCCCTTTCCGTCCAAAGATTTCAGATTCGATACAGAAGAGATTCGGAGAGTGTGAAGAGTGGTAGGGAGCAGCTGTTCATTGAGCAACGTCTCCAGCAGATCCTTGTTTCCTTGGATCCGAAATTGTCGAAGAGAGACAAGCCCTTGCAATCCCCATTCCACTGAAGGCCTCAGTCTCTCACAGTCACTGATAGATAATGATTGTAGGTTGGGAGGCAAACCCCCTTGTGCAAATGACACCCCCAGCGGCAGCCATTCCTCCCACTTTGGCATCTTCCTCAAGGATATCCACAATTGTTGAAGGGCGGTGAGGGTGTGCATGCGGTCCGGCAACAACTTCAAATTCTCGCATTTGTAGACAGTAAAGGAAGTGAGGTTGGGAGTGGGCAATCCCCCGTCGGGAAAAGAGACAAGATTTGGACATCCCCAAATACACAGGGAGTTGAGATGGCTGAGATTTTCATCTGCTCCTCCTTCAACTGAAAGGGATTCCAGATTCTCACAACCCTCGATCCAAAGAGATGAAAGGTTGGGGAAAATGCCCAAAGGGAACGACCTCAGAGAATCACAGCTCCCTGTTAGATCCAAAGACTGAAGGGAAGTCAATTTGGCCATCATCTCACGTGATAGGAATTCTAATTTCTCGCAGAAGTAAATTCGGAGTGACGTCAGCGTGGTGGGCAGACCATTTGTTGGGAACGACAAGCGTGAGGAACAATCATATAAAGTCAAACTTTGAAGACGATTAATGTTGTGCACCATTTCCAACAACCACTCTGTCCCGCCATTAAAATTAGTTTCAAGCATCTGAAGCCACGGCAGCGTCCCCATCGGCAAATGTCGTACCTCACATCGACGGACCCTAAGTATCTCCAGGGAAGGAAGATGAGTGGGCAAGTTTCCTCTCAGCTTCCGACATTCGTCTAAAATCAGCTCCTTAAGACGAGGAAAGTCTGGACTTTCACCTCCACTTGGACTCGGCAGCCATTCCTCCCACTTTGGCATCTTCCTGAACTGTAGCTTCTCTAAAGATTGAAATGGTTGATTTCCCCCATAGAATTCAACACCAACACTCGTAACAAATTCCATCCCTTCTACGTAGAGCTCTTTGAGAGCAGGTAGCCGACCAACTGGTGGCAGTGAACTGCAATTACTACAACGGATGAGACGCATCACTTGTAGGTTGGGGAAGGACGAGTCTCCCACCCAATTCGGGAAACTGGTTCCACCATAAAATCTGATGGTTAGTTTCACCAAATTTACCGAAGGTTGTAGTCCTTCAAGTACCTGTCTCTCTTTTACGGAATCATGCAAAACGTTATAACCCCCCCATTCCAACTCTACCTCATTGAGATCATTCTTATCCTTCAGCAAGGCATCAATAGCTCTGACTACATTTTCCAGATTCAAGATAGAAATTTTCCCTCGAAGGTGCGACAACTCCCTCAGTTCTGCAATGCTTGACCCAGTAGATTTCCCCAACACAAAAGCTGTCAGTGTTCTCAAGCTTTTTAATCTACCCATATGCACAGGCATTTTTTTTATGCCAGTTCTGTCGATATCAAGATGACGCAAATGAATTAATTTCCTCATGTCTGCAGGCAGTTTAACAAGAGAATAACAACCTAACAACAACAGAGTTTGTAAATTGTAGAGGGTACACACTGAATCTGGTAACCTTTTAATTGTCGTATAAGAGAGATCAATGTAGCGCAAGTGTATGTGATTACCAATGGAATCAGGTAAGTGAGTGATATTTCCATATCTTGACAATGATATTACCCGTAAATATTTTTGTGTTGGCAGAAAATCATCTTGAACCTTATTGCTTACATATACTTCGCCTTCCCTTGTGTCATATGGTGTTAAAGACAATGGAAAGAATGTGTGCAAATACTTCACTCCATCTAATGGCTGAAATTTTGAAGATGTATCAAACTTTCCTCTCACATACGAGAAGTGGCGAACTCTTTTACGAGCTTCATGTGAAAGTTCCAGATCCAACCTAAAACAAAACTCTCCAGACACAAACTTAGCCAAGTCATTGATGAGATCATGCATAGTGAATCTTGGTTGATCCAATCTTGGTCTTTGAAACAATGATCGCGATAACAGTTCGTCAAAGTATCCTTCACCAACCTCCTCCATTGTATTCCCACTATCTGATTGTGGAATTAAACCTTCTGCCACCCATAGTAGAATTACAGTTTCCTTTTCCAATTCATAGCCCTTTGGAAAAATTGAGCAATAAGCAAAGCATCGTTTCAAGTAACTTGGAAGGTAATGGTAACTCAATCTTAGAGAAGGAAGAACACTATTAGGGTGTCGAAGATCCCAAAGATTGCTATCCAATATGTAATTCCATTCCTTGTAGTCTAGGTTGCAACCTAAGAGACCCCCTAGTGTTTTTGAAGCTAAAGGCAAACCGTTGCACTTACGTGCAATTTTCTTACCAACTTCTTCCAAGTCTGGATGTGCACTAGAGTTTTCATTTCTAAATGCATGTTTTGCCAGTAACAACCAACAATCATCGTCCGACAATTTTTCCAAGTCATGAATTGGAATAGTATTGCGCACGGTGGATGCAACACGTCTGCTCCTTGTTGTTACAATGACCTTGCTTCCCTTCGCCCCATAAGTGAAAAGAGTTCGTAGACGATCCCAGTCATCATAGCTCTCATTCCAAAGGTCATCCAGGACAAATAAAAATGGCTTTCCCCTTACTTGCTCCCTTAGTCGAATTTCAAGGGAATCCATATCTGAGACGTCCCTCACTTGTTCCCTCTTTACTTGTTCCCTTGGTCGAATTTCAAGGGAATTCATATCTGAGATATCACAAGATTTCTCAGTGATTTGCTCAATAAGGGTCTTAATCACCCTCAAAGCATCGTACTGTTCGGAAACACAAACCCAAGCATGAATGTCAAAATGCTCTTTAACTTGTTCATCATTGTAAAGGAGTTGAGCAAGGGTTGTCTTACCAACCCCGCCCATTCCGACTATAGGGACTACAGAAAAATTACTGCTACTTCCATTGTCAGATACCAGCGGTAGTTTTTTTATATTTTCTTTATCCTTATCCCTACCATAAGGACAGAATCCTTCCTCAACTACAGAAGTTGTGGGAGTTCTTTGTGAAACATTGCGCCCAATACCTTCTCTAAGACCAAGGCGATTTCGCTGTTCTGCAAGGTGTTCTAACCTCTGAAATAACTCCTCTATCCTACCATTCATGCCTTTATAATTAAAAGGATTACGAGAGGTAGAAAGGAAGTTGCAAACCTGGGTTTGCTTAGTCTGATCTTTCACCTCGTGACGCAAAGCTTCAGTATCGATCTCATCCACCAAGTCCTCGGCTTCGAACACAGCATTTTTGAGCTCGTCAAGCCACATCCCGACTGCAAGGTCGACAATCTGCTTCTCCTCTGCGTCGTTGAGCACTGCATGAAGTGTAATCAATGTCACCTTCAGCTTGTCCATGAGTGAATGGTTGAGTCTTCTTGCCCGGAAGAAGGCCATGAACTCTCCCGAAGCAATCTTTTCGCACAGCATCTGGATCGAACCGGAGAGCAAAGCCTCTCCAACCAAAGCCATTTTCTCTTCGTGGCAAAAGGACTAATTTTGATCGAGTATTTGAAGTTGAAAAACTGAAAATTCTTTGTGAAATTCAAGTAAAGAACTAGCAAAGCCTGTTAAGATTATTATATGGCTCAACTTACTTCAAGATCAGTGAGACGACTTGCTATTTTTTGGTCAATAATGCAGTGGACCACACTCGGCAAACATAGTGGTATCTGGTGGAGGTGCTTTGATGAAATTTCAGTAAAGTAGAGGGTAAAAGAGTAATATGCCGGTTGGATGACATTTTCCTGTGTATTTTGGTGGTGGTCATGTTAGGACTGAAAGTTTATCAAAAGCATTCAAAATGAATTATACCATCTTATTTTCAATGAGTTATTATTGTATACGTGTTAAACTGCTATTTGTTTAAATGAGTCGAACAATATCCTTGATTGCTAAGGTGTTTTATGCAAAAAGAAAATGATAAACACAAAATTTTGATTTTGATCCCCACAATAATTACAGTTGTAGCTGTTCTTTTTTTTTTTTTTTTAGTTCTAGTAAAGATTTTGTACTTTCATCTCACATGTTTGGAATGAATCTGAACTTCAAGTTGATCAAGAGGATGAAATTATGAATAAAACCCATCATTCAGCTAATCCACGTATTATAATATCGTTCATATAAGGGATTAATTTTGATAATTTCTATCGCTTGATATGCTTATGTAAATAAATTTTGTTGAATGAAATATGACTGCTAGCACATATAATGAATAAACCGTACACATTAATGCGTTGAACTTGTACCAATAATTCTGCAGACTTGCTTGAGATGTCTCTTGCAACGTTACGCGGTTTGGTGGTGTAGTCATTTTAACTAGAAATTAGGAAGTATTCGGTTTTTCTACTTTAAATTATGAGTTCGATATTATTTTATAGCTGATTCATTATATAAGAGAGCAAAGCCTCTCCAACCAAAGCCATTTTCGATCTTCTTTCCCAAAGGAAGTTGGGAAATAGAAATTCCGTTTCAAATTTTCAGGTGAGGAACAGAGGAAGTAGAAAAGCCTGTTTAATATTATATAGGTTTACTTCGTCGGTGGACCGTGGGGATGATAAAGTTGTGGACAAGAGTTGGTTGTTGTGCTTTACAGAAAGCATCTATAACTTTTGCTTTTTAACTTTTGCTTCTTGGTTTTTCCGAGGGGTGATAGAAAATTTATAAATGTGTGTCTGGTTTGTGATGTGAGGGTCTGTGCATATAATATTTCCCTCAAAGGATGTGATCCTTTTCGGTTCCTTTTTGGGAAAATTTTAAGAAACCTCGTAATCTAGATGTTCAACGTATATCGTATAATCAGTTTTCATCATATATTATTTATGTTTAATTTTAAATAAAAAATTTAAATAATTTCTAATCGCACGATATACAATGAATGACTAAGATATAAAGATCCCTAGAATCCTAAAAATGGATCATGTTCGAATCCCTTCCTCCTAGTCCACTAAATTAGGAAATTTGTGTCGTTGAAATTTGATCAAACGATTGAAGTTACTATAACTTTTAAATTGTGCCTCTGTTTGTAGCGGTTAGATCAAATTTCAACGAAACGAATTCCATGATTTGATGGATTAGGAGGAAAGAATCCGGCAAAGATTCATTTCCCTAAAATCCTCACCATTTGGATCCAGATGGAATTCAAATCCTTCCTCAAAGATGTGTAGACACCTTGTGGGTCCCGCTTTGAATTTTATTTTAATTATTCAAATCATTTGTCATTTACTATATTGTTCAAATATCATCTTTTCCAAAAAAAAAAAATTATACATATTGAAAATCATTTACACGTTTAATTATAGTGAAGAAAATAAACAAGCAAGATATTTGAAGAAAGCCCTAATGACAACCAACTTAATTGAGTGGTTATATGATTTGAAATTTGAGTGATTTTTTGCATAAATGTGAAGATCTAAAAATTAGAGGATCTCATTGTCGACATACAATTTGAAATCGGCCTACAATAGTATCTCTTAAATTGGCCTACAACTGTCATGCATCGATCCCAACAAACATCCTAGATCGACACTTGATATCAACACATACCTGGTCATCTTTCATGCCTTGCCTCCAACTTTACCGTCAAACTGAGTGAACTTGCAATGTTTAAATAATTTTTTTCTTCGTTTGTTAGCATGCTATGCGAGTCACACGACATCACAAGACATCACACACGCTAATATATAGAAAATAAACCTCTGAGTCCAAATGCAACTTTGAATATTCTCTTGATTTCTCATGAAATCCACAATGGTGAGAAGAATGCTATAACCTCTCGGTTCCTTTAGATCACTTCCGGGAGAAAACATGTTCATATGCAGCAATAATAGGAACAATTTCATTTAAAGTATGTGGTATATATTTTTCTTTAAGGAAAGTACGCGGATTCTGAGTTTTGATGAAAATGTAGGAAAAAAACGCAGAGCTTTACTTTCACACGCTTTTTACCGTTTCTCTAAATCCAACTGTGAAAAGCATATTATCTCTCAAATCCATTTCAATAGGATGCCAACTCAACTGCTTCCCTTTTTCATATCTCAGCCTAACAAGATACTCCTAAATTCAAAGATGAAGAAATTATTGTTGATAAATTTATCTTTAAAACAAGCAAATGGAACTTAAAACAAAAAAAAGTGGTGGAAAGCTCATTTACTGGAATATCAACAGACGCAAGCATGATGACAGTGCTACAAGGATCAAGTGCGCTGTTCAACCACTTTGTTTGTACAAATCTGCACCCATGCGAAGATGAGAGTGACATCAAGAGAAGATGTGGACTAAAAGGCATGCCTCTCATATTCAAACTATAAACAGTATTTAGAAAGGGAAAAGAAAAAAACATCGTTCCAGGGGTTACCTCTCCGATTAAAGGAGAATTATATTCATGCCAGATAGCTGGAGTAGCACCATTCAAGGCCAATTAATTGATGCATGTTTAAATTGTTGGCAGTAGATGATCCTTTCTTTACCATTCCGGATTTGCCATCTGCATCAATAAAGCCGACTTATATGTGTTGAAAATCAATGTCAAAGTTAGGTATGGAAAATTAGGCAATGTTAGGCATGGTTGAATAAAAATAAATTAGGTGCAATTAATGTGTTTTGTGTGGTAATAAATAATCTTAGTTTATTCATTTGGTTTGCTATAAATACCCAAGTCCTCAAGCATTGTAAATCATCCAAGGAAAAACAAAGCCTAGAGCTAAATAAGAAAAGCTTTGCTAACTAGTTTGTTTTGTGAGCTTTCTTTAAGAGTGTGTTCTATTTTCTTCTTCTTGGGATCATTAGAGTTATCTTGGATACTCTTCTTATTCAACAATATGTAGTCCCATTGTGTTGTCCTGACTGATAGCATAGTTGAATTATACTGTAATAGAAAGGCAGAATAAGTTACACTCAAGTGTTCAACTGCTTACACCGAAATCTGTAGGCGCGGCAGCAGACAGCCACTGAGTCGAGTAACACTGGCATTCTAGAAAGCGGTGCCAATAAGTCATGCTCTCTTCAACCATTGTGTTTGTATATAAACATTTGTGTATACACCTACCTCAAGATGACAGAGGCATTGGAAGATGAGCGAGCATTCCGCCGTATGGAAACCACAGCAGTACATCGGAGAAACAAAAACATCATCAACGAGCCCATGCAGGGTGAATCATATATGCGAGAGATTGCCGCCGCACCAATCAACAACTAGTAATTGATATGTAAGCTAAAACCGGTTGCTATTATATTTGATGATACTGTCCTGAAATTTCAAGAAACATGTAAATGTTAGGGGAGAAATGAAAAATAAGAGAAAGAAGAAAGGGTAGCACAGATGAATTATACTGCTAAAAAGTAATTTAACAAAATTAAAGGCAAGTGGTGTCATATATATACATAAGTACCTGAGTGGTTGATGTAAGCTAACATCGTTTGCCCTCTAATAATCCTATCTTTAATGTTCAATAGTTCTCTCTGGGCCGATGACATCCCACATACATTCAATCTTTATATAGATGTTGACGAGAACTGAGGTCTGCAG
>pear circRNA 0000072
GTATATCGGATTATCAAATGGTGCTCTGATTTTCTGGACTGTCAAGTTTGAAATCTATTGCATGGAAATGGACTTACAACACCTCACACTCTCGCAATTCCAGACGGGACAGGGACCTCTAGACCTCAGCTCTCGTCAACAGCTATATAAAGATCGAATGTATCTGGGACTTCGTCGGTCCAGAGAGAAAACTATTGAACTGCAAAGACAGGATTATTTGTAGGTTTGTTTTCTATATATTAGTGTGTGTGATGTTGTGTGACTCGAATAGCAAGTTGATAAACGAAGAAAAGAAAATTATATGAACATTGCAGGTTCACTCACTCTATATGTAGGCGATCTGTTGATTCGTTAACATATCTTGCATTCGTTGCATAAAGATAGATGATGAAGTCACCATCCTATGAGCTTTCACTTCACCTCTTCAACTCTCAACTCTCAAGATGAAGCCAGGTAATTTTTTATTTATTGTTATATTGATTGTCCTCAGCAATATTCCTACTTAAATTCAAGTTTCAGAGTCTAATTCCAATGAAATTACAGTAGAATGCGAGGAGACTGACTTCTTTGCAGTCTGATACTGTGGAACTACTTGGGGTGGATGTACATGATTCTCCTACATGGGAAGATGGTTTTTCATACTTCTCTCATTTGCGCACAACAGTTGAATAGTGCCTCATGGCAGTGCTTTGCTTGAATGCCAGTAAGTATGTTGCGTCACTAGATAAAGAGGCTGGTTGTTGTGCTATGGATTTCACCGGTTGAACATTGCAGATCAGATGTAAATTGTAATTTACTTTCTCTCACTTTTTCTCTCTTTGGTTTGCCTTTTCTCTATTGCAGTTATATTAGGGATCAGTCTTTTTCTTTAACGGTTCATTTCAATTATATGCTAAGTCAAGAAAAAGTGAAGAGACTAACAGATATATCGGTTTCATTGATGCATTGAGCAAACAGCCTAAACCTGTAAAGATCGGATTATCAAATGGAGCTCTACTGGACTATCAAGTTTGAAAATTTTGGATGGAAATGGACGTTCAAAACCTCCTGGACTCTCAACTCTATTAAGAGAGCACAGCTTATTGGCACTGCATGCTAGAATGCCAGTAGTACTAGACTCGGTGGCTGGCTGCTGCGCCTACAGATTTCAGTGTAAGCAGTTGAACACTAGAGTGTAATCTGTTCTTCCTTTATGTATCAATGTAATTCAACTAAGGTACTATATCCTTGAAATATGAATGTTTACCTTTTGTTTAGTTATTGGATTGTCTTTTGTAGGCTAACTTGCATCTTTGTGGAACTTAAGAATGATCAGAAAGGCTAATGACACTACCTACCCCACAGAGAGAGCTTAACCTCTATGAATTATTTGTGGCAAGAGCGGCTAGATAAACTGCCTGTAAAAGTTTTTTTGAAGTCATTGACTACATTGAAGGAAAAAAAAAGATTTTCTTGGTACCATTGAATAACAATGTTAGCTTTTCCTCCATGTTTCAAATTCTAGTTTCTCATTTTCTTTTTTTAATTCTGGAAATTGAATTTAGTTTAAGACGTGCCAGATGCCCTGTATATCTAGCATTTCACTTGTGTTGCTTTGCCTTTTGTAGAAAGCATTCCGAAAGGTTTATGAGTGGAAGTTCATGAACTGTCTTGAGCTCTGGACTGGAGCTGTCTCTTCCTATGGCACAGGACCTGAGTTTAGGGCTGTTGCGTATCCCCTAGCTGAAATAATTAATGGGGTAGCCCATCTAGTTCCAACTGCTAGATACTTTCCCCTCAGATTGAGGTGTATTAGAACGCTTAATCACAGTGCTGCTTTGACAGGTACTTTCACTCCGGTTTCTATGCTGCTTTTGGACATGCTTGAGATGAAAGAGTTGAACAGACCCACCAATGGTGGTGTTGGCAAAGCTATTGATTTGCGCACTGTTCTGAAGGTGTATTTTAGTGTGGACATTCTTCTCTTCTTCAAATTCAATACTACATTGTTATTGTTTTTGGGAGTTTGAGGGGAATGTGTGTTTTCTATTGTAGACGAGCTTGCTGAACATTTAGCTCACTGGAGCTATTCTGTCGCTTTCCCCGAGTTGTCTTTTATTTAACAAGGTTTAGAGGTTTCGGAAATCAATGAGGGAGCTTATTTGTCAGGTATGTGGTTAGAGTGGAAGAGTCTAGTGACCACATGTGCTCTGCTCCCATGCCCGAGCTTGAGATGTGTGGACTATCGATTTGTTGAAGAAGTTTTTTATTTTACTGTTTCATCTGTTAATAATTACGTCTTTTAAATGTTGGAAAACCTTGTTGTACATAGCTAATGTTTCAGCTCTTCCATATCCCAGAGCTGAACCACCCAAAGATGTGAAAAAGAAGAAAAGGAAGCGAAAGACTGAGTGCCAGGACCAAGTAGCCATGGATGAAGATATTGTTCAGGAGTTGGTACTCAGTTCTGATGAAGAAGACAGGTCTTTAGCGACACCTCTTCGGCTGATGAAGATGGAGTGGAGAAACCAGCTCCTTCGAAGCTGGAAAGCAAGAAGCCGAAACGCTCTACAAGTAAATAAAAAAAGAATGCAAAACCTCAAGCAAAAAGGTCAAGGAAGAGAAAGACGGCTAACCGAAGAGACCCAAGTTTCTCGTGCGCCCGTCCGATCGTCTCCATTGTCTTGTTGTACGTACTTGGAAGTTATGCATGAAGTTCCTGTTTGAATGGCTTTGGTTGGAGAGGCTTTGCTCTCCGGTTCGATCCAGATGCTGTGCGAAAAGATTGCTTCGGGAGAGTTCATGGCCTTCTTCCGGGCAAGAAGACTCAACCATTCACTCATGGACAAGCTGAAGGTGACATTGATTACACTTCATGCAGTGCTCAACGACGCAGAGGAGAAGCAGATTGTCGACCTTGCAGTCGGGATGTGGCTTGACGAGCTCAAAAATGCTGTGTTCGAAGCCGAGGACTTGGTGGATGAGATCGATACTGAAGCTTTGCGTCACGAGGTGAAAGATCAGACTAAGCAAACCCAGGTTTGCAACTTCCTTTCTACCTCTCGTAATCCTTTTAATTATAAAGGCATGAATGGTAGGATAGAGGAGTTATTTCAGAGGTTAGAACACCTTGCAGAACAGCGAAATCGCCTTGGTCTTAGAGAAGGTATTGGGCGCAATGTTTCACAAAGAACTCCCACAACTTCTGTAGTTGAGGAAGGATTCTGTCCTTATGGTAGGGATAAGGATAAAGAAAATATAAAAAAACTACCGCTGGTATCTGACAATGGAAGTAGCAGTAATTTTTCTGTAGTCCCTATAGTCGGAATGGGCGGGGTTGGTAAGACAACCCTTGCTCAACTCCTTTACAATGATGAACAAGTTAAAGAGCATTTTGACATTCATGCTTGGGTTTGTGTTTCCGAACAGTACGATGCTTTGAGGGTGATTAAGACCCTTATTGAGCAAATCACTGAGAAATCTTGTGATATCTCAGATATGAATTCCCTTGAAATTCGACCAAGGGAACAAGTAAAGAGGGAACAAGTGAGGGACGTCTCAGATATGGATTCCCTTGAAATTCGACTAAGGGAGCAAGTAAGGGGAAAGCCATTTTTATTTGTCCTGGATGACCTTTGGAATGAGAGCTATGATGACTGGGATCGTCTACGAACTCTTTTCACTTATGGGGCGAAGGGAAGCAAGGTCATTGTAACAACAAGGAGCAGACGTGTTGCATCCACCGTGCGCAATACTATTCCAATTCATGACTTGGAAAAATTGTCGGACGATGATTGTTGGTTGTTACTGGCAAAACATGCATTTAGAAATGAAAACTCTAGTGCACATCCAGACTTGGAAGAAGTTGGTAAGAAAATTGCACGTAAGTGCAACGGTTTGCCTTTAGCTTCAAAAACACTAGGGGGTCTCTTAGGTTGCAACCTAGACTACAAGGAATGGAATTACATATTGGATAGCAATCTTTGGGATCTTCGACACCCTAATAGTGTTCTTCCTTCTCTAAGATTGAGTTACCATTACCTTCCAAGTTACTTGAAACGATGCTTTGCTTATTGCTCAATTTTTCCAAAGGGCTATGAATTGGAAAAGGAAACTGTAATTCTACTATGGGTGGCAGAAGGTTTAATTCCACAATCAGATAGTGGGAATACAATGGAGGAGGTTGGTGAAGGATACTTTGACGAACTGTTATCGCGATCATTGTTTCAAAGACCAAGATTGGATCAACCAAGATTCACTATGCATGATCTCATCAATGACTTGGCTAAGTTTGTGTCTGGAGAGTTTTGTTTTAGGTTGGATCTGGAACTTTCACATGAAGCTCGTAAAAGAGTTCGCCACTTCTCGTATGTGAGAGGAAAGTTTGATACATCTTCAAAATTTCAGCCATTAGATGGAGTGAAGTATTTGCACACATTCTTTCCATTGTCTTTAACACCATATGACACAAGGGAAGGCGAAGTATATGTAAGCAATAAGGTTCAAGATGATTTTCTGCCAACACAAAAATATTTACGGGTAATATCATTGTCAAGATATGGAAATATCACTCACTTACCTGATTCCATTGGTAATCACATACACTTGCGCTACATTGATCTCTCTTATACGACAATTAAAAGGTTACCAGATTCAGTGTGTACCCTCTACAATTTACAAACTCTGTTGTTGTTAGGTTGTTATTCTCTTGTTAAACTGCCTGCAGACATGAGGAAATTAATTCATTTGCGTCATCTTGATATCGACAGAACTGGCATAAAAAAAATGCCTGTGCATATGGGTAGATTAAAAAGCTTGAGAACACTGACAGCTTTTGTGTTGGGGAAATCTACTGGGTCAAGCATTGCAGAACTGAGGGAGTTGTCGCACCTTCGAGGGAAAATTTCTATCTTGAATCTGGAAAATGTAGTCAGAGCTATTGATGCCTTGCTGAAGGATAAGAATGATCTCAATGAGGTAGAGTTGGAATGGGGGGGTTATAACGTTTTGCATGATTCCGTAAAAGAGAGACAGGTACTTGAAGGACTACAACCTTCGGTAAATTTGGTGAAACTAACCATCAGATTTTATGGTGGAACCAGTTTCCCGAATTGGGTGGGAGACTCGTCCTTCCCCAACCTACAAGTGATGCGTCTCATCCGTTGTAGTAATTGCAGTTCACTGCCACCAGTTGGTCGGCTACCTGCTCTCAAAGAGCTCTACGTAGAAGGGATGGAATTTGTTACGAGTGTTGGTGTTGAATTCTATGGGGGAAATCAACCATTTCAATCTTTAGAGAAGCTACAGTTCAGGAAGATGCCAAAGTGGGAGGAATGGCTGCCGAGTCCAAGTGGAGGTGAAAGTCCAGACTTTCCTCGTCTTAAGGAGCTGATTTTAGACGAATGTCGGAAGCTGAGAGGAAACTTGCCCACTCATCTTCCTTCCCTGGAGATACTTAGGGTCCGTCGATGTGAGGTACGACATTTGCCGATGGGGACGCTGCCGTGGCTTCAGATGCTTGAAACTAATTTTAATGGCGGGACAGAGTGGTTGTTGGAAATGGTGCACAACATTAATCGTCTTCAAAGTTTGACTTTATATGATTGTTCCTCACGCTTGTCGTTCCCAACAAATGGTCTGCCCACCACGCTGACGTCACTCCGAATTTACTTCTGCGAGAAATTAGAATTCCTATCACGTGAGATGATGGCCAAATTGACTTCCCTTCAGTCTTTGGATCTAACAGGGAGCTGTGATTCTCTGAGGTCGTTCCCTTTGGGCATTTTCCCCAACCTTTCATCTCTTTGGATCGAGGGTTGTGAGAATCTGGAATCCCTTTCAGTTGAAGGAGGAGCAGATGAAAATCTCAGCCATCTCAACTCCCTGTGTATTTGGGGATGTCCAAATCTTGTCTCTTTTCCCGACGGGGGATTGCCCACTCCCAACCTCACTTCCTTTACTGTCTACAAATGCGAGAATTTGAAGTTGTTGCCGGACCGCATGCACACCCTCACCGCCCTTCAACAATTGTGGATATCCTTGAGGAAGATGCCAAAGTGGGAGGAATGGCTGCCGCTGGGGGTGTCATTTGCACAAGGGGGTTTGCCTCCCAACCTACAATCATTATCTATCAGTGACTGTGAGAGACTGAGGCCTTCAGTGGAATGGGGATTGCAAGGGCTTGTCTCTCTTCGACAATTTCGGATCCAAGGAAACAAGGATCTGCTGGAGACGTTGCTCAATGAACAGCTGCTCCCTACCACTCTTCACACTCTCCGAATCTCTTCTGTATCGAATCTGAAATCTTTGGACGGAAAGGGACTTGAGCACCTCACTTCTCTTCAACACCTACAAATTGAAGGTTGCAGGAGTCTCAAATTCCTGCCAAAAGAGGGTTTTCCGGCGTCTCTTTCTTATCTGAGCATCTGGGATTGTCCTTCTCTCAAGAAGAGGCATCTGAAGAAGAGGTATGAGAAGGTAGCTGGCATTCCTTGCATAGAGATAGATGGACAAGTCAACATCTTGTGAGCTTTCTTTTCACTCTCTCCAACTCTCAACTCTCAACTCTCAAGACAAAAGCCAGGTACTATTTTATTTATTATTAAATTGATTGTCCTCAGCAATATTCCTTCTTAAATTAAAGTTTCAGAGTCTAATCCCGATGAAATTACAGGAGAGTGGCGAGGGGAGTGAATTATTTCTAGTCTGATACTGTGGAACTACTTGGGGGTCGATATATATGATTCTCCTGCATGACAAGAG
>pear circRNA 0000075
AGCTGAACCACCCAAAGATGTGAAAAAGAAGAAAAGGAAGCGAAAGACTGAGTGCCAGGACCAAGTAGCCATGGATGAAGATATTGTTCAGGAGTTGGTACTCAGCTCTGACGAAGAAGACGGGTCTTTAGCGGACACCTCTTCAGCTGACGAAGATGGAGTGGAGAAACCAGCTCCTTCGAAGCAGGAAAGCAAGAAGCCGAAACGCTCTACTAGTAAATAAAAAAAGAATGCAAAACCTCAAGCAAAAAGATCAAGGAAGAGAAAGAGGGCTGACCGAAGAGACCCAAGTTTCTCGTGCGCCCGTCCGATAGTCTCCATTGTTTTGTCAAAGCTGTTTTGTTGTACGTACTTGGAAGTTATGCATGAAGTTCCTGTTTGATTAATGTGAAGAGATTAATTTGAATTTTTTTTTCCCCTCTTGTAAAAGTATAATTTCAAGAAAGCATAATGCTAAATAGATCAAATTTGTATAATAAATTTACAAACTGTTATCAATGAGATATAAACATGTTAATTTAAAGCGGGACCCACAAAGTTTATAAATACACACCTTTGAGGGATATATATTATATACCTCAATAACCAGAGACTACATACATATACACGCACACATACACCAGACACACATTTATAAATTTTCTATATAATCTCTCGGAAAAAAAGCAAAAAAACAAAAAAAGATAGATGCTTATCCTTTTCTGAAATATAATTTAAAGTGGGACCCACAAAGTTTATAAATACACACCCTTGATGGTACGGAAGGGATCGTAAGAACCTGCAATCATGTCTGTTTACGTACATCGTGCGGTTATAAATTATTTAAAATTTAAAATTTAAAATTCAAATATAAATAGTACTTAAAGAAAACTTACCGCACGATATACGATAAACAGACACGTCGGATCATTTTCCTATATTATATACCTCAATAACTAGAGACTACATACATATACACACACATACACCAGAAACACATTTATAACTTTTCCATATAATCTCTTGGGACAAAAAAAAAAAAAAAAAAAAAAGGGTAAAAAGATAGATGCTTATCCTTCTCTGAAATTTCTTCTCACTTTAATTAACCAAAAAAAGAAGGATGCTTTCTCCAAAGCACAATCACCAATTCTCACTTTATGCTTAACGTGTGTGGTCAGGTCGACTGAAAATTATTCTCCCCACTGACGAAGTAAAGTTAACCTATATAATCTAAACAGGCTTTTGCTATTTCCTCACCTGAAAATTTCAAACGGAATTTCTAGTTTCCAGCTTCCTTTTGCAAGCAAGAGAAAATGGATTTGGTTGGACAGGCTTTGCTCTCCGGTTCGATCCAGGTGCTGTGCGAAAAGATTGCTTCGGGAGAGTTCGTGGACTTCTTCCGGGCAAGAAGACTCAACCATTCGCTCATGGACAAACTGCAGGTGACATTGAATACACTTCATGCAGTGCTCAACGACGCAGAGGAGAAGCAGATTGTCAACCCTGCAGTCGGGGTGTGGCTTAACGATCTCAAAGATGCTGTGTTCTATGCGGAGGACTTGGTGGATGAGATCGATACTGAAGCTTTGCGTCACGAGGTGAAAGACCAGACTAAGCAAACCCAGGTGTGCAACTTCCTTTCTACCTCTCGTAATCCTTTTAATTATAAAGGCATGAATGGTAGGATAAAGGAGTTATTTGAGAGGTTAGAACACCTTGCAGAACAGCGAAATCGCCTTGTTCTTAGAGAAGGTATTGGGCGCAATGTTTCACAAAGAACTCCCACAACTTCTGTAGTTGAGGAAGGATTCTGTCCTTATGGTAGGGATAAGGATAAAGAAAAGTTAAAAAAACTACTGCTGCTATCTGACAATGAAAGTAGCAGTAATTTTTCTGTAGTCCCTATAGTCGGAATGGGCGGGGTTGGTAAGACAACCCTTGCTCAACTCCTTTACAATGATGAACAAGTTAAAGAGCATTTTGACATTCATGCTTGGGTTTGTGTTTCCGAACAGTACGATGCTTTGAGGGTGATTAAGACCCTTATTGAGCAAATCACTGAGAAATCTTGTGATATCTCAGATATGAATTCCCTTGAAATTCGACCAAGGGAACAAGTAAGGAGGGAACAAGTGAGGGACGTCTCAGATATGGATTCCCTTGAAATTCGACTAAGGGAGCTAGTAAGGGGAAAGCCATTTTTAGTTGTCCTGGATGACCTTTGGAATGAGAGCTATGATGACTGGGATCGTCTACGAACTCTTTTCACTTATGGGGCGAAGGGAAGCAAGGTCATTGTAACAACAAGGAGCAGACATGTTGCATCCATCGTGCACAATACTATTCCAATTTATGACTTGGAAAAATTGTCGGACGATGATTGCTGGTTGTTACTGGCAAAACATGCATTTAGAAATGAAAACTCTAGTGCACATCTAGACTTGGAAGAAGTTGGTAAGAAAATTGCACTTAAGTGCAACGGTTTGCCTTTAGCTTCAAAAACACTAGGGGGTCTCTTAGGTTGCAACCTAGACTACAAGAAATGGAATTACATATTGGATAGCAATCTTTGGGATCTTCCACACACTAATAATGTTCTTCCTTCTCTAAGATTGAGTTACCATTACCTTCCAAGTTACTTGAAACGATGCTTTGCTTATTGCTCAATTTTTCCAAAGGGCTATGAATTGGAAAAGGAAACTGTAATTCTACTATGGGTGGCAGAAGGTTTAATTCCACAATCAGATAGTGGGATTACAATGGAGGAGGTTGGTGAAAGATACTTTGATGAACTGTTATCGCGATCATTGTTTCAAAGACCAAGATTGGATCAACCAAGATTCACTATGCATGATCTCATCAATGACTTGGCTAAGTTTGTGTCTGGATTTAGGTTGGATCTGGAACAGTCACATGAAGCTCGTAAAAGAGTTCGCCACTTCTCGTATGTGAGAGGAAAGTTTGATACATCTTCAAAATTTCAGCCATTAGATGGAGTGAAGTATTTGCACACATTCTTTCCAGTGTCTTTAACACCATATGACCCAAGGGAAGGCGAAGTATATGTAAGCAATAAGGTTCAAGATGATTTTCTGCCAACACAAAAATATTTACGGGTAATATCATTGTCAAGATATGGAAATATCACTCACTTACCTGATTCCATTGGTAATCACATACACTTGCGCTACATTGATCTCTCTTATACGACAATTAAAAGGTTACCAGATACAGTGTGTACCCTCTACAATTTACAAACACTGTTGTTGTTAGGTTGTTATTCTCTTGTTAAACTGCCTGCAGACATGAGGAAATTAATTCATTTGCGTCATCTTGATATTGGCGGAACTCGCATAAAAGAAATGCCCGTGCATATGGGTAGATTAAAAAGCTTGAGAACAATGACAGCTTTTGTGTTGGGGAAATCTACTGGGTCAAGCATTGCAGAACTGAGGGAGTTGTCGCACCTTCGAGGGAAAATTTCTATCTTGAATCTGGAAAATGTAGTCAGAGCTATTGATGCCTTGCTGAAGGATAAGAATGATCTCAATGAGGTAGAGTTGGAATGGGGTTATAAGGTTTTGCATGATTCCGTAAAAGAGAGACAGGTACTTGAAGGACTACAACCTTCGGTAAATTTGGTGAAACTAACCATCAGATTTTATGGTGGAACCAGTTTCCCGAATTGGGTGGGAGACTCGTCCTTCCCCAACCTACAAGTGATGCGTCTCAGCGGTTGTAGTAATTGCAGTTCACTGCCACCAGTTGGTCGGCTACCTGCTCTCAAAGAGCTCTACGTAGAAGGGATGGAATTTGTTACGAGTGTTGGTGTTGAATTCTATGGGGGAAATCAACCATTTCAATCTTTAGAGAAGCTACAGTTTTGGAATATGCCAAAGTGGGAGGAATGGCTGCCGAGTCCAAGTGGAGGTGAAAGTCCAGACTTTCCTCGTCTTAAGGAGCTGATTTTCGACCAATGTCCGAAGCTGAGAGGAAGCTTGCCCACTCATCTTCCTTCCCTGGAGATAATTAGGGTCCGTGGATGTGAGGTACTACATTTGCCGATGGGGACGCTGCCGTGGCTTCAGATGCTTGAAACTAATTTTAATGGCGGGACAGAGTGGTTGTTGGAAATGGGGCACAACACTAATCGTCTGCAACATTTGACTCTTTCATTTTGTTCCTCACGCTTGTCGTTCCCAACAAATGGTCTGCCCACCACGCTGACGTCACTCCGAATTCAAGGATGCAGGAAATTAGAATTCCTATCACGTGAGATGATGGCCAAATTGACTTCCCTTCAGTCTTTGGTTCTAACGGAGAGCTGTGATTCTCTGAGGTCGTTCCCTTTGGGCATTTTCCCCAACCTTTCATCTCTTACTATAATTCATTGTGAGAATCTGGAATCCCTTTCCGTTGAAGGAGGAGCAGATGAAAATCTCAGCCATCTCAACTCCCTGTTTATTTTGTACTGTCCAAATCTTGTCTCTTTTCCCGACGGGGGATTGCCCACTCCCAACCTCACTTCCTTTGAAGTCTGTGGAAGCGTGAATTTGAAGTTGTTGCCGGACCGAATGCACACCCTCACCGCCCTTCAAGAATTAACGATAGAAAGTCTTCCAAATGTGGTGTCATTTGCACAAGGGGGTTTGCCTCCCAACCTAAAATCATTATCTATCTGTGACTGTGAGAGACTGAGGCCTTCAGTGGAATGGGGATTGCAAGGGCTTGTCTCTCTTCGACAATTTTGGATCGAAGCAAGCAAGGATCTGCTGGAGACGTTGCTCAATGAACAGCTGCTCCCTGCCACTCTTCACACTCTCTGGATCTCTTGGGTATGGGATCTGAAATCTTTGAACGGAAAGGGACTTGAGCACCTCACTTCTCTTCAACACCTAGACATTGCATGGTGCGAGAGTCTCAAATTCCTGCCAAAAGAGGGTTTTCCGGCATCTCTTTCTTGTCTGAGGATCTGGAATTGTCCTTCTCTGAAGAAGAGGTATCTGAAGAAGAGGTATGAGAAGGTAGCTGGCATTCCTTGCATAGTGATAGATGGAGAAGTCAACATCTTGTGAATGGCTTTGGTTGGAGAGGCTTTGCTCTCCGGTTCGATCCAGATGCTGTGCGAAAAGATTGCTTCGGGAGAGTTCATGGCCTTCTTCCGGGCAAGAAGACTCAACCATTCACTCATGGACAAGCTGAAGGTGACATTGATTACACTTCATGCAGTGCTCAACGACGCAGAGGAGAAGCAGATTGTCGACCTTGCAGTCGGGATGTGGCTTGACGAGCTCAAAAATGCTGTGTTCGAAGCCGAGGACTTGGTGGATGAGATCGATACTGAAGCTTTGCGTCACGAGGTGAAAGATCAGACTAAGCAAACCCAGGTTTGCAACTTCCTTTCTACCTCTCGTAATCCTTTTAATTATAAAGGCATGAATGGTAGGATAGAGGAGTTATTTCAGAGGTTAGAACACCTTGCAGAACAGCGAAATCGCCTTGTTCTTAGAGAAGGTATTGGGCGCAATGTTTCACAAAGAACTCCCACAACTTCTGTAGTTGAGGAAGGATTCTGTCCTTATGGTAGGGATAAGGACAAAGAAAATATAAAAAAACTACTGCTGCTATCTGACAATGGAAGTAGCAGTAATTTTTCTGTAGTCCCTATAGTCGGAATGGGCGGGGTTGGTAAGACAACCCTTGCTCAACTCCTTTACAATGATGAACAAGTTAAAGAGCATTTTGACATTCATGCTTGGGTTTGTGTTTCCGAACAGTACGATGCTTTGAGGGTGATTAAGACCCTTATTGAGCAAATCACTGAGAAATCTTGTGATATCTCAGATATGAATTCCCTTGAAATTCGACCAAGGGAACAAGTAAAGAGGGAACAAGTGAGGGACGTCTCAGATATGGATTCCCTTGAAATTCGACTAAGGGAGCAAGTAAGGGGAAAGCCATTTTTATTTGTCCTGGATGACCTTTGGAATGAGAGCTATGATGACTGGGATCGTCTACGAACTCTTTTCACTTATGGGGCGAAGGGAAGCAAGGTCATTGTAACAACAAGGAGCAGACGTGTTGCATCCACCGTGCGCAATACTATTCCAATTCATGACTTGGAAAAATTGTCGGACGATGATTGCTGGTTGTTACTGGCAAAACATGCATTTAGAAATGAAAACTCTAGTGCACATCCAGACTTGGAAGAAGTTGGTAAGAAAATTGCACGTAAGTGCAACGGTTTGCCTTTAGCTTCAAAAACACTAGGGGGTCTCTTAGGTTGCAACCTAGACTACAAGGAATGGAATTACATATTGGATAGCAATCTTTGGGATCTTCGACACCCTAATAGTGTTCTTCCTTCTCTAAGATTGAGTTACCATTACCTTCCAAGTTACTTGAAACGATGCTTTGCTTATTGCTCAATTTTTCCAAAGGGCTATGAATTGGAAAAGGAAACTGTAATTCTACTATGGGTGGCAGAAGGTTTAATTCCACAATCAGATAGTGGGAATACAATGGAGGAGGTTGGTGAAGGATACTTTGACGAACTGTTATCGCGATCATTGTTTCAAAGACCAAGATTGGATCAACCAAGATTCACTATGCATGATCTCATCAATGACTTGGCTAAGTTTGTGTCTGGAGAGTTTTGTTTTAGGTTGGATCTGGAACTTTCACATGAAGCTCGTAAAAGAGTTCGCCACTTCTCGTATGTGAGAGGAAAGTTTGATACATCTTCAAAATTTCAGCCATTAGATGGAGTGAAGTATTTGCACACATTCTTGCCAGTGTCTTTAACACCATATGGCACAGGGGAAGGCGAAGTATATGTAAGCAATAAGGTTCAAGATGATTTTCTGCCAACACAAAAATATTTACGGGTAATATCATTGTCAAGATATGAAAATATCACTCACTTACCTGATTCCATTGGTAATCACATACACTTGCGCTACATTGATCTCTCTTATACGAGAATTAAAAGGTTACCAGATACAGTGTGTACCCTCTACAATTTAGAAACACTGTTGTTGTTAGGTTGTTCTTCTCTTGTTAAACTGCCTGCAGACATGAGGAAATTAATTCATTTGCGTCATCTTGATATTGGCGGAACTCACATAAAAGAAATGCCCGTGCATATGGGTAGATTAAAAAGCTTGAGAACACTGACAGCTTTTGTGTTGGGGAAATCTACTGGGTCAAGCATTGCAGAACTGAGGGAGTTGTCGCACCTTCGAGGGAAAATTTCTATCTTGAATCTGGAAAATGTAGTCAGAGCGATTGATGCCTTGCTGAAGGATAAGAATGATCTCAATGAGGCAGGGTTGGAATGGGGGGGTTATAAGGCTTTGCATGATTCCGTAAAAGAGAGACAGGTACTTGAAGGACTACAACCTTCGGTAAATTTGGTGAAACTAACCATCAAGTGGTATGGTGGAACCAGTTTCCCGAATTGGGTGGGAGACTCGTCCTTCCCCAACCTACAAGTGATGCGTCTCAGCGGTTGTAGTAATTGCAGTTCACTGCCACCAGTTGGTCGGCTACCTGCTCTCAAAGAGCTCTACGTAAAAGGGATGAAATTTGTTACGAGTGTTGGTTTTGAATTCTATGGGGGAAATCAACCATTTCAATCTTTAGAGAAGCTAGAGTTTAGGGAGATGCCCAAGTGGGAGGAATGGCTGCCGAGTCCAAGTGGAGGTGAAAGTCCAGACTTTCCTCGTCTTAAGGAGCTGATTTTCGACCAATGTCCGAAGCTGAGAGGAAGCTTGCCCACTGATCTTCCTTCCCTGGAGATACTTAGGGTCAGTCGATGTGAGGTACTACATTTGCCAATGGGGACGCTGCCGTGGCTTCAGATGCTTGAAACTAATTTTAATGGCGGGACAGAGTGGTTGTTGGAAATGGTGCACAACAGCAATCGTCTTCAAAGTTTGACTTTATATGGTTGTCTCTCACGCTTGTCGTTCCCAACAAATGGTCTGCCCACCACGCTGACGTCACTCCGAATTATCTTCTGCGATGAATTAGAATTCCTATCGCGTGAGATGATGGCCAAATTGACTTCCCTTCAGTCTTTGGATCTAGCAATGAGCTGTGATTCTCTGAGGTCGTTCCCTTTGGGCATTTTCCCCAACCTTTCATCTCTTTCTATAAGTCATTGTGGGAATCTGGAATCCCTTTCTGTTGAAGAAGGAGCAGATGAAAATCTCAGCCATCTCAACTCCCTGTCTATTAGGCATTGTCGAAATCTTGTCTCTTTTCCCGACGGGGGATTGCCCACTCCCAACCTCACTTCCTTTTTATTAAGGTAATGCGAGAATTTGAAGTTGTTGCCGGACCGCATGCACACCCTCACCGCCCTTCAAAGATTAACGATAGAAAAGCTTCCAAATGTGGTGTCATTTGCACAAGGGGGTTTGCCTCCCAACCTACAATCATTATCTATCAGCTGGTGTGAGAGACTGAGGCCTTCAGTGGAGTGGAGATTGCGAGGACTTGCCTCTCTTCAACAATTTCGGATCTCAGGATACAAGGATCTGGTGGAGACGTTGCTCAATGAACAGCTGCTCCCTGCCACTCTTCACACTCTCCGAATCTCTTCTGTATCGAATCTGAAATCTTTGGACGGAAAGGGACTTGAGCACCTCACTTCTCTTCAACACCTAGACATTTCAGACTGCGAGAGTCTCAAATTCCTGCCAAAAGAGGGTTTTCCGGCATCTCTTTCTTGTCTGAGAATCTGGAATTGTCCTTCTCTGAAGAAGAGGTATCTGAAGAAGAAGAGGTATGAGAAGGTAGCTGGCATTCCTTGCATAAAGATAGATGAAGAAGTCAACATCTTGTGAGCTTTCATTTCACTCTCTCCAACTCTCAACTCTCAACTCTCAAGACAAAAGCCAGGTACTATTTTATTTATTATTAAATTGATTGTCCTCAGCAATATTCCTTCTTAAATTAAAGTTTCAGAGTCTAATCCCGATGAAATTACAGGAGAGTGCGAGGGGAGTGGATTATTTGTAGTCTGATACTGTGGAACTACTTGGGGGTCGATATATATGATTCTCCTGCATGACAAGAGGTAAAACCCTCGATGATGCTTTTCTCATACTTGTCTCGTTTGCGACATAACTCTGATCTTCTGCTTGTGCGATGGGACAAACAGGTATATCGGATTATCAAATGGTGCTCTGATTTTCTGGACTGTCAAGTTTGAAATCTATTGCATGGAAATGGACTTACAACACCTCACACTCTCGCAATTCCAGACGGGACAGGGACCTCTAGACCTCAGCTCTCGTCAACAGCTATATAAAGATCGAATGTATCTGGGACTTCGTCGGTCCAGAGAGAAAACTATTGAACTGCAAAGACAGGATTATTTGTAGGTTTGTTTTCTATATATTAGTGTGTGTGATGTTGTGTGACTCGAATAGCAAGTTGATAAACGAAGAAAAGAAAATTATATGAACATTGCAGGTTCACTCACTCTATATGTAGGCGATCTGTTGATTCGTTAACATATCTTGCATTCGTTGCATAAAGATAGATGATGAAGTCACCATCCTATGAGCTTTCACTTCACCTCTTCAACTCTCAACTCTCAAGATGAAGCCAGGTAATTTTTTATTTATTGTTATATTGATTGTCCTCAGCAATATTCCTACTTAAATTCAAGTTTCAGAGTCTAATTCCAATGAAATTACAGTAGAATGCGAGGAGACTGACTTCTTTGCAGTCTGATACTGTGGAACTACTTGGGGTGGATGTACATGATTCTCCTACATGGGAAGATGGTTTTTCATACTTCTCTCATTTGCGCACAACAGTTGAATAGTGCCTCATGGCAGTGCTTTGCTTGAATGCCAGTAAGTATGTTGCGTCACTAGATAAAGAGGCTGGTTGTTGTGCTATGGATTTCACCGGTTGAACATTGCAGATCAGATGTAAATTGTAATTTACTTTCTCTCACTTTTTCTCTCTTTGGTTTGCCTTTTCTCTATTGCAGTTATATTAGGGATCAGTCTTTTTCTTTAACGGTTCATTTCAATTATATGCTAAGTCAAGAAAAAGTGAAGAGACTAACAGATATATCGGTTTCATTGATGCATTGAGCAAACAGCCTAAACCTGTAAAGATCGGATTATCAAATGGAGCTCTACTGGACTATCAAGTTTGAAAATTTTGGATGGAAATGGACGTTCAAAACCTCCTGGACTCTCAACTCTATTAAGAGAGCACAGCTTATTGGCACTGCATGCTAGAATGCCAGTAGTACTAGACTCGGTGGCTGGCTGCTGCGCCTACAGATTTCAGTGTAAGCAGTTGAACACTAGAGTGTAATCTGTTCTTCCTTTATGTATCAATGTAATTCAACTAAGGTACTATATCCTTGAAATATGAATGTTTACCTTTTGTTTAGTTATTGGATTGTCTTTTGTAGGCTAACTTGCATCTTTGTGGAACTTAAGAATGATCAGAAAGGCTAATGACACTACCTACCCCACAGAGAGAGCTTAACCTCTATGAATTATTTGTGGCAAGAGCGGCTAGATAAACTGCCTGTAAAAGTTTTTTTGAAGTCATTGACTACATTGAAGGAAAAAAAAAGATTTTCTTGGTACCATTGAATAACAATGTTAGCTTTTCCTCCATGTTTCAAATTCTAGTTTCTCATTTTCTTTTTTTAATTCTGGAAATTGAATTTAGTTTAAGACGTGCCAGATGCCCTGTATATCTAGCATTTCACTTGTGTTGCTTTGCCTTTTGTAGAAAGCATTCCGAAAGGTTTATGAGTGGAAGTTCATGAACTGTCTTGAGCTCTGGACTGGAGCTGTCTCTTCCTATGGCACAGGACCTGAGTTTAGGGCTGTTGCGTATCCCCTAGCTGAAATAATTAATGGGGTAGCCCATCTAGTTCCAACTGCTAGATACTTTCCCCTCAGATTGAGGTGTATTAGAACGCTTAATCACAGTGCTGCTTTGACAGGTACTTTCACTCCGGTTTCTATGCTGCTTTTGGACATGCTTGAGATGAAAGAGTTGAACAGACCCACCAATGGTGGTGTTGGCAAAGCTATTGATTTGCGCACTGTTCTGAAGGTGTATTTTAGTGTGGACATTCTTCTCTTCTTCAAATTCAATACTACATTGTTATTGTTTTTGGGAGTTTGAGGGGAATGTGTGTTTTCTATTGTAGACGAGCTTGCTGAACATTTAGCTCACTGGAGCTATTCTGTCGCTTTCCCCGAGTTGTCTTTTATTTAACAAGGTTTAGAGGTTTCGGAAATCAATGAGGGAGCTTATTTGTCAGGTATGTGGTTAGAGTGGAAGAGTCTAGTGACCACATGTGCTCTGCTCCCATGCCCGAGCTTGAGATGTGTGGACTATCGATTTGTTGAAGAAGTTTTTTATTTTACTGTTTCATCTGTTAATAATTACGTCTTTTAAATGTTGGAAAACCTTGTTGTACATAGCTAATGTTTCAGCTCTTCCATATCCCAGATCGAGGCTAATTGTCAGTTTACAAATGAAAGGCGTATGTCAATTTCTTTTCTCCCAAATGATCCTGCAGCTGCGTATTTGCTTGAGGTCTGATGTCTGCACTTCCGTAATTTTTTTCTTTCTCTTATGTGATTTTGCCATCAATGTATGATATGTATTACCAGCCAATAACCACAAATGCCTATTTCTTGGATCTTTCATGATTGAATTATCAAACTTTGTTTTAATCTGAACTATCTTTAATGATTTGCCTTCATTTCGTTTTATTTTGATATCATCTTGGAGAAACTGAAGTCCTTATATGTTGTTATAGGATGAGAAAAAGTCAGGGGCATGCCCTCTGTCGAAGTACGTTGCAACTCTGCATGAAGTAGCACAACAAAGAAATGCCTCGTTGTCGGAATCCAGGTCTGAGATCGCAATGTCTATTGAGTTCATTTTCACAGAATCATGTTTGATGTTCCATTTTCTAACATGCTAATTGCTTCCAGAGTTCTAGCGGGCGAGCATTCATCTGTCTTTGGAAGTAAAGGACGAGAAAGCGATGAAGAAGATGACACCAAGGACGACGAAGGCATTGCTGCCTTTAGGTCGCCCTGGTTACCAGGAAAGGATTCCAA
>pear circRNA 0000076
ATCGAGGCTAATTGTCAGTTTACAACTGAAAGGCGTATGTCAATTTCTTTTCTCCCAAATGATCCTGCAGCTGCGTATTTGCTTGAGGTCTGCTGTCTGCACTTCCGTAATTTTTTTCTTTGTCTTATGTGATTTTGCCATCAATGTATGATATGTATTACCAGCCAATAACCACAAATGCCTATTTCTTGGATCTTTCATGATTGAATTATCAAACTTTGTTTTAATCTGAAATATCTGTAACGATTTGCCTTCATTTCGTTTTATTTTGATATCATCTTGGAGAAACTGAAGTCCTTATATGTTGTTATAGGATGAGAAAAAGTCAGGGGCATGCCCTCTGTCGAAGTACGTTGCAACTCTACATGAAGTAGCACAACAAAGAAATGCTTCGTTGTCGGAATCCAGGTCTGAGATCGCATTGTCTATTGAGTTCATTTTCACAGAATCAAGTTTGATGTTCCATTTTCTAACATGCTAATTGCGTCCAGTGTTCTAGTGGGCGAGCATTCATCTGTCTTTGGAAGTAAAGGTCGAGAAAGCGACGAAGAAGATGACACCAAGGACGACGAAGGCATTGCTGCCTTTAGGTCGCCCTGGTTACCAGGAAAGGATTCCAAGTGTGGTCACTCTCTCTCTTTCTAGATTTCTATACAATTTTACTTTTGGTATTTGTGTTGTAACATTATTATTGGTTTTTCAGAGCTGAACCACCCAAAGATGTGAAAAAGAAGAAAAGGAAGCGAAAGACTGAGTGCCAGGAATGGGTGAAGATATTGTTCAGGAGTTGGTACTCAGTTCTGATGAAGAAGACAGGTCTTTAGCGACACCTCTTCGCCTGATGAAGATGGAGTGGAGAAACCAACTCCTTCGAAGCTGGAAAGCAAGAAGCCGAAACGCTCTACAAGTATATAAAAAAAGAATGCAAAACCTCAAGCAAAAGGTCAAGGAAGAGAAAGACGGCTAACCGAAGAGACCCAAGTTTCTCGTGCGCCCGTCCGATAGTCTCCATTGTTTTGTTGTACGTACTTGGAAGTTATGCATGAAGTTCCTGTTTGATCAATGTGAAGAGATTAATTTGAATTTTTTTTCTCTCTTATAAAAGTATAATTTCAAGAAAGAGTAATGCTAGGTAGACCAAATTTGTATAATAAATTTACAAACTGTTATCAATGAGATATAAGTATGTTAATTTAAAGTGGGACCCACAAAGTTTATAAATACACACATTTGAGGGATATATATTATATTCCTCAATAACCAGAGACTACATACATATACACGCACACGTGCACCAGACACACATTTATAAATTTTCTATATAATCTCTCGGAAAAAAGCTAAAACAAAAAAAAAAAAAAAAGCAAAAAACAAAAAACAAAAAGAAAAAAAAGATAGATGCTTATCCTTTTCCGAAATATAATTTAAAGTGGGACCAACAAAGTTTATAAATACACACCTTTGATGGTACGGAACGGATCGTAATGATCCCGCAATCATGTCCGTTTACGTACATCGTGCGGTCAGAAATTATTTAAAATTTAAAATTTAAAATTCAAATATAAATAGTACCTAAAGAAAACTTACCACGCGATATACGATGAACGGACACGCCGGATCCTTTTACTATATTATATAACTCAATAACTAGAGACTACATACATATACATGCACACAAACACACTACAACAAAAATGAGCTTGTGGTAAATAATGGTATGGAGCTGTTTATTACTGTGCAATATTTTAGCTTGAAAATAAGTTAGTAATAATGCTGTTCAAATTCGTTTTTCGCGAGAGCCGAACCTCAGATCTCTCACTTACAAGTAAAGAAGAATATCACTAGACCATAGTACTAAGTGGTGTGTTTTAGATTTACAGTGAATCATTTCCAGCTGCAATGAATGTATGTTAGATTTGTATATTTTTTAACAGTTTTTTAGATTGTTATCTTCATGCAGGTTAGTTTTTTTTATACTTGTGATATGGTTTTTGGTTTTATAGTAAGGGTTAATTTTTTTTATTGTATTAAAAGTCATTCATGCAGTGACACATAACCAACAATTGTGTCATTAGCGTCCGTGCAAAAGTTAGTGGAAAAATGAGTTAATAATTATAAATTTCTTTTTATGACACAAATGTTAGAAATTGTGTCCATTAAATATTACTAAATAATGTATCAACCTACTTCCCCTTCGGTCTTCAGATAGAAATATATTTTAATAATTATAAAATCATTTTTATGACACTGATATTAGAAATTGTGTCCAGTATATATTAATAAAGAATATGTTGGCACAATTATGATTTGTGCCTGTATTCTAATATAAAAGCTCCACACTCCTTTACTAATTTGTCTATGGGAAATAGAAGGTTGCTTCATACACTTGTGTTTCTTTAAATTTGATCAAGTTCTACATCATTCAGAGGCGACGTTGTGGAGTTAGAATTGGAGATGTTTGTTAGATTCTTATTTTTTTCAACTGCTTTTTAGATTGTTATCTTCCTGCAGGTTTGTTTTGGATACTTGATGATATGTTTTTGGCTTTATCGTAAGTGTTTATTTTTTTACTGCGTTAAAAGTCCTTCATGCAGTGAAGGACTTTTTCTATCTTCAGTTTGACTTATCTATATTGCATTTATATATCAGTCTTTTTCTTTGACAGTTCAATTCTACTATATGCTAAGTCAGAACAATGTGATGGTAGTAGCAGGTATATCGGTTTCATTGATGCAGCGAGCAAACAGAGTAAACCTGTAAAAATAGGATTATTAAATGGTGCTCTGGTTTTCTGTCAAGTTGGAAATCTTTGGACAGAAATGGACATTCAACAGGTACCTGCAGACCTCAGTTCTCGTCAACATCGATATAAAGATTGAATGCATGTGGAACAGTAAAGATAGGATTAGGGCAAACGATGTTAGCTTACATCAACCACTCAGGTACTTATGTATATATATGACACCACTTGCCTTTAATTTTGTTAAATTACTTTTTAGTAGTATAATTCAACTGTGCTACCCTTTCTTCTTTCTCTTATTTTTCATTTCTCCCCTAACATTTACAGGTTTCTTGAAATTTTAGGACAGTATCATCAAATATAATAGCAACCGGTTTTAGCTTACATATCAATTACTAGTTGTTGATTGGTGCGGCGGCAATCTCTCGCATATATGATTCACCCTGCATGGGCTCGTTGATGATGTTTTTGTTTCTCCGATGTACTGCTGTGGTTTCCATACGGCGGAATGCTCGCTCATCTTCCAATGCCTCTGTCATCTTGAGGTAGGTGTATACACAAATGTTTATATACAAACACAATGGTTGAAGAGAGCATGACTTATTGGCACCGCTTTCTAGAATGCCAGTGTTACTCGACTCAGTGGCTGTCTGCTGCCGCGCCTACAGATTTCGGTGTAAGCAGTTGAACACTTGAGTGTAACTTATTCTGCCTTTCTGTAACAGTATAATTCAACTATGCTATCAGTCAGGACAACACAATGGGACTACATATATGTAGGCTTTATTGATGCAGATGGCAACTCCGGAATGGTAAAGAAAGGATCATCTACTGCCAACAATTTAAACATGCATCAATTAATTGTCCTTGAATGGTGCTACTCCAGCTATCTGGCATGAATATAATTCTCCTTTAATCGGAGAGGTAACCCCTGGAACGATGTTTTTTTCTTTTCCCTTTCTAAATACTGTTTATAGTTTGAATATGAGAGGCATGCCTTTTCATCTTCTCTTGATGTCACTCTCATCTTCGCATGGGTGCAGATTTGTGCAAACAAAGTGGTTGAACAGCGCGCTTGATCCTTGTAGCACTGTCATCATGCTTGCGTCTGTTGATATTCCAGTAAATGAGCTTTCCACCACTTTTTTTTGTTTTAAGTTCCATTTGCTTGTTTTAAAGATAAATTTATCAACAATAATTTCTTCATCTTTGAATTTAGGAGTATCTTGTTAGGCTGAGGTATGAAAAAGGAAAGCATTTGAGTTGGCATCCTATTGAAATGGATTTGAGAGATAATATGGTTTTCACAGTTGGATTTAGAGAAACTGGTAAAAAGCGTGTGAAGGTAAAGCTCTGCGTTCTTTTCCTACATTTTCATCAAAACTCAAAATCCGCGTACTCTCCTTAAAGAAAAATATATACCACATACTTTAAATGAAATTGTTCCTATTATTGCTGCATATGAACATGTTTTCTCCCGGAAGTGATCTAAAGGAACCGAGAGGTTATAGCATTCTTCTCACCATTGTGGATTTCATGAGCAATCAAGAGAATATTCAAAGTTGCATTTGGACTCGGAGGTTTGTTTTCTATATATTAGCGTGTGTGATGTCTTGTGATGTCGTGTGACTTGCATAGCAAGCTAACAAACGAAGAAAAAAATTATTTAAACATTGCAAGTTCACTCAGTTTGATGGTAAAGTTGGGAAAGTTGGAGGCGAGGCATGAAAATGACCAGGTATATGTTGACATCATGTGTTGGTCTAGGATGTTTGTTGGGATCGATGTGTGACAGTTGTAGGCCAATTTAAGAGATACTATTGTAGGCCGATTCCAAATTGTATGTCGACAATGAGATCCACTAATTTTTAGATCTTCACATTTATGCAAAAAACCACTCAAATTACAAATCATATAACCACTCAATTAAGTTGGTTGTCATTAGGGCTTTCTTCAAATATCTTGCTTGTTTATTTTCTTCACTATAATTAAAAGTGTCAATGATTTTCAATATGTATAATTTTTTTTTTTTGGAAAAGATGATCTTTGAACAATTTAGTAAATGACAAATGATTTGAATAATTAAAATAAAATTCAAAGCGGGACCCACAAGGTGTCTACACACCTTTGAGGAAGGATTTGAATTCCATATGGATTCAAATTGTGAGGATTTTAGAGAAATGAATCTTCGTCGGATTCTTTTTTCCTAATCCATCAAATCATGGAATTCGTTCCGTTGAAATTTGATCTAATGGCTACAAACAGAGGAACACTTTAAAGTTATAGTAACTTCAACCGTTGGATCAAATTTCAATGACACAAATTTCCTAATTTAGTGGATTAGGAGAAAGGGATCCGGACATGATCCATTTTTGGGATTCTAGGAATCTTTATATCTTAGTCATTTATATTATATCGTAGGATTAGAAATCACTTGAATTTTTTTTAATTTAAAATTAAACATAAATAATATATGATGAAAACTATTTATCGTATACGATGAACATCTACGTTAAGAGGTTTCTTAAAATTTTCACAAAAAGTAACCGAAAGGGATCCCATCCTTTGAGGGATATATTATATACACACACCCGCACATCACAAACCAGACACACATTTATAAATTTTCTATCACCCCTCGAAAGAACCAAGAAGCAAAAGTTAAAAAGCAAAAGTTAAAAAGATAGATGCTTTCTGTAAAGCACAACCACCAGCTATTGTCCACAACTTTATCATCCCCACGGTCCACTGACGAAGTAAACCTATATAATCTTAAACAGGCTTTTCTACTTCCTCTGTTCCACACCTGAAAATTTGAAACGGAATTTCTATTTCCCAACTTCCTTTTGCAAAGCAGATCGAAAATGGCTTTGGTTGGAGAGGCTTTGCTCTCTTATATAATGAATCAGCCATAAAATAATATCGAACTCATAATTTAAAGTAGAAAAACCGAACACTTCCTAATTTCTAGTTAAAATGACTATACCACCAAACCGCGTAACGTTGCAAGAGACATCTCATGCATGTCTGCAGAATTATTGGTACAAGATCAACGCATTAATGTGTAGGGTTTAATCGTTATATGTGCTAGCAGTCATATTTCATTCAACAAAATTTATTTGCAGAAGCATATCAAGCGATAGAAATTATCAAAATTGATACCTTATATGAACGATATTATAATACATGAATTAGTTGAATAATGAATTTTATTCATAATTTCATTCTCTTGTCAACTTAAAGTTCAGATTCATTCTCAACCGTGTGATAAAAGTACAAAATCTTTACGAGGAACTAAAATTAAAAAAAGAATAGCTACAACTGTAATTATTGTGGGGATCAAAATCAAAATCAAAATTTTGTGTTTATGATTTTCTTTTTGTATAAAACACCTTAGCAATGAAGGATATTGTTCGACACATTTAAACAAATAGTAGTTTAACACGTACACAATAATACCTCATTCAAAATAAGGTGGTATACTTCATGTTGAATGCTTAATACCAACGTGTTGCCGCGGGTTTGAAGTTAAGATAAGATGTTAAAAATGAAAAAATTTCGGTTACAAAATAGGAACAACGATAACAACAATGAATTTGGAAAAACGTTAACTGGAAAAGGTTAAATTTATATAATATAAAGATACAAATTATAGTTATCCATTATATTGTAGCAGTTGTATGTAGTTCTGGACCAAGAGGATTACATTCAATTATAAAAAATAGAAATTCCTAGTATAAAGATACAAAAAACATTATAATAATTGAATTTCTTCTAATAACCCTATTTAATATACTGTGTTCCAGCTTTTGCATACAAAAAATGAGAAGATGTTGTTGTTCTGGCTGTGTGGTTTTGCAAAAAGCAGAGCAAAACCAAAAAATATAACAACTTGGAAGCACACTAACCTAATCATTGTTTCCAGTGATGGCGGTGTGGCTTTGCAAAAAGTAGAGCAAAACCAAAAAATAAAATAACCAAAGGCAAGGTGGAAAACAGCGGAGCTTCTCACAATTTTTAATATTTGGTTTCCATGCATTCAAAATTTTTTATAACTTTTTATTGTGTCATGTGCCACAAACCTGTATTAACTTATATTTTTAAATATTTGTTGTCAAATTTTTATTATTATTTTATATTTCTTTGTGCCCACACTCTGCATTTAAATGTTTTTATAATATTTTATTGTGTTCTGTTCCTCAAACCGTGTTCCGTGCCACCAACCGCAGGAGACTCGGCGTGGAAGACAAAAAGCCGAGCAAAATAAAAAAAATAAAATATTCAAAAGGCAAAGCAATGGGGATGGGTTTCTCACGATTTTTAATAATTATTTTGTTCTTTCATTCAATGTTTTTATAATTTTTTATTGTGTTATGCGTCACAAACCATGTGGCCTGATTTAAATCATATTTTTTAAATAATTTTTTGTCAGTTTTTTAATTAATTATTTTATTTTTCTTTGTGCCACAACTCTAGATCATAGACACGCAACTTTGAAGGACAAAGGATGATCAACACGTGGCAGTCATGGGTAATACAGATATTTTATTGTGTGAAGTAGGCAACAAAATGGTAATGGACAAAAAAATTTAAGGGTATTCCCGTCCTTTTATTATTGTTAAACAGTGCTAAAAGTCAAGTATATATAATTTATAAATTTTCTATGACCCCTCGAAAAAACCAAGAAGCAAAAGTTAAAAAGCAAAAGTGAAAAAGATAGATGCTTTCTGTAAAGCACAACCACCAACTGTTGTCCACAACTTTATCATCCCCATGGTCCACTGACGCGGTAAACCTATATAATCTTAAAAAGGTTTTCCTACTTCCTCTGTTCCTCACCTGAAAATTTGAAACGGAATTTCCATTTCCCAACTTCCTTTTGCAAAGAAGATCGAAAATGGCTTTGGTTGGAGAGGCTTTGCTCTCTTATAGAATGAATCAGCTATAAAATAATATCGAACTCATGATTTAAAGGAGAAAAGTCGAATACTTCCTAATTTCTCGTTGAAATGACTACGCCACCAAACCGCGTAACGTTGCAAGAGACATCTCATGCATGTCTGCAGAATTATTGGTACAAGATCAACGCAGTAATGTGTAAGGTTTAATCATTATAGATGCTAGCAGTCATATTTCATTCAACAAAATTTATTTACAGAAGCATATCAAGCGATAAAAATTATCAAAATTGATTCCTTATATGAACGATATTATAATACGTGGATTAGCTGAATGATGAGTTTTATTCATAATTTCATCCTCTTGATCAACTTAAAGTTCAGATTCATTCCAAACACGTGAGATGAAAATACAAATTCTTTACTAGGAACTAAAAATAAAAAAAAATAGATACAACTGTAATTATTATGGGGATCAAAATCAAAATTTTGTATTTATTATTTTCTTTTTGCATAAAATACCTTAACAATCAAGGATATTGTTCGACTCATTTAAACAAATAGCTGTTTAACACATATACAATAATAACTCATTGAAAATAAGATGGTATAATTCATTTTGAATGCTTTTGATGAACTTTCAGTCCTAACATGACCACCACCAAAATACACAGGAAAATGTCATCCAACCGACATATTATTCTTTTACCCTCTACTTTACTGAAATTTCATCAAAGCACCTCCACCAAGTACCACTATGTTTGCCGAGTGTGGTCCACTGCATTATTGACCAAAAAATAGCAAGTCGTCTCACTGATCTTGAAGTAAGTTGAGCCATATAATAATCTTAACAGGCTTTCCTAGTTCTTTACTTGAATTTCAGCACCTCCACCAAGTACCACTATGTTTGCCGAGTGTGGTCCACTGCATTATTGACCAAAAAATAGCAAGTCGTCTCACTGATCTTGAAGTAAGTTGAGCCATATAATAATCTTAACAGGCTTTCCTAGTTCTTTACTTGAATTTCACAAAGAATTTTCAGTTTTTCAACTTCAAATACTCGATCAAAATTAGTCCTTTTGCCACGAAGAGAAAATGGCTTTGGTTGGAGAGGCTTTGCTCTCCGGTTCGATCCAGATGCTGTGCGAAAAGATTGCTTCGGGAGAGTTCATGGCCTTCTTCCGGGCAAGAAGACTCAACCATTCACTCATGGACAAGCTGAAGGTGACATTGATTACACTTCATGCAGTGCTCAACGACGCAGAGGAGAAGCAGATTGTCGACCTTGCAGTCGGGATGTGGCTTGACGAGCTCAAAAATGCTGTGTTCGAAGCCGAGGACTTGGTGGATGAGATCGATACTGAAGCTTTGCGTCACGAGGTGAAAGATCAGACTAAGCAAACCCAGGTTTGCAACTTCCTTTCTACCTCTCGTAATCCTTTTAATTATAAAGGCATGAATGGTAGGATAGAGGAGTTATTTCAGAGGTTAGAACACCTTGCAGAACAGCGAAATCGCCTTGTTCTTAGAGAAGGTATTGGGCGCAATGTTTCACAAAGAACTCCCACAACTTCTGTAGTTGAGGAAGGATTCTGTCCTTATGGTAGGGATAAGGACAAAGAAAATATAAAAAAACTACTGCTGCTATCTGACAATGGAAGTAGCAGTAATTTTTCTGTAGTCCCTATAGTCGGAATGGGCGGGGTTGGTAAGACAACCCTTGCTCAACTCCTTTACAATGATGAACAAGTTAAAGAGCATTTTGACATTCATGCTTGGGTTTGTGTTTCCGAACAGTACGATGCTTTGAGGGTGATTAAGACCCTTATTGAGCAAATCACTGAGAAATCTTGTGATATCTCAGATATGAATTCCCTTGAAATTCGACCAAGGGAACAAGTAAAGAGGGAACAAGTGAGGGACGTCTCAGATATGGATTCCCTTGAAATTCGACTAAGGGAGCAAGTAAGGGGAAAGCCATTTTTATTTGTCCTGGATGACCTTTGGAATGAGAGCTATGATGACTGGGATCGTCTACGAACTCTTTTCACTTATGGGGCGAAGGGAAGCAAGGTCATTGTAACAACAAGGAGCAGACGTGTTGCATCCACCGTGCGCAATACTATTCCAATTCATGACTTGGAAAAATTGTCGGACGATGATTGCTGGTTGTTACTGGCAAAACATGCATTTAGAAATGAAAACTCTAGTGCACATCCAGACTTGGAAGAAGTTGGTAAGAAAATTGCACGTAAGTGCAACGGTTTGCCTTTAGCTTCAAAAACACTAGGGGGTCTCTTAGGTTGCAACCTAGACTACAAGGAATGGAATTACATATTGGATAGCAATCTTTGGGATCTTCGACACCCTAATAGTGTTCTTCCTTCTCTAAGATTGAGTTACCATTACCTTCCAAGTTACTTGAAACGATGCTTTGCTTATTGCTCAATTTTTCCAAAGGGCTATGAATTGGAAAAGGAAACTGTAATTCTACTATGGGTGGCAGAAGGTTTAATTCCACAATCAGATAGTGGGAATACAATGGAGGAGGTTGGTGAAGGATACTTTGACGAACTGTTATCGCGATCATTGTTTCAAAGACCAAGATTGGATCAACCAAGATTCACTATGCATGATCTCATCAATGACTTGGCTAAGTTTGTGTCTGGAGAGTTTTGTTTTAGGTTGGATCTGGAACTTTCACATGAAGCTCGTAAAAGAGTTCGCCACTTCTCGTATGTGAGAGGAAAGTTTGATACATCTTCAAAATTTCAGCCATTAGATGGAGTGAAGTATTTGCACACATTCTTGCCAGTGTCTTTAACACCATATGGCACAGGGGAAGGCGAAGTATATGTAAGCAATAAGGTTCAAGATGATTTTCTGCCAACACAAAAATATTTACGGGTAATATCATTGTCAAGATATGAAAATATCACTCACTTACCTGATTCCATTGGTAATCACATACACTTGCGCTACATTGATCTCTCTTATACGAGAATTAAAAGGTTACCAGATACAGTGTGTACCCTCTACAATTTAGAAACACTGTTGTTGTTAGGTTGTTCTTCTCTTGTTAAACTGCCTGCAGACATGAGGAAATTAATTCATTTGCGTCATCTTGATATTGGCGGAACTCACATAAAAGAAATGCCCGTGCATATGGGTAGATTAAAAAGCTTGAGAACACTGACAGCTTTTGTGTTGGGGAAATCTACTGGGTCAAGCATTGCAGAACTGAGGGAGTTGTCGCACCTTCGAGGGAAAATTTCTATCTTGAATCTGGAAAATGTAGTCAGAGCGATTGATGCCTTGCTGAAGGATAAGAATGATCTCAATGAGGCAGGGTTGGAATGGGGGGGTTATAAGGCTTTGCATGATTCCGTAAAAGAGAGACAGGTACTTGAAGGACTACAACCTTCGGTAAATTTGGTGAAACTAACCATCAAGTGGTATGGTGGAACCAGTTTCCCGAATTGGGTGGGAGACTCGTCCTTCCCCAACCTACAAGTGATGCGTCTCAGCGGTTGTAGTAATTGCAGTTCACTGCCACCAGTTGGTCGGCTACCTGCTCTCAAAGAGCTCTACGTAAAAGGGATGAAATTTGTTACGAGTGTTGGTTTTGAATTCTATGGGGGAAATCAACCATTTCAATCTTTAGAGAAGCTAGAGTTTAGGGAGATGCCCAAGTGGGAGGAATGGCTGCCGAGTCCAAGTGGAGGTGAAAGTCCAGACTTTCCTCGTCTTAAGGAGCTGATTTTCGACCAATGTCCGAAGCTGAGAGGAAGCTTGCCCACTGATCTTCCTTCCCTGGAGATACTTAGGGTCAGTCGATGTGAGGTACTACATTTGCCAATGGGGACGCTGCCGTGGCTTCAGATGCTTGAAACTAATTTTAATGGCGGGACAGAGTGGTTGTTGGAAATGGTGCACAACAGCAATCGTCTTCAAAGTTTGACTTTATATGGTTGTCTCTCACGCTTGTCGTTCCCAACAAATGGTCTGCCCACCACGCTGACGTCACTCCGAATTATCTTCTGCGATGAATTAGAATTCCTATCGCGTGAGATGATGGCCAAATTGACTTCCCTTCAGTCTTTGGATCTAGCAATGAGCTGTGATTCTCTGAGGTCGTTCCCTTTGGGCATTTTCCCCAACCTTTCATCTCTTTCTATAAGTCATTGTGGGAATCTGGAATCCCTTTCTGTTGAAGAAGGAGCAGATGAAAATCTCAGCCATCTCAACTCCCTGTCTATTAGGCATTGTCGAAATCTTGTCTCTTTTCCCGACGGGGGATTGCCCACTCCCAACCTCACTTCCTTTTTATTAAGGTAATGCGAGAATTTGAAGTTGTTGCCGGACCGCATGCACACCCTCACCGCCCTTCAAAGATTAACGATAGAAAAGCTTCCAAATGTGGTGTCATTTGCACAAGGGGGTTTGCCTCCCAACCTACAATCATTATCTATCAGCTGGTGTGAGAGACTGAGGCCTTCAGTGGAGTGGAGATTGCGAGGACTTGCCTCTCTTCAACAATTTCGGATCTCAGGATACAAGGATCTGGTGGAGACGTTGCTCAATGAACAGCTGCTCCCTGCCACTCTTCACACTCTCCGAATCTCTTCTGTATCGAATCTGAAATCTTTGGACGGAAAGGGACTTGAGCACCTCACTTCTCTTCAACACCTAGACATTTCAGACTGCGAGAGTCTCAAATTCCTGCCAAAAGAGGGTTTTCCGGCATCTCTTTCTTGTCTGAGAATCTGGAATTGTCCTTCTCTGAAGAAGAGGTATCTGAAGAAGAAGAGGTATGAGAAGGTAGCTGGCATTCCTTGCATAAAGATAGATGAAGAAGTCAACATCTTGTGAGCTTTCATTTCACTCTCTCCAACTCTCAACTCTCAACTCTCAAGACAAAAGCCAGGTACTATTTTATTTATTATTAAATTGATTGTCCTCAGCAATATTCCTTCTTAAATTAAAGTTTCAGAGTCTAATCCCGATGAAATTACAGGAGAGTGCGAGGGGAGTGGATTATTTGTAGTCTGATACTGTGGAACTACTTGGGGGTCGATATATATGATTCTCCTGCATGACAAGAGGTAAAACCCTCGATGATGCTTTTCTCATACTTGTCTCGTTTGCGACATAACTCTGATCTTCTGCTTGTGCGATGGGACAAACAGGTATATCGGATTATCAAATGGTGCTCTGATTTTCTGGACTGTCAAGTTTGAAATCTATTGCATGGAAATGGACTTACAACACCTCACACTCTCGCAATTCCAGACGGGACAGGGACCTCTAGACCTCAGCTCTCGTCAACAGCTATATAAAGATCGAATGTATCTGGGACTTCGTCGGTCCAGAGAGAAAACTATTGAACTGCAAAGACAGGATTATTTGTAGGTTTGTTTTCTATATATTAGTGTGTGTGATGTTGTGTGACTCGAATAGCAAGTTGATAAACGAAGAAAAGAAAATTATATGAACATTGCAGGTTCACTCACTCTATATGTAGGCGATCTGTTGATTCGTTAACATATCTTGCATTCGTTGCATAAAGATAGATGATGAAGTCACCATCCTATGAGCTTTCACTTCACCTCTTCAACTCTCAACTCTCAAGATGAAGCCAGGTAATTTTTTATTTATTGTTATATTGATTGTCCTCAGCAATATTCCTACTTAAATTCAAGTTTCAGAGTCTAATTCCAATGAAATTACAGTAGAATGCGAGGAGACTGACTTCTTTGCAGTCTGATACTGTGGAACTACTTGGGGTGGATGTACATGATTCTCCTACATGGGAAGATGGTTTTTCATACTTCTCTCATTTGCGCACAACAGTTGAATAGTGCCTCATGGCAGTGCTTTGCTTGAATGCCAGTAAGTATGTTGCGTCACTAGATAAAGAGGCTGGTTGTTGTGCTATGGATTTCACCGGTTGAACATTGCAGATCAGATGTAAATTGTAATTTACTTTCTCTCACTTTTTCTCTCTTTGGTTTGCCTTTTCTCTATTGCAGTTATATTAGGGATCAGTCTTTTTCTTTAACGGTTCATTTCAATTATATGCTAAGTCAAGAAAAAGTGAAGAGACTAACAGATATATCGGTTTCATTGATGCATTGAGCAAACAGCCTAAACCTGTAAAGATCGGATTATCAAATGGAGCTCTACTGGACTATCAAGTTTGAAAATTTTGGATGGAAATGGACGTTCAAAACCTCCTGGACTCTCAACTCTATTAAGAGAGCACAGCTTATTGGCACTGCATGCTAGAATGCCAGTAGTACTAGACTCGGTGGCTGGCTGCTGCGCCTACAGATTTCAGTGTAAGCAGTTGAACACTAGAGTGTAATCTGTTCTTCCTTTATGTATCAATGTAATTCAACTAAGGTACTATATCCTTGAAATATGAATGTTTACCTTTTGTTTAGTTATTGGATTGTCTTTTGTAGGCTAACTTGCATCTTTGTGGAACTTAAGAATGATCAGAAAGGCTAATGACACTACCTACCCCACAGAGAGAGCTTAACCTCTATGAATTATTTGTGGCAAGAGCGGCTAGATAAACTGCCTGTAAAAGTTTTTTTGAAGTCATTGACTACATTGAAGGAAAAAAAAAGATTTTCTTGGTACCATTGAATAACAATGTTAGCTTTTCCTCCATGTTTCAAATTCTAGTTTCTCATTTTCTTTTTTTAATTCTGGAAATTGAATTTAGTTTAAGACGTGCCAGATGCCCTGTATATCTAGCATTTCACTTGTGTTGCTTTGCCTTTTGTAGAAAGCATTCCGAAAGGTTTATGAGTGGAAGTTCATGAACTGTCTTGAGCTCTGGACTGGAGCTGTCTCTTCCTATGGCACAGGACCTGAGTTTAGGGCTGTTGCGTATCCCCTAGCTGAAATAATTAATGGGGTAGCCCATCTAGTTCCAACTGCTAGATACTTTCCCCTCAGATTGAGGTGTATTAGAACGCTTAATCACAGTGCTGCTTTGACAGGTACTTTCACTCCGGTTTCTATGCTGCTTTTGGACATGCTTGAGATGAAAGAGTTGAACAGACCCACCAATGGTGGTGTTGGCAAAGCTATTGATTTGCGCACTGTTCTGAAGGTGTATTTTAGTGTGGACATTCTTCTCTTCTTCAAATTCAATACTACATTGTTATTGTTTTTGGGAGTTTGAGGGGAATGTGTGTTTTCTATTGTAGACGAGCTTGCTGAACATTTAGCTCACTGGAGCTATTCTGTCGCTTTCCCCGAGTTGTCTTTTATTTAACAAGGTTTAGAGGTTTCGGAAATCAATGAGGGAGCTTATTTGTCAG
>pear circRNA 0000077
[truncated: 9,084,035 more chars]
