# Supplementary material for: Identification and characterization of circRNAs in Pyrus betulifolia Bunge under drought stress
Source: PLoS One. 2018 Jul 17;13(7):e0200692. doi: 10.1371/journal.pone.0200692 (PMC6049930; doi:10.1371/journal.pone.0200692)
Supplement: S3 File — (XLS) [file pone.0200692.s003.xls]

## Sheet: Additional file 3.
ID	h48_readcount	h0_readcount	log2FoldChange	pval	padj	significant
pear circRNA 0000055	6.74376	0	5.2523	0.017135	NA	up
pear circRNA 0000357	0	5.25961	-5.0547	0.025588	NA	down
pear circRNA 0000527	15.5965	0	6.2928	0.0025309	NA	up
pear circRNA 0000596	11.3832	0	5.9028	0.0055097	NA	up
pear circRNA 0000683	7.91092	0	5.281	0.017691	NA	up
pear circRNA 0000740	0	8.70485	-5.6917	0.0093448	NA	down
pear circRNA 0000813	15.7548	0	6.0826	0.0045767	NA	up
pear circRNA 0000822	0	3.99794	-4.8334	0.033529	NA	down
pear circRNA 0000825	7.82748	0	5.4291	0.012881	NA	up
pear circRNA 0000830	0	4.04827	-4.8804	0.031199	NA	down
pear circRNA 0000856	7.61448	0	5.2361	0.018942	NA	up
pear circRNA 0000964	5.60093	0	4.8658	0.032386	NA	up
pear circRNA 0001029	0	4.74943	-4.6873	0.044638	NA	down
pear circRNA 0001072	4.89373	0	4.8533	0.031221	NA	up
pear circRNA 0001125	7.17289	0	5.3482	0.014517	NA	up
pear circRNA 0001137	0	5.59296	-5.1455	0.022354	NA	down
pear circRNA 0001155	7.0605	0	5.1449	0.021727	NA	up
pear circRNA 0001216	0	6.66081	-5.1178	0.025167	NA	down
pear circRNA 0001381	7.93204	0	5.2858	0.017547	NA	up
pear circRNA 0001415	0	8.0376	-5.5954	0.010987	NA	down
pear circRNA 0001455	12.7247	0	5.8385	0.0070872	NA	up
pear circRNA 0001541	4.56766	0	4.6106	0.045515	NA	up
pear circRNA 0001542	11.0925	0	5.8891	0.0055799	NA	up
pear circRNA 0001603	10.7259	0	5.7877	0.0070193	NA	up
pear circRNA 0001705	9.67021	0	5.7211	0.0076115	NA	up
pear circRNA 0001815	0	7.35951	-5.4747	0.013449	NA	down
pear circRNA 0001884	21.9212	0.74009	4.1644	0.017432	NA	up
pear circRNA 0001969	4.4934	0	4.5932	0.046524	NA	up
pear circRNA 0002233	6.52277	0	5.0503	0.024947	NA	up
pear circRNA 0002279	1.40926	13.2944	-2.9359	0.043729	NA	down
pear circRNA 0002329	8.81329	0	5.606	0.0093539	NA	up
pear circRNA 0002340	4.78215	0	4.67	0.042131	NA	up
pear circRNA 0002421	19.1726	0	6.557	0.0014186	NA	up
