# Supplementary material for: Identification and characterization of circRNAs in Pyrus betulifolia Bunge under drought stress
Source: PLoS One. 2018 Jul 17;13(7):e0200692. doi: 10.1371/journal.pone.0200692 (PMC6049930; doi:10.1371/journal.pone.0200692)
Supplement: S4 File — (XLSX) [file pone.0200692.s004.xlsx]

## Sheet: Sheet1
#! Input file to measure the differentially expressed gene(DEG)-enrichment in annotation Molecular Function GO terms by the right sided Fisher exact test.
## Term: GO term name and id, format like 'Molecular Function: TERM NAME (TERM ID);'.
## mNum: DEG number in specified annotation Molecular Function GO term.
## nNum: Unigene number in specified annotation Molecular Function GO term.
## MNum: DEG number in all annotation Molecular Function GO term.
## NNum: Unigene number in all annotation Molecular Function GO term.
## GIDs: DEG IDs in specified annotation Molecular Function GO term, separated by ';'.
#Term	mNum	nNum	MNum	NNum	GIDs
Molecular Function: phosphatase activity (GO:0016791);	1	29	46	22308	Pbr040791
Molecular Function: DNA binding (GO:0003677);	1	1789	46	22308	Pbr018440
Molecular Function: 2-alkenal reductase [NAD(P)] activity (GO:0032440);	1	260	46	22308	Pbr038316
Molecular Function: glycolipid transporter activity (GO:0017089);	1	11	46	22308	Pbr013280
Molecular Function: binding (GO:0005488);	1	347	46	22308	Pbr013604
Molecular Function: intracellular cyclic nucleotide activated cation channel activity (GO:0005221);	1	5	46	22308	Pbr013605
Molecular Function: glycerol channel activity (GO:0015254);	2	2	46	22308	Pbr009143;Pbr009149
Molecular Function: carbohydrate binding (GO:0030246);	1	218	46	22308	Pbr038318
Molecular Function: ATP binding (GO:0005524);	6	3249	46	22308	Pbr013156;Pbr019003;Pbr038318;Pbr019005;Pbr038316;Pbr019000
Molecular Function: beta-amyrin synthase activity (GO:0042300);	1	16	46	22308	Pbr042779
Molecular Function: L-valine transaminase activity (GO:0052655);	1	10	46	22308	Pbr022539
Molecular Function: protein kinase activity (GO:0004672);	2	470	46	22308	Pbr038316;Pbr025090
Molecular Function: microtubule-severing ATPase activity (GO:0008568);	2	127	46	22308	Pbr019000;Pbr019005
Molecular Function: metallopeptidase activity (GO:0008237);	2	35	46	22308	Pbr019879;Pbr019880
Molecular Function: calmodulin binding (GO:0005516);	1	129	46	22308	Pbr013605
Molecular Function: pyridoxal phosphate binding (GO:0030170);	1	162	46	22308	Pbr031582
Molecular Function: copper ion binding (GO:0005507);	1	232	46	22308	Pbr038322
Molecular Function: RNA binding (GO:0003723);	2	498	46	22308	Pbr023697;Pbr023698
Molecular Function: iron ion binding (GO:0005506);	6	563	46	22308	Pbr005708;Pbr015202;Pbr015213;Pbr015201;Pbr015206;Pbr015199
Molecular Function: catalytic activity (GO:0003824);	3	280	46	22308	Pbr012016;Pbr012015;Pbr031582
Molecular Function: structural constituent of ribosome (GO:0003735);	2	494	46	22308	Pbr023697;Pbr023698
Molecular Function: peptidase activity (GO:0008233);	1	150	46	22308	Pbr013156
Molecular Function: metal ion binding (GO:0046872);	2	1726	46	22308	Pbr025090;Pbr025089
Molecular Function: adenyl ribonucleotide binding (GO:0032559);	1	19	46	22308	Pbr025090
Molecular Function: purine ribonucleoside binding (GO:0032550);	1	23	46	22308	Pbr025090
Molecular Function: cGMP binding (GO:0030553);	1	13	46	22308	Pbr013605
Molecular Function: nutrient reservoir activity (GO:0045735);	1	51	46	22308	Pbr026513
Molecular Function: zinc ion binding (GO:0008270);	2	1425	46	22308	Pbr019879;Pbr019880
Molecular Function: ADP binding (GO:0043531);	3	176	46	22308	Pbr025091;Pbr025093;Pbr025088
Molecular Function: ubiquitin-protein ligase activity (GO:0004842);	1	232	46	22308	Pbr015205
Molecular Function: water channel activity (GO:0015250);	2	13	46	22308	Pbr009149;Pbr009143
Molecular Function: molybdenum ion binding (GO:0030151);	1	10	46	22308	Pbr031582
Molecular Function: L-isoleucine transaminase activity (GO:0052656);	1	10	46	22308	Pbr022539
Molecular Function: ubiquitin protein ligase binding (GO:0031625);	1	29	46	22308	Pbr011232
Molecular Function: ligase activity (GO:0016874);	2	477	46	22308	Pbr038316;Pbr015205
Molecular Function: oxidoreductase activity (GO:0016491);	4	557	46	22308	Pbr018958;Pbr018957;Pbr018960;Pbr018959
Molecular Function: oxidoreductase activity, acting on paired donors, with incorporation or reduction of molecular oxygen (GO:0016705);	6	326	46	22308	Pbr015199;Pbr015206;Pbr015201;Pbr015202;Pbr005708;Pbr015213
Molecular Function: aminopeptidase activity (GO:0004177);	1	28	46	22308	Pbr019879
Molecular Function: glycolipid binding (GO:0051861);	1	11	46	22308	Pbr013280
Molecular Function: nucleotide binding (GO:0000166);	2	806	46	22308	Pbr016319;Pbr016318
Molecular Function: inorganic phosphate transmembrane transporter activity (GO:0005315);	1	36	46	22308	Pbr009144
Molecular Function: nucleic acid binding (GO:0003676);	3	684	46	22308	Pbr016318;Pbr016319;Pbr018442
Molecular Function: translation initiation factor activity (GO:0003743);	1	157	46	22308	Pbr018440
Molecular Function: protein binding (GO:0005515);	2	89	46	22308	Pbr009143;Pbr009149
Molecular Function: anion binding (GO:0043168);	1	25	46	22308	Pbr025090
Molecular Function: acetate-CoA ligase activity (GO:0003987);	1	17	46	22308	Pbr000738
Molecular Function: monooxygenase activity (GO:0004497);	6	323	46	22308	Pbr015201;Pbr015206;Pbr015199;Pbr015213;Pbr005708;Pbr015202
Molecular Function: nucleoside-triphosphatase activity (GO:0017111);	1	69	46	22308	Pbr013156
Molecular Function: hydrolase activity (GO:0016787);	2	763	46	22308	Pbr025090;Pbr019003
Molecular Function: cAMP binding (GO:0030552);	1	13	46	22308	Pbr013605
Molecular Function: cyclin-dependent protein serine/threonine kinase activity (GO:0004693);	1	25	46	22308	Pbr038318
Molecular Function: L-leucine transaminase activity (GO:0052654);	1	10	46	22308	Pbr022539
Molecular Function: heme binding (GO:0020037);	6	546	46	22308	Pbr015202;Pbr005708;Pbr015213;Pbr015201;Pbr015199;Pbr015206
Cellular Component: small ribosomal subunit (GO:0015935);	2	35	20	15165	Pbr023698;Pbr023697
Cellular Component: cytosol (GO:0005829);	2	1229	20	15165	Pbr019879;Pbr013156
Cellular Component: peroxisome (GO:0005777);	1	131	20	15165	Pbr000738
Cellular Component: integral component of membrane (GO:0016021);	2	3549	20	15165	Pbr009144;Pbr013605
Cellular Component: plastid (GO:0009536);	1	163	20	15165	Pbr017185
Cellular Component: vacuole (GO:0005773);	2	246	20	15165	Pbr009143;Pbr009149
Cellular Component: plasma membrane (GO:0005886);	6	1572	20	15165	Pbr038318;Pbr019005;Pbr038314;Pbr019000;Pbr013605;Pbr019879
Cellular Component: membrane (GO:0016020);	2	1083	20	15165	Pbr013604;Pbr013156
Cellular Component: integral component of plasma membrane (GO:0005887);	2	30	20	15165	Pbr009143;Pbr009149
Cellular Component: cell wall (GO:0005618);	1	327	20	15165	Pbr013156
Cellular Component: nucleus (GO:0005634);	4	2702	20	15165	Pbr013156;Pbr012016;Pbr013280;Pbr012015
Cellular Component: proteasome complex (GO:0000502);	1	77	20	15165	Pbr013156
Cellular Component: cullin-RING ubiquitin ligase complex (GO:0031461);	1	15	20	15165	Pbr011232
Cellular Component: chloroplast inner membrane (GO:0009706);	1	100	20	15165	Pbr009144
Cellular Component: cytoplasm (GO:0005737);	2	780	20	15165	Pbr022539;Pbr013280
Cellular Component: plasmodesma (GO:0009506);	3	563	20	15165	Pbr009149;Pbr009143;Pbr013156
Cellular Component: endoplasmic reticulum (GO:0005783);	1	357	20	15165	Pbr038314
Cellular Component: chloroplast (GO:0009507);	2	1045	20	15165	Pbr009149;Pbr009143
Biological Process: salicylic acid biosynthetic process (GO:0009697);	1	120	43	22871	Pbr013280
Biological Process: regulation of anion channel activity (GO:0010359);	1	18	43	22871	Pbr019879
Biological Process: defense response by callose deposition (GO:0052542);	1	30	43	22871	Pbr013280
Biological Process: salicylic acid mediated signaling pathway (GO:0009863);	1	76	43	22871	Pbr013280
Biological Process: transmembrane transport (GO:0055085);	2	598	43	22871	Pbr009144;Pbr013604
Biological Process: metabolic process (GO:0008152);	4	2769	43	22871	Pbr031582;Pbr019003;Pbr019005;Pbr019000
Biological Process: microtubule cytoskeleton organization (GO:0000226);	3	109	43	22871	Pbr012016;Pbr012015;Pbr018440
Biological Process: protein targeting to membrane (GO:0006612);	2	197	43	22871	Pbr013280;Pbr038322
Biological Process: protein desumoylation (GO:0016926);	2	65	43	22871	Pbr017185;Pbr017183
Biological Process: branched-chain amino acid metabolic process (GO:0009081);	1	6	43	22871	Pbr022539
Biological Process: fatty acid metabolic process (GO:0006631);	1	22	43	22871	Pbr000738
Biological Process: ubiquitin-dependent protein catabolic process (GO:0006511);	1	261	43	22871	Pbr011232
Biological Process: response to cytokinin (GO:0009735);	1	28	43	22871	Pbr013156
Biological Process: gravitropism (GO:0009630);	1	102	43	22871	Pbr018440
Biological Process: ion transmembrane transport (GO:0034220);	2	10	43	22871	Pbr009143;Pbr009149
Biological Process: ER-nucleus signaling pathway (GO:0006984);	1	13	43	22871	Pbr013280
Biological Process: primary shoot apical meristem specification (GO:0010072);	2	29	43	22871	Pbr012016;Pbr012015
Biological Process: cellular protein modification process (GO:0006464);	1	36	43	22871	Pbr040791
Biological Process: auxin polar transport (GO:0009926);	2	78	43	22871	Pbr038322;Pbr019879
Biological Process: regulation of cell cycle (GO:0051726);	1	97	43	22871	Pbr038318
Biological Process: nuclear-transcribed mRNA catabolic process (GO:0000956);	2	72	43	22871	Pbr012015;Pbr012016
Biological Process: proteasome core complex assembly (GO:0080129);	1	127	43	22871	Pbr013156
Biological Process: vegetative to reproductive phase transition of meristem (GO:0010228);	2	247	43	22871	Pbr017183;Pbr017185
Biological Process: negative regulation of defense response (GO:0031348);	1	147	43	22871	Pbr013280
Biological Process: cellular water homeostasis (GO:0009992);	2	2	43	22871	Pbr009149;Pbr009143
Biological Process: jasmonic acid mediated signaling pathway (GO:0009867);	1	163	43	22871	Pbr013280
Biological Process: growth (GO:0040007);	1	29	43	22871	Pbr038322
Biological Process: response to water deprivation (GO:0009414);	2	146	43	22871	Pbr009143;Pbr009149
Biological Process: root morphogenesis (GO:0010015);	1	21	43	22871	Pbr038322
Biological Process: protein ubiquitination (GO:0016567);	1	486	43	22871	Pbr015205
Biological Process: brassinosteroid biosynthetic process (GO:0016132);	2	78	43	22871	Pbr009143;Pbr009149
Biological Process: cytokinesis by cell plate formation (GO:0000911);	3	133	43	22871	Pbr018440;Pbr012016;Pbr012015
Biological Process: acetyl-CoA metabolic process (GO:0006084);	2	55	43	22871	Pbr009149;Pbr009143
Biological Process: oxidation-reduction process (GO:0055114);	11	2627	43	22871	Pbr015199;Pbr015213;Pbr038316;Pbr005708;Pbr015201;Pbr015206;Pbr018960;Pbr015202;Pbr018959;Pbr018957;Pbr018958
Biological Process: regulation of transcription, DNA-templated (GO:0006355);	2	1635	43	22871	Pbr012015;Pbr012016
Biological Process: cell adhesion (GO:0007155);	2	110	43	22871	Pbr017183;Pbr017185
Biological Process: response to cadmium ion (GO:0046686);	2	131	43	22871	Pbr009143;Pbr038322
Biological Process: gluconeogenesis (GO:0006094);	2	151	43	22871	Pbr019879;Pbr013156
Biological Process: proteasomal protein catabolic process (GO:0010498);	1	74	43	22871	Pbr019879
Biological Process: respiratory burst involved in defense response (GO:0002679);	1	37	43	22871	Pbr013280
Biological Process: response to fructose (GO:0009750);	2	106	43	22871	Pbr038322;Pbr009143
Biological Process: pentose-phosphate shunt (GO:0006098);	1	227	43	22871	Pbr009144
Biological Process: cell cycle (GO:0007049);	2	48	43	22871	Pbr019005;Pbr019000
Biological Process: cellular response to iron ion starvation (GO:0010106);	2	38	43	22871	Pbr009143;Pbr009149
Biological Process: proteolysis (GO:0006508);	1	652	43	22871	Pbr019880
Biological Process: translational initiation (GO:0006413);	1	139	43	22871	Pbr018440
Biological Process: response to chitin (GO:0010200);	1	158	43	22871	Pbr013280
Biological Process: dephosphorylation (GO:0016311);	1	237	43	22871	Pbr040791
Biological Process: regulation of translation (GO:0006417);	1	41	43	22871	Pbr018440
Biological Process: cellular process (GO:0009987);	1	141	43	22871	Pbr025089
Biological Process: regulation of cell size (GO:0008361);	1	58	43	22871	Pbr038322
Biological Process: amino acid import (GO:0043090);	1	54	43	22871	Pbr013156
Biological Process: glycolipid transport (GO:0046836);	1	11	43	22871	Pbr013280
Biological Process: intracellular signal transduction (GO:0035556);	1	84	43	22871	Pbr013280
Biological Process: cell division (GO:0051301);	3	211	43	22871	Pbr019000;Pbr019005;Pbr038318
Biological Process: auxin metabolic process (GO:0009850);	1	13	43	22871	Pbr000738
Biological Process: ion transport (GO:0006811);	1	77	43	22871	Pbr013604
Biological Process: defense response to fungus (GO:0050832);	1	158	43	22871	Pbr013280
Biological Process: cell wall organization (GO:0071555);	2	239	43	22871	Pbr017183;Pbr017185
Biological Process: RNA metabolic process (GO:0016070);	1	50	43	22871	Pbr018440
Biological Process: endoplasmic reticulum unfolded protein response (GO:0030968);	1	100	43	22871	Pbr013280
Biological Process: actin nucleation (GO:0045010);	2	113	43	22871	Pbr017185;Pbr017183
Biological Process: proteasome-mediated ubiquitin-dependent protein catabolic process (GO:0043161);	1	74	43	22871	Pbr013156
Biological Process: abscisic acid-activated signaling pathway (GO:0009738);	1	146	43	22871	Pbr013280
Biological Process: heat acclimation (GO:0010286);	1	39	43	22871	Pbr013280
Biological Process: response to stimulus (GO:0050896);	1	74	43	22871	Pbr018442
Biological Process: response to temperature stimulus (GO:0009266);	1	75	43	22871	Pbr009143
Biological Process: regulation of proton transport (GO:0010155);	1	89	43	22871	Pbr038314
Biological Process: primary metabolic process (GO:0044238);	1	105	43	22871	Pbr025090
Biological Process: iron ion transport (GO:0006826);	2	46	43	22871	Pbr009143;Pbr009149
Biological Process: trichome morphogenesis (GO:0010090);	2	144	43	22871	Pbr017183;Pbr017185
Biological Process: fatty acid beta-oxidation (GO:0006635);	1	165	43	22871	Pbr013156
Biological Process: ER to Golgi vesicle-mediated transport (GO:0006888);	1	129	43	22871	Pbr013156
Biological Process: response to virus (GO:0009615);	1	12	43	22871	Pbr018440
Biological Process: glycolysis (GO:0006096);	1	240	43	22871	Pbr009143
Biological Process: response to abscisic acid (GO:0009737);	1	176	43	22871	Pbr018440
Biological Process: response to stress (GO:0006950);	2	247	43	22871	Pbr017185;Pbr017183
Biological Process: hydrogen peroxide biosynthetic process (GO:0050665);	2	66	43	22871	Pbr017185;Pbr017183
Biological Process: pattern specification process (GO:0007389);	1	54	43	22871	Pbr038322
Biological Process: cellular copper ion homeostasis (GO:0006878);	1	8	43	22871	Pbr038322
Biological Process: toxin catabolic process (GO:0009407);	2	120	43	22871	Pbr022539;Pbr013156
Biological Process: potassium ion transport (GO:0006813);	1	53	43	22871	Pbr013605
Biological Process: pentacyclic triterpenoid biosynthetic process (GO:0019745);	1	46	43	22871	Pbr042779
Biological Process: photorespiration (GO:0009853);	1	180	43	22871	Pbr013156
Biological Process: water transport (GO:0006833);	3	123	43	22871	Pbr038322;Pbr009149;Pbr009143
Biological Process: response to salt stress (GO:0009651);	2	320	43	22871	Pbr038322;Pbr009143
Biological Process: translation (GO:0006412);	3	490	43	22871	Pbr023697;Pbr018442;Pbr023698
Biological Process: cytoskeleton organization (GO:0007010);	2	80	43	22871	Pbr019879;Pbr013156
Biological Process: protein phosphorylation (GO:0006468);	2	1290	43	22871	Pbr038318;Pbr038316
Biological Process: cellular macromolecule metabolic process (GO:0044260);	1	83	43	22871	Pbr025090
Biological Process: root hair cell differentiation (GO:0048765);	2	104	43	22871	Pbr017185;Pbr017183
Biological Process: Golgi organization (GO:0007030);	1	177	43	22871	Pbr009143
Biological Process: hyperosmotic response (GO:0006972);	1	76	43	22871	Pbr009143
Biological Process: root hair elongation (GO:0048767);	1	115	43	22871	Pbr013156
Biological Process: calcium ion transport (GO:0006816);	1	90	43	22871	Pbr013605
Biological Process: positive regulation of flavonoid biosynthetic process (GO:0009963);	1	53	43	22871	Pbr038322
Biological Process: sterol biosynthetic process (GO:0016126);	2	149	43	22871	Pbr009143;Pbr009149
Biological Process: response to misfolded protein (GO:0051788);	1	156	43	22871	Pbr013156
Biological Process: regulation of plant-type hypersensitive response (GO:0010363);	2	193	43	22871	Pbr038322;Pbr013280
Biological Process: response to ethylene (GO:0009723);	1	82	43	22871	Pbr013280
