# Supplementary material for: Identification and characterization of circRNAs in Pyrus betulifolia Bunge under drought stress
Source: PLoS One. 2018 Jul 17;13(7):e0200692. doi: 10.1371/journal.pone.0200692 (PMC6049930; doi:10.1371/journal.pone.0200692)
Supplement: S6 File — (TXT) [file pone.0200692.s006.txt]

ath-miR156a-5p	ath_circ_0002201
ath-miR156b-3p	ath_circ_0000005
ath-miR156b-5p	ath_circ_0002201
ath-miR156c-5p	ath_circ_0002201
ath-miR156d-5p	ath_circ_0002201
ath-miR156e	ath_circ_0002201
ath-miR156f-5p	ath_circ_0002201
ath-miR156h	ath_circ_0000533
ath-miR156h	ath_circ_0001369
ath-miR156h	ath_circ_0001466
ath-miR156h	ath_circ_0002201
ath-miR156h	ath_circ_0002237
ath-miR156i	ath_circ_0000005
ath-miR156i	ath_circ_0000096
ath-miR156i	ath_circ_0000098
ath-miR156i	ath_circ_0000100
ath-miR156i	ath_circ_0000102
ath-miR156i	ath_circ_0000110
ath-miR156i	ath_circ_0000113
ath-miR156i	ath_circ_0000265
ath-miR156i	ath_circ_0000266
ath-miR156i	ath_circ_0000267
ath-miR156i	ath_circ_0000451
ath-miR156i	ath_circ_0000801
ath-miR156i	ath_circ_0000810
ath-miR156i	ath_circ_0000811
ath-miR156i	ath_circ_0000860
ath-miR156i	ath_circ_0000862
ath-miR156i	ath_circ_0000863
ath-miR156i	ath_circ_0000864
ath-miR156i	ath_circ_0000865
ath-miR156i	ath_circ_0000867
ath-miR156i	ath_circ_0000868
ath-miR156i	ath_circ_0000869
ath-miR156i	ath_circ_0000966
ath-miR156i	ath_circ_0001127
ath-miR156i	ath_circ_0001369
ath-miR156i	ath_circ_0001503
ath-miR156i	ath_circ_0001660
ath-miR156i	ath_circ_0001778
ath-miR156i	ath_circ_0002065
ath-miR156i	ath_circ_0002147
ath-miR156i	ath_circ_0002201
ath-miR156j	ath_circ_0000005
ath-miR156j	ath_circ_0000096
ath-miR156j	ath_circ_0000098
ath-miR156j	ath_circ_0000100
ath-miR156j	ath_circ_0000102
ath-miR156j	ath_circ_0000110
ath-miR156j	ath_circ_0000113
ath-miR156j	ath_circ_0000265
ath-miR156j	ath_circ_0000266
ath-miR156j	ath_circ_0000267
ath-miR156j	ath_circ_0000300
ath-miR156j	ath_circ_0000301
ath-miR156j	ath_circ_0000801
ath-miR156j	ath_circ_0000810
ath-miR156j	ath_circ_0000811
ath-miR156j	ath_circ_0000812
ath-miR156j	ath_circ_0000813
ath-miR156j	ath_circ_0000862
ath-miR156j	ath_circ_0000863
ath-miR156j	ath_circ_0000864
ath-miR156j	ath_circ_0000865
ath-miR156j	ath_circ_0000867
ath-miR156j	ath_circ_0000868
ath-miR156j	ath_circ_0000869
ath-miR156j	ath_circ_0001127
ath-miR156j	ath_circ_0001503
ath-miR156j	ath_circ_0001693
ath-miR156j	ath_circ_0001694
ath-miR156j	ath_circ_0002147
ath-miR156j	ath_circ_0002201
ath-miR157a-5p	ath_circ_0002201
ath-miR157b-5p	ath_circ_0002201
ath-miR157c-3p	ath_circ_0001542
ath-miR157c-3p	ath_circ_0001544
ath-miR157c-5p	ath_circ_0002201
ath-miR157d	ath_circ_0002201
ath-miR158a-3p	ath_circ_0001576
ath-miR158a-5p	ath_circ_0000024
ath-miR158a-5p	ath_circ_0000197
ath-miR158a-5p	ath_circ_0000360
ath-miR159a	ath_circ_0001462
ath-miR159a	ath_circ_0001465
ath-miR159b-3p	ath_circ_0001600
ath-miR159c	ath_circ_0001078
ath-miR160a-5p	ath_circ_0000289
ath-miR160a-5p	ath_circ_0000290
ath-miR160b	ath_circ_0000289
ath-miR160b	ath_circ_0000290
ath-miR160c-3p	ath_circ_0001478
ath-miR160c-5p	ath_circ_0000289
ath-miR160c-5p	ath_circ_0000290
ath-miR162a-3p	ath_circ_0000459
ath-miR162b-3p	ath_circ_0000459
ath-miR164b-3p	ath_circ_0001369
ath-miR169a-5p	ath_circ_0000322
ath-miR169a-5p	ath_circ_0001812
ath-miR169b-5p	ath_circ_0000322
ath-miR169b-5p	ath_circ_0001812
ath-miR169c	ath_circ_0000322
ath-miR169c	ath_circ_0001812
ath-miR169d	ath_circ_0000322
ath-miR169e	ath_circ_0000322
ath-miR169f-3p	ath_circ_0000879
ath-miR169f-3p	ath_circ_0000880
ath-miR169f-3p	ath_circ_0000881
ath-miR169f-3p	ath_circ_0000882
ath-miR169f-3p	ath_circ_0000883
ath-miR169f-5p	ath_circ_0000322
ath-miR169g-5p	ath_circ_0000322
ath-miR169h	ath_circ_0000322
ath-miR169i	ath_circ_0000322
ath-miR169j	ath_circ_0000322
ath-miR169k	ath_circ_0000322
ath-miR169l	ath_circ_0000322
ath-miR169m	ath_circ_0000322
ath-miR169n	ath_circ_0000322
ath-miR172b-5p	ath_circ_0001987
ath-miR172c	ath_circ_0000843
ath-miR172d-3p	ath_circ_0000843
ath-miR172d-5p	ath_circ_0000536
ath-miR172d-5p	ath_circ_0000660
ath-miR172e-5p	ath_circ_0001987
ath-miR1886.2	ath_circ_0000716
ath-miR1886.2	ath_circ_0000717
ath-miR1886.3	ath_circ_0000180
ath-miR1888a	ath_circ_0002119
ath-miR1888a	ath_circ_0002277
ath-miR2111a-3p	ath_circ_0000005
ath-miR319a	ath_circ_0002421
ath-miR319b	ath_circ_0002421
ath-miR3434-5p	ath_circ_0000101
ath-miR3440b-3p	ath_circ_0001282
ath-miR390b-3p	ath_circ_0001624
ath-miR391-3p	ath_circ_0000244
ath-miR391-3p	ath_circ_0000245
ath-miR3932a	ath_circ_0000350
ath-miR3932a	ath_circ_0001018
ath-miR3932b-3p	ath_circ_0000350
ath-miR3932b-3p	ath_circ_0001018
ath-miR3932b-5p	ath_circ_0002370
ath-miR393a-3p	ath_circ_0000803
ath-miR395a	ath_circ_0000372
ath-miR395b	ath_circ_0000372
ath-miR395b	ath_circ_0002397
ath-miR395c	ath_circ_0000372
ath-miR395c	ath_circ_0002397
ath-miR395d	ath_circ_0000372
ath-miR395e	ath_circ_0000372
ath-miR395f	ath_circ_0000372
ath-miR395f	ath_circ_0002397
ath-miR396a-3p	ath_circ_0000871
ath-miR396a-3p	ath_circ_0000872
ath-miR396a-3p	ath_circ_0000879
ath-miR396a-3p	ath_circ_0000880
ath-miR396a-3p	ath_circ_0000881
ath-miR396a-3p	ath_circ_0000882
ath-miR396a-5p	ath_circ_0000212
ath-miR396a-5p	ath_circ_0001020
ath-miR396a-5p	ath_circ_0001127
ath-miR396a-5p	ath_circ_0001616
ath-miR396a-5p	ath_circ_0001728
ath-miR396b-5p	ath_circ_0001018
ath-miR396b-5p	ath_circ_0001020
ath-miR396b-5p	ath_circ_0001127
ath-miR396b-5p	ath_circ_0001616
ath-miR396b-5p	ath_circ_0001728
ath-miR396b-5p	ath_circ_0002119
ath-miR398b-5p	ath_circ_0000760
ath-miR398c-5p	ath_circ_0000760
ath-miR399c-5p	ath_circ_0002079
ath-miR399c-5p	ath_circ_0002080
ath-miR407	ath_circ_0001179
ath-miR408-5p	ath_circ_0001144
ath-miR413	ath_circ_0000055
ath-miR414	ath_circ_0000035
ath-miR414	ath_circ_0000036
ath-miR414	ath_circ_0000148
ath-miR414	ath_circ_0000459
ath-miR414	ath_circ_0000508
ath-miR414	ath_circ_0000509
ath-miR414	ath_circ_0000774
ath-miR414	ath_circ_0001394
ath-miR414	ath_circ_0001425
ath-miR414	ath_circ_0001503
ath-miR414	ath_circ_0001504
ath-miR414	ath_circ_0001584
ath-miR414	ath_circ_0001644
ath-miR414	ath_circ_0001646
ath-miR414	ath_circ_0001710
ath-miR414	ath_circ_0001734
ath-miR414	ath_circ_0001790
ath-miR414	ath_circ_0001845
ath-miR414	ath_circ_0002130
ath-miR414	ath_circ_0002340
ath-miR415	ath_circ_0001282
ath-miR417	ath_circ_0000524
ath-miR4221	ath_circ_0000212
ath-miR4243	ath_circ_0000040
ath-miR4243	ath_circ_0000212
ath-miR447a.2-3p	ath_circ_0000856
ath-miR447a.2-3p	ath_circ_0000858
ath-miR447a.2-3p	ath_circ_0000859
ath-miR447a.2-3p	ath_circ_0000861
ath-miR447a.2-3p	ath_circ_0000862
ath-miR447a.2-3p	ath_circ_0000863
ath-miR447a.2-3p	ath_circ_0000877
ath-miR447a.2-3p	ath_circ_0001309
ath-miR447a-3p	ath_circ_0000451
ath-miR447b	ath_circ_0000451
ath-miR472-3p	ath_circ_0000231
ath-miR472-3p	ath_circ_0001394
ath-miR472-3p	ath_circ_0002057
ath-miR5014a-3p	ath_circ_0000863
ath-miR5014a-3p	ath_circ_0000865
ath-miR5014a-3p	ath_circ_0000868
ath-miR5017-3p	ath_circ_0000681
ath-miR5017-3p	ath_circ_0000682
ath-miR5017-3p	ath_circ_0000683
ath-miR5017-5p	ath_circ_0001631
ath-miR5017-5p	ath_circ_0001632
ath-miR5020a	ath_circ_0000788
ath-miR5020b	ath_circ_0000265
ath-miR5020b	ath_circ_0000266
ath-miR5020b	ath_circ_0000267
ath-miR5020b	ath_circ_0001478
ath-miR5020b	ath_circ_0001479
ath-miR5021	ath_circ_0000020
ath-miR5021	ath_circ_0000037
ath-miR5021	ath_circ_0000094
ath-miR5021	ath_circ_0000127
ath-miR5021	ath_circ_0000128
ath-miR5021	ath_circ_0000143
ath-miR5021	ath_circ_0000148
ath-miR5021	ath_circ_0000212
ath-miR5021	ath_circ_0000231
ath-miR5021	ath_circ_0000260
ath-miR5021	ath_circ_0000357
ath-miR5021	ath_circ_0000358
ath-miR5021	ath_circ_0000382
ath-miR5021	ath_circ_0000451
ath-miR5021	ath_circ_0000492
ath-miR5021	ath_circ_0000493
ath-miR5021	ath_circ_0000494
ath-miR5021	ath_circ_0000496
ath-miR5021	ath_circ_0000533
ath-miR5021	ath_circ_0000597
ath-miR5021	ath_circ_0000615
ath-miR5021	ath_circ_0000619
ath-miR5021	ath_circ_0000622
ath-miR5021	ath_circ_0000716
ath-miR5021	ath_circ_0000717
ath-miR5021	ath_circ_0000743
ath-miR5021	ath_circ_0000744
ath-miR5021	ath_circ_0000785
ath-miR5021	ath_circ_0000787
ath-miR5021	ath_circ_0000788
ath-miR5021	ath_circ_0000789
ath-miR5021	ath_circ_0000795
ath-miR5021	ath_circ_0000804
ath-miR5021	ath_circ_0000805
ath-miR5021	ath_circ_0000806
ath-miR5021	ath_circ_0000812
ath-miR5021	ath_circ_0000825
ath-miR5021	ath_circ_0000844
ath-miR5021	ath_circ_0000860
ath-miR5021	ath_circ_0000862
ath-miR5021	ath_circ_0000863
ath-miR5021	ath_circ_0000864
ath-miR5021	ath_circ_0000865
ath-miR5021	ath_circ_0000866
ath-miR5021	ath_circ_0000867
ath-miR5021	ath_circ_0000868
ath-miR5021	ath_circ_0000869
ath-miR5021	ath_circ_0000879
ath-miR5021	ath_circ_0000880
ath-miR5021	ath_circ_0000881
ath-miR5021	ath_circ_0000882
ath-miR5021	ath_circ_0000883
ath-miR5021	ath_circ_0000911
ath-miR5021	ath_circ_0000930
ath-miR5021	ath_circ_0000931
ath-miR5021	ath_circ_0000932
ath-miR5021	ath_circ_0000941
ath-miR5021	ath_circ_0000982
ath-miR5021	ath_circ_0001006
ath-miR5021	ath_circ_0001020
ath-miR5021	ath_circ_0001033
ath-miR5021	ath_circ_0001078
ath-miR5021	ath_circ_0001099
ath-miR5021	ath_circ_0001127
ath-miR5021	ath_circ_0001163
ath-miR5021	ath_circ_0001182
ath-miR5021	ath_circ_0001183
ath-miR5021	ath_circ_0001369
ath-miR5021	ath_circ_0001446
ath-miR5021	ath_circ_0001454
ath-miR5021	ath_circ_0001500
ath-miR5021	ath_circ_0001501
ath-miR5021	ath_circ_0001502
ath-miR5021	ath_circ_0001505
ath-miR5021	ath_circ_0001506
ath-miR5021	ath_circ_0001507
ath-miR5021	ath_circ_0001596
ath-miR5021	ath_circ_0001600
ath-miR5021	ath_circ_0001632
ath-miR5021	ath_circ_0001674
ath-miR5021	ath_circ_0001693
ath-miR5021	ath_circ_0001704
ath-miR5021	ath_circ_0001705
ath-miR5021	ath_circ_0001734
ath-miR5021	ath_circ_0001778
ath-miR5021	ath_circ_0001831
ath-miR5021	ath_circ_0001836
ath-miR5021	ath_circ_0001855
ath-miR5021	ath_circ_0001856
ath-miR5021	ath_circ_0001871
ath-miR5021	ath_circ_0001888
ath-miR5021	ath_circ_0001889
ath-miR5021	ath_circ_0001896
ath-miR5021	ath_circ_0001897
ath-miR5021	ath_circ_0001967
ath-miR5021	ath_circ_0001968
ath-miR5021	ath_circ_0001969
ath-miR5021	ath_circ_0001970
ath-miR5021	ath_circ_0001987
ath-miR5021	ath_circ_0001988
ath-miR5021	ath_circ_0002031
ath-miR5021	ath_circ_0002065
ath-miR5021	ath_circ_0002079
ath-miR5021	ath_circ_0002080
ath-miR5021	ath_circ_0002106
ath-miR5021	ath_circ_0002110
ath-miR5021	ath_circ_0002119
ath-miR5021	ath_circ_0002123
ath-miR5021	ath_circ_0002168
ath-miR5021	ath_circ_0002257
ath-miR5021	ath_circ_0002282
ath-miR5021	ath_circ_0002327
ath-miR5021	ath_circ_0002340
ath-miR5021	ath_circ_0002341
ath-miR5021	ath_circ_0002342
ath-miR5021	ath_circ_0002343
ath-miR5021	ath_circ_0002344
ath-miR5021	ath_circ_0002351
ath-miR5021	ath_circ_0002414
ath-miR5024-3p	ath_circ_0000286
ath-miR5025	ath_circ_0000597
ath-miR5025	ath_circ_0000598
ath-miR5025	ath_circ_0000955
ath-miR5025	ath_circ_0001600
ath-miR5028	ath_circ_0001888
ath-miR5028	ath_circ_0001889
ath-miR5029	ath_circ_0000622
ath-miR5628	ath_circ_0002095
ath-miR5628	ath_circ_0002096
ath-miR5628	ath_circ_0002097
ath-miR5632-3p	ath_circ_0001254
ath-miR5632-3p	ath_circ_0002439
ath-miR5632-5p	ath_circ_0002308
ath-miR5633	ath_circ_0001415
ath-miR5638a	ath_circ_0000231
ath-miR5638a	ath_circ_0000863
ath-miR5638a	ath_circ_0000865
ath-miR5638a	ath_circ_0000868
ath-miR5640	ath_circ_0000795
ath-miR5642a	ath_circ_0002237
ath-miR5642b	ath_circ_0002237
ath-miR5643a	ath_circ_0001182
ath-miR5643a	ath_circ_0001183
ath-miR5643b	ath_circ_0001182
ath-miR5643b	ath_circ_0001183
ath-miR5645a	ath_circ_0000492
ath-miR5645a	ath_circ_0000494
ath-miR5645a	ath_circ_0000496
ath-miR5645a	ath_circ_0002282
ath-miR5645b	ath_circ_0000492
ath-miR5645b	ath_circ_0000494
ath-miR5645b	ath_circ_0000496
ath-miR5645b	ath_circ_0002282
ath-miR5645c	ath_circ_0000788
ath-miR5645c	ath_circ_0001693
ath-miR5645d	ath_circ_0000492
ath-miR5645d	ath_circ_0000494
ath-miR5645d	ath_circ_0000496
ath-miR5645d	ath_circ_0002282
ath-miR5645e	ath_circ_0000492
ath-miR5645e	ath_circ_0000494
ath-miR5645e	ath_circ_0000496
ath-miR5645e	ath_circ_0002282
ath-miR5645f	ath_circ_0000492
ath-miR5645f	ath_circ_0000494
ath-miR5645f	ath_circ_0000496
ath-miR5645f	ath_circ_0002282
ath-miR5647	ath_circ_0000877
ath-miR5648-3p	ath_circ_0000788
ath-miR5648-5p	ath_circ_0001692
ath-miR5649a	ath_circ_0000350
ath-miR5649a	ath_circ_0000847
ath-miR5649a	ath_circ_0000853
ath-miR5649a	ath_circ_0001127
ath-miR5649a	ath_circ_0002130
ath-miR5649a	ath_circ_0002233
ath-miR5649b	ath_circ_0000350
ath-miR5649b	ath_circ_0000847
ath-miR5649b	ath_circ_0000853
ath-miR5649b	ath_circ_0001127
ath-miR5649b	ath_circ_0002130
ath-miR5649b	ath_circ_0002233
ath-miR5650	ath_circ_0000931
ath-miR5650	ath_circ_0002130
ath-miR5653	ath_circ_0002031
ath-miR5654-5p	ath_circ_0000023
ath-miR5654-5p	ath_circ_0001182
ath-miR5654-5p	ath_circ_0001183
ath-miR5654-5p	ath_circ_0001415
ath-miR5656	ath_circ_0000998
ath-miR5658	ath_circ_0000035
ath-miR5658	ath_circ_0000322
ath-miR5658	ath_circ_0000439
ath-miR5658	ath_circ_0000860
ath-miR5658	ath_circ_0001014
ath-miR5658	ath_circ_0001590
ath-miR5658	ath_circ_0001612
ath-miR5658	ath_circ_0001613
ath-miR5658	ath_circ_0001779
ath-miR5658	ath_circ_0001902
ath-miR5658	ath_circ_0001929
ath-miR5658	ath_circ_0001935
ath-miR5658	ath_circ_0001970
ath-miR5658	ath_circ_0002057
ath-miR5658	ath_circ_0002095
ath-miR5658	ath_circ_0002096
ath-miR5658	ath_circ_0002097
ath-miR5662	ath_circ_0001480
ath-miR5664	ath_circ_0000866
ath-miR5996	ath_circ_0002316
ath-miR5997	ath_circ_0001415
ath-miR5998a	ath_circ_0000348
ath-miR5998a	ath_circ_0000350
ath-miR5998a	ath_circ_0000533
ath-miR5998a	ath_circ_0000785
ath-miR5998a	ath_circ_0000787
ath-miR5998a	ath_circ_0000789
ath-miR5998a	ath_circ_0000847
ath-miR5998a	ath_circ_0000853
ath-miR5998a	ath_circ_0002027
ath-miR5998b	ath_circ_0000348
ath-miR5998b	ath_circ_0000350
ath-miR5998b	ath_circ_0000533
ath-miR5998b	ath_circ_0000785
ath-miR5998b	ath_circ_0000787
ath-miR5998b	ath_circ_0000789
ath-miR5998b	ath_circ_0000847
ath-miR5998b	ath_circ_0000853
ath-miR5998b	ath_circ_0002027
ath-miR773a	ath_circ_0000461
ath-miR773a	ath_circ_0000462
ath-miR773a	ath_circ_0000598
ath-miR773b-3p	ath_circ_0000036
ath-miR773b-3p	ath_circ_0000451
ath-miR773b-3p	ath_circ_0000598
ath-miR773b-5p	ath_circ_0000445
ath-miR774b-3p	ath_circ_0001182
ath-miR774b-3p	ath_circ_0001183
ath-miR774b-3p	ath_circ_0001438
ath-miR774b-5p	ath_circ_0000022
ath-miR774b-5p	ath_circ_0000023
ath-miR774b-5p	ath_circ_0000110
ath-miR774b-5p	ath_circ_0001845
ath-miR774b-5p	ath_circ_0001934
ath-miR776	ath_circ_0000716
ath-miR776	ath_circ_0002116
ath-miR776	ath_circ_0002118
ath-miR779.2	ath_circ_0001350
ath-miR779.2	ath_circ_0001351
ath-miR779.2	ath_circ_0001354
ath-miR779.2	ath_circ_0001361
ath-miR780.2	ath_circ_0002085
ath-miR781a	ath_circ_0000776
ath-miR781b	ath_circ_0000776
ath-miR8168	ath_circ_0001054
ath-miR8169	ath_circ_0000771
ath-miR8170-3p	ath_circ_0002248
ath-miR8170-3p	ath_circ_0002249
ath-miR8170-5p	ath_circ_0000265
ath-miR8170-5p	ath_circ_0000266
ath-miR8170-5p	ath_circ_0000267
ath-miR8172	ath_circ_0001632
ath-miR8174	ath_circ_0001018
ath-miR8175	ath_circ_0000909
ath-miR8175	ath_circ_0001415
ath-miR8178	ath_circ_0000982
ath-miR8178	ath_circ_0002421
ath-miR8181	ath_circ_0000197
ath-miR8181	ath_circ_0000217
ath-miR8181	ath_circ_0000785
ath-miR8181	ath_circ_0000787
ath-miR8181	ath_circ_0000789
ath-miR8181	ath_circ_0000810
ath-miR8181	ath_circ_0000811
ath-miR8181	ath_circ_0000812
ath-miR8181	ath_circ_0000813
ath-miR8181	ath_circ_0001078
ath-miR8181	ath_circ_0001182
ath-miR8181	ath_circ_0001183
ath-miR8181	ath_circ_0001399
ath-miR8181	ath_circ_0001400
ath-miR8181	ath_circ_0001415
ath-miR8181	ath_circ_0001454
ath-miR8181	ath_circ_0001596
ath-miR8181	ath_circ_0001705
ath-miR8181	ath_circ_0001706
ath-miR8181	ath_circ_0001884
ath-miR8181	ath_circ_0001885
ath-miR8181	ath_circ_0002277
ath-miR827	ath_circ_0000096
ath-miR828	ath_circ_0000127
ath-miR828	ath_circ_0000128
ath-miR829-3p.1	ath_circ_0000350
ath-miR829-3p.1	ath_circ_0000472
ath-miR829-3p.1	ath_circ_0000705
ath-miR829-3p.1	ath_circ_0000788
ath-miR829-3p.1	ath_circ_0001020
ath-miR829-3p.1	ath_circ_0001616
ath-miR829-3p.1	ath_circ_0001728
ath-miR829-3p.2	ath_circ_0000574
ath-miR829-5p	ath_circ_0000065
ath-miR829-5p	ath_circ_0000066
ath-miR829-5p	ath_circ_0000067
ath-miR829-5p	ath_circ_0000068
ath-miR829-5p	ath_circ_0000069
ath-miR829-5p	ath_circ_0000070
ath-miR829-5p	ath_circ_0000072
ath-miR829-5p	ath_circ_0000075
ath-miR829-5p	ath_circ_0000076
ath-miR829-5p	ath_circ_0000077
ath-miR829-5p	ath_circ_0000080
ath-miR829-5p	ath_circ_0000081
ath-miR830-3p	ath_circ_0000589
ath-miR830-3p	ath_circ_0000591
ath-miR830-3p	ath_circ_0000592
ath-miR830-3p	ath_circ_0001704
ath-miR832-5p	ath_circ_0001466
ath-miR834	ath_circ_0001644
ath-miR834	ath_circ_0001646
ath-miR835-5p	ath_circ_0002312
ath-miR837-3p	ath_circ_0001127
ath-miR837-3p	ath_circ_0001503
ath-miR838	ath_circ_0001020
ath-miR838	ath_circ_0001127
ath-miR838	ath_circ_0001182
ath-miR838	ath_circ_0001183
ath-miR838	ath_circ_0001462
ath-miR838	ath_circ_0001465
ath-miR838	ath_circ_0001535
ath-miR838	ath_circ_0001616
ath-miR838	ath_circ_0001728
ath-miR838	ath_circ_0001907
ath-miR838	ath_circ_0001908
ath-miR838	ath_circ_0001987
ath-miR838	ath_circ_0002031
ath-miR838	ath_circ_0002119
ath-miR843	ath_circ_0001162
ath-miR843	ath_circ_0001163
ath-miR845a	ath_circ_0000005
ath-miR845a	ath_circ_0000350
ath-miR845a	ath_circ_0000409
ath-miR845a	ath_circ_0000472
ath-miR845a	ath_circ_0001020
ath-miR845a	ath_circ_0001120
ath-miR845a	ath_circ_0001127
ath-miR845a	ath_circ_0001616
ath-miR845a	ath_circ_0001728
ath-miR845a	ath_circ_0001738
ath-miR845a	ath_circ_0001967
ath-miR845a	ath_circ_0001968
ath-miR845a	ath_circ_0001969
ath-miR845a	ath_circ_0002369
ath-miR845b	ath_circ_0000022
ath-miR845b	ath_circ_0000023
ath-miR845b	ath_circ_0000496
ath-miR845b	ath_circ_0000866
ath-miR845b	ath_circ_0001275
ath-miR845b	ath_circ_0001478
ath-miR845b	ath_circ_0001738
ath-miR845b	ath_circ_0001902
ath-miR845b	ath_circ_0002145
ath-miR845b	ath_circ_0002146
ath-miR845b	ath_circ_0002279
ath-miR846-3p	ath_circ_0001754
ath-miR847	ath_circ_0000524
ath-miR847	ath_circ_0000860
ath-miR847	ath_circ_0001369
ath-miR849	ath_circ_0002237
ath-miR854a	ath_circ_0000036
ath-miR854a	ath_circ_0000788
ath-miR854a	ath_circ_0001443
ath-miR854a	ath_circ_0002340
ath-miR854b	ath_circ_0000036
ath-miR854b	ath_circ_0000788
ath-miR854b	ath_circ_0001443
ath-miR854b	ath_circ_0002340
ath-miR854c	ath_circ_0000036
ath-miR854c	ath_circ_0000788
ath-miR854c	ath_circ_0001443
ath-miR854c	ath_circ_0002340
ath-miR854d	ath_circ_0000036
ath-miR854d	ath_circ_0000788
ath-miR854d	ath_circ_0001443
ath-miR854d	ath_circ_0002340
ath-miR854e	ath_circ_0000036
ath-miR854e	ath_circ_0000788
ath-miR854e	ath_circ_0001443
ath-miR854e	ath_circ_0002340
ath-miR857	ath_circ_0002119
ath-miR858b	ath_circ_0000825
ath-miR861-3p	ath_circ_0000843
ath-miR863-3p	ath_circ_0000681
ath-miR863-3p	ath_circ_0000682
ath-miR863-3p	ath_circ_0000683
ath-miR863-3p	ath_circ_0001500
ath-miR863-3p	ath_circ_0001501
ath-miR863-3p	ath_circ_0001502
ath-miR863-3p	ath_circ_0001505
ath-miR863-3p	ath_circ_0001506
ath-miR863-3p	ath_circ_0001507
ath-miR864-3p	ath_circ_0001128
ath-miR865-3p	ath_circ_0001072
ath-miR865-3p	ath_circ_0001073
ath-miR865-3p	ath_circ_0001466
ath-miR865-3p	ath_circ_0001911
ath-miR865-3p	ath_circ_0001913
ath-miR865-3p	ath_circ_0002095
ath-miR865-3p	ath_circ_0002096
ath-miR865-3p	ath_circ_0002421
ath-miR865-5p	ath_circ_0000235
ath-miR865-5p	ath_circ_0000238
ath-miR865-5p	ath_circ_0000822
ath-miR866-3p	ath_circ_0000589
ath-miR866-3p	ath_circ_0000591
ath-miR866-3p	ath_circ_0000592
ath-miR869.1	ath_circ_0000271
ath-miR869.2	ath_circ_0000844
ath-miR870-3p	ath_circ_0000022
ath-miR870-5p	ath_circ_0001732
ath-miR870-5p	ath_circ_0002066
